# Supplementary material for: Crystal structures of a novel NNN pincer ligand and its dinuclear titanium(IV) alkoxide pincer complex
Source: Acta Crystallogr E Crystallogr Commun. 2017 Jan 6;73(Pt 2):122–6. doi: 10.1107/S2056989016019964 (PMC5290548; doi:10.1107/S2056989016019964)
Supplement: Supplementary file 1 [file e-73-00122-sup1.cif]

##############################################################################
#                                                                            #
# This CIF contains the data in a paper accepted for publication in          #
# Acta Crystallographica Section E. It conforms to the requirements of       #
# Notes for Authors for Acta Crystallographica Section E, and has been       #
# peer reviewed under the auspices of the IUCr Commission on Journals.       #
#                                                                            #
# Full details of the Crystallographic Information File format               #
# are given in the paper "The Crystallographic Information File (CIF):       #
# a New Standard Archive File for Crystallography" by S. R. Hall, F. H.      #
# Allen and I. D. Brown [Acta Cryst. (1991), A47, 655-685].                  #
#                                                                            #
# The current version of the core CIF dictionary is obtainable from          #
# ftp://ftp.iucr.org/pub/cif_core.dic.                                       #
#                                                                            #
# Software is freely available for graphical display of the structure(s)     #
# in this CIF. For information consult the CIF software page                 #
# http://www.iucr.org/resources/cif/software.                                #
#                                                                            #
# This file may be used for bona fide research purposes within the           #
# scientific community so long as proper attribution is given to the journal # 
# article from which it was obtained.                                        #
#                                                                            #
##############################################################################
data_1
_audit_creation_method     SHELXL-2014
_journal_date_recd_electronic     2016-08-26
_journal_date_accepted     2016-12-15
_journal_name_full     'Acta Crystallographica, Section E'
_journal_year     2017
_journal_volume     73
_journal_issue      2
_journal_page_first     122
_journal_page_last     126
_journal_paper_category     GM
_journal_paper_doi     10.1107/S2056989016019964
_journal_coeditor_code     LH5823
_publ_contact_author_name     'Khalil A Abboud'
_publ_contact_author_address
;
Department of Chemistry, Center for Catalysis, University of Florida,
Gainesville, FL 32611,
USA
;
_publ_contact_author_email     abboud@chem.ufl.edu
_publ_contact_author_fax     ?
_publ_contact_author_phone     '352-392-9844'
_publ_section_title
;
Crystal structures of a novel NNN pincer ligand and its dinuclear titanium(IV)
alkoxide pincer complex
;
_publ_section_title_footnote     .
loop_
    _publ_author_name
    _publ_author_footnote
    _publ_author_address
    'Pedziwiatr, Jakub' .
;
Department of Chemistry, Center for Catalysis, University of Florida,
Gainesville, FL 32611,
USA
;
    'Ghiviriga, Ion' .
;
Department of Chemistry, Center for Catalysis, University of Florida,
Gainesville, FL 32611,
USA
;
    'Abboud, Khalil A.' .
;
Department of Chemistry, Center for Catalysis, University of Florida,
Gainesville, FL 32611,
USA
;
    'Veige, Adam S.' .
;
Department of Chemistry, Center for Catalysis, University of Florida,
Gainesville, FL 32611,
USA
;
_publ_section_synopsis
;
The title compound is an LiBr-bridged Ti^IV^ alkoxide dimer, supported by a
novel monoanionic [NNN] pincer-type ligand. The
bis[2-(1-imino-2,2-dimethylpropyl)-4-methylphenyl]amine ligand is the first
reported ligand that bears hydrogen atoms on its ketamine side arms.
;
_database_code_depnum_ccdc_archive     'CCDC 1523134'
_chemical_name_systematic
;\
Di-\m-bromido-\m-{2-(2,2-dimethylpropanimidoyl)-<i>N</i>-[2-(2,2-\
dimethylpropanimidoyl)-4-methylphenyl]-4-methylaniline}-bis[(diethyl
ether)lithium]
;
_chemical_name_common     ?
_chemical_formula_moiety     'C32 H53 Br2 Li2 N3 O2'
_chemical_formula_sum     'C32 H53 Br2 Li2 N3 O2'
_chemical_formula_iupac     '[Li2 Br2 (C24 H33 N3) (C4 H10 O1)2]'
_chemical_formula_weight     685.47
_chemical_melting_point     ?
_shelx_space_group_comment
;
The symmetry employed for this shelxl refinement is uniquely defined
by the following loop, which should always be used as a source of
symmetry information in preference to the above space-group names.
They are only intended as comments.
;
_space_group_crystal_system     orthorhombic
_space_group_name_H-M_alt     'P b c n'
_space_group_name_Hall     '-P 2n 2ab'
loop_
    _space_group_symop_operation_xyz
    'x, y, z'
    '-x+1/2, -y+1/2, z+1/2'
    '-x, y, -z+1/2'
    'x+1/2, -y+1/2, -z'
    '-x, -y, -z'
    'x-1/2, y-1/2, -z-1/2'
    'x, -y, z-1/2'
    '-x-1/2, y-1/2, z'
_cell_length_a     11.8301(7)
_cell_length_b     22.3946(13)
_cell_length_c     13.4254(8)
_cell_angle_alpha     90
_cell_angle_beta     90
_cell_angle_gamma     90
_cell_volume     3556.8(4)
_cell_formula_units_Z     4
_cell_measurement_reflns_used     9991
_cell_measurement_theta_min     2.0
_cell_measurement_theta_max     28.0
_cell_measurement_temperature     100(2)
_exptl_crystal_description     platelets
_exptl_crystal_colour     orange
_exptl_crystal_size_max     0.150
_exptl_crystal_size_mid     0.125
_exptl_crystal_size_min     0.057
_exptl_crystal_density_diffrn     1.280
_exptl_crystal_density_meas     .
_exptl_crystal_density_method     ?
_exptl_crystal_F_000     1432
_exptl_absorpt_coefficient_mu     2.309
_exptl_absorpt_correction_type     analytical
_exptl_absorpt_process_details
;
[based on measured indexed crystal faces (SHELXTL; Sheldrick, 2008)]
;
_shelx_estimated_absorpt_T_min     0.723
_shelx_estimated_absorpt_T_max     0.880
_exptl_absorpt_correction_T_min     0.7580
_exptl_absorpt_correction_T_max     0.8913
_exptl_special_details     ?
_diffrn_ambient_temperature     100(2)
_diffrn_radiation_type     MoK\a
_diffrn_radiation_wavelength     0.71073
_diffrn_measurement_device_type     'Bruker APEXII DUO'
_diffrn_measurement_method     'phi and omega scans'
_diffrn_detector_area_resol_mean     ?
_diffrn_reflns_number     45357
_diffrn_reflns_av_R_equivalents     0.0504
_diffrn_reflns_theta_min     1.819
_diffrn_reflns_theta_max     27.494
_diffrn_reflns_theta_full     25.242
_diffrn_measured_fraction_theta_max     1.000
_diffrn_measured_fraction_theta_full     1.000
_diffrn_reflns_limit_h_min     -14
_diffrn_reflns_limit_h_max     15
_diffrn_reflns_limit_k_min     -29
_diffrn_reflns_limit_k_max     28
_diffrn_reflns_limit_l_min     -17
_diffrn_reflns_limit_l_max     17
_diffrn_standards_number     0
_diffrn_standards_interval_count     0
_diffrn_standards_interval_time     0
_diffrn_standards_decay_%     0
_refine_special_details
;
All H atoms were positioned geometrically ( C---H = 0.93/1.00 \%A) and
allowed to ride with <i>U</i>~iso~(H)= 1.2/1.5<i>U</i>~eq~(C).
Methyl ones were allowed to rotate around the corresponding C---C.
The dimer complex is located on a 2-fold rotation axis of symmetry thus only a
 half is contained in the asymmetric unit. One ethyl group of the Li coordinated
 ether ligand is disordered and was refined in two parts (C15-C16/C15'-C16').
 Their site occupation factors dependently refined to 0.812(8) and 0.188(8) for
 the major and minor parts, respectively.  The nitrogen protons were obtained
 from a Difference Fourier map and refined freely.
;
_reflns_number_total     4096
_reflns_number_gt     3116
_reflns_threshold_expression     'I > 2\s(I)'
_refine_ls_structure_factor_coef     Fsqd
_refine_ls_matrix_type     full
_refine_ls_R_factor_all     0.0701
_refine_ls_R_factor_gt     0.0521
_refine_ls_wR_factor_gt     0.1329
_refine_ls_wR_factor_ref     0.1399
_refine_ls_goodness_of_fit_ref     1.026
_refine_ls_restrained_S_all     1.026
_refine_ls_number_reflns     4096
_refine_ls_number_parameters     189
_refine_ls_number_restraints     3
_refine_ls_hydrogen_treatment     mixed
_refine_ls_weighting_scheme     calc
_refine_ls_weighting_details
              'w=1/[\s^2^(Fo^2^)+(0.0691P)^2^+7.3069P] where P=(Fo^2^+2Fc^2^)/3'
_atom_sites_solution_hydrogens     mixed
_atom_sites_solution_primary     direct
_atom_sites_solution_secondary     difmap
_refine_ls_shift/su_max     0.000
_refine_ls_shift/su_mean     0.000
_refine_diff_density_max     1.011
_refine_diff_density_min     -0.785
_refine_ls_extinction_method     none
_refine_ls_extinction_coef     .
loop_
    _atom_type_symbol
    _atom_type_description
    _atom_type_scat_dispersion_real
    _atom_type_scat_dispersion_imag
    _atom_type_scat_source
    'C' 'C' 0.0033 0.0016
                         'International Tables Vol C Tables 4.2.6.8 and 6.1.1.4'
    'H' 'H' 0.0000 0.0000
                         'International Tables Vol C Tables 4.2.6.8 and 6.1.1.4'
    'Li' 'Li' -0.0003 0.0001
                         'International Tables Vol C Tables 4.2.6.8 and 6.1.1.4'
    'N' 'N' 0.0061 0.0033
                         'International Tables Vol C Tables 4.2.6.8 and 6.1.1.4'
    'O' 'O' 0.0106 0.0060
                         'International Tables Vol C Tables 4.2.6.8 and 6.1.1.4'
    'Br' 'Br' -0.2901 2.4595
                         'International Tables Vol C Tables 4.2.6.8 and 6.1.1.4'
_computing_data_collection
;
APEX2 (Bruker, 2008)
;
_computing_cell_refinement
;
APEX2 (Bruker, 2008)
;
_computing_data_reduction
;
SAINT (Bruker, 2008)
;
_computing_structure_solution
;
SHELXT2013 (Sheldrick, 2015a)
;
_computing_structure_refinement
;
SHELXL2013 (Sheldrick, 2015b)
;
_computing_molecular_graphics
;
DIAMOND (Brandenburg, 2014)
;
_computing_publication_material
;
SHELXL2013 (Sheldrick, 2015b)
;
loop_
    _atom_site_type_symbol
    _atom_site_label
    _atom_site_fract_x
    _atom_site_fract_y
    _atom_site_fract_z
    _atom_site_U_iso_or_equiv
    _atom_site_adp_type
    _atom_site_calc_flag
    _atom_site_occupancy
    _atom_site_disorder_assembly
    _atom_site_disorder_group
    Br Br1 0.61932(3) 0.39333(2) 0.34805(3) 0.03136(14) Uani d 1 . .
    O O1 0.6756(3) 0.44324(13) 0.0817(2) 0.0480(8) Uani d 1 . .
    N N1 0.5000 0.1968(2) 0.2500 0.0340(12) Uani d 1 . .
    H H1 0.5000 0.226(2) 0.2500 0.014(15) Uiso d 1 . .
    Li Li1 0.5936(6) 0.3850(3) 0.1634(4) 0.0299(13) Uani d 1 . .
    N N2 0.6013(3) 0.29847(13) 0.1107(2) 0.0236(6) Uani d 1 . .
    H H2 0.529(3) 0.2921(16) 0.095(3) 0.020(9) Uiso d 1 . .
    C C1 0.5220(3) 0.16765(15) 0.1599(2) 0.0273(8) Uani d 1 . .
    C C2 0.4665(4) 0.11449(16) 0.1360(3) 0.0358(9) Uani d 1 . .
    H H2A 0.4154 0.0974 0.1826 0.043 Uiso calc 1 . .
    C C3 0.4844(3) 0.08642(16) 0.0463(3) 0.0317(8) Uani d 1 . .
    H H3A 0.4463 0.0500 0.0326 0.038 Uiso calc 1 . .
    C C4 0.5571(3) 0.11027(14) -0.0246(2) 0.0223(7) Uani d 1 . .
    C C5 0.6128(3) 0.16289(14) -0.0011(2) 0.0190(6) Uani d 1 . .
    H H5A 0.6628 0.1799 -0.0486 0.023 Uiso calc 1 . .
    C C6 0.5978(3) 0.19165(14) 0.0902(2) 0.0189(6) Uani d 1 . .
    C C7 0.6566(3) 0.24952(15) 0.1137(2) 0.0198(6) Uani d 1 . .
    C C8 0.7805(3) 0.24912(17) 0.1459(2) 0.0284(8) Uani d 1 . .
    C C9 0.8530(3) 0.2188(2) 0.0673(4) 0.0504(13) Uani d 1 . .
    H H9A 0.8475 0.2409 0.0045 0.076 Uiso calc 1 . .
    H H9B 0.8263 0.1778 0.0572 0.076 Uiso calc 1 . .
    H H9C 0.9319 0.2181 0.0895 0.076 Uiso calc 1 . .
    C C10 0.7884(4) 0.2155(2) 0.2453(4) 0.0553(13) Uani d 1 . .
    H H10A 0.7413 0.2355 0.2951 0.083 Uiso calc 1 . .
    H H10B 0.8671 0.2150 0.2680 0.083 Uiso calc 1 . .
    H H10C 0.7619 0.1744 0.2362 0.083 Uiso calc 1 . .
    C C11 0.8247(4) 0.3122(2) 0.1619(3) 0.0431(10) Uani d 1 . .
    H H11A 0.8219 0.3342 0.0989 0.065 Uiso calc 1 . .
    H H11B 0.9029 0.3104 0.1857 0.065 Uiso calc 1 . .
    H H11C 0.7777 0.3326 0.2115 0.065 Uiso calc 1 . .
    C C12 0.5736(3) 0.07978(16) -0.1236(2) 0.0270(7) Uani d 1 . .
    H H12A 0.6273 0.1027 -0.1639 0.041 Uiso calc 1 . .
    H H12B 0.5010 0.0773 -0.1585 0.041 Uiso calc 1 . .
    H H12C 0.6033 0.0394 -0.1127 0.041 Uiso calc 1 . .
    C C13 0.6566(4) 0.4554(2) -0.0192(3) 0.0449(11) Uani d 1 . .
    H H13A 0.7272 0.4705 -0.0498 0.054 Uiso calc 1 . .
    H H13B 0.5984 0.4870 -0.0253 0.054 Uiso calc 1 . .
    C C14 0.6196(5) 0.4029(2) -0.0716(3) 0.0563(13) Uani d 1 . .
    H H14A 0.6078 0.4127 -0.1420 0.084 Uiso calc 1 . .
    H H14B 0.5486 0.3886 -0.0426 0.084 Uiso calc 1 . .
    H H14C 0.6774 0.3717 -0.0660 0.084 Uiso calc 1 . .
    C C15 0.7467(5) 0.4866(3) 0.1318(4) 0.0477(14) Uiso d 0.812(8) A 1
    H H15A 0.7758 0.4693 0.1947 0.057 Uiso calc 0.812(8) A 1
    H H15B 0.8122 0.4966 0.0891 0.057 Uiso calc 0.812(8) A 1
    C C16 0.6824(7) 0.5401(4) 0.1531(6) 0.081(2) Uiso d 0.812(8) A 1
    H H16A 0.7310 0.5693 0.1867 0.121 Uiso calc 0.812(8) A 1
    H H16B 0.6184 0.5301 0.1964 0.121 Uiso calc 0.812(8) A 1
    H H16C 0.6542 0.5572 0.0907 0.121 Uiso calc 0.812(8) A 1
    C C15' 0.6749(17) 0.5051(3) 0.1147(12) 0.0477(14) Uiso d 0.188(8) A 2
    H H15C 0.6705 0.5310 0.0551 0.057 Uiso calc 0.188(8) A 2
    H H15D 0.6053 0.5118 0.1541 0.057 Uiso calc 0.188(8) A 2
    C C16' 0.771(2) 0.5238(17) 0.174(2) 0.081(2) Uiso d 0.188(8) A 2
    H H16D 0.7621 0.5660 0.1918 0.121 Uiso calc 0.188(8) A 2
    H H16E 0.8404 0.5186 0.1352 0.121 Uiso calc 0.188(8) A 2
    H H16F 0.7747 0.4996 0.2346 0.121 Uiso calc 0.188(8) A 2
loop_
    _atom_site_aniso_label
    _atom_site_aniso_U_11
    _atom_site_aniso_U_22
    _atom_site_aniso_U_33
    _atom_site_aniso_U_12
    _atom_site_aniso_U_13
    _atom_site_aniso_U_23
    Br1 0.0324(2) 0.0367(2) 0.02499(19) -0.00523(16) -0.00689(14) 0.00029(15)
    O1 0.075(2) 0.0360(16) 0.0331(14) -0.0292(16) -0.0057(15) 0.0070(12)
    N1 0.059(3) 0.018(2) 0.025(2) 0.000 0.023(2) 0.000
    Li1 0.039(3) 0.024(3) 0.027(3) -0.005(3) -0.001(3) -0.001(2)
    N2 0.0241(16) 0.0225(14) 0.0240(14) -0.0015(12) 0.0002(12) -0.0004(11)
    C1 0.037(2) 0.0225(16) 0.0228(16) 0.0012(14) 0.0149(15) 0.0016(13)
    C2 0.047(2) 0.0276(19) 0.033(2) -0.0091(17) 0.0263(17) -0.0012(15)
    C3 0.040(2) 0.0206(16) 0.0347(19) -0.0075(16) 0.0144(17) -0.0003(15)
    C4 0.0249(17) 0.0229(16) 0.0192(15) 0.0017(14) 0.0034(13) 0.0011(13)
    C5 0.0180(15) 0.0220(15) 0.0169(14) 0.0003(13) 0.0029(12) 0.0052(12)
    C6 0.0188(16) 0.0184(15) 0.0195(14) 0.0012(12) 0.0065(12) 0.0027(12)
    C7 0.0238(16) 0.0248(16) 0.0109(12) 0.0002(14) 0.0053(12) -0.0001(12)
    C8 0.0256(18) 0.0340(19) 0.0256(17) 0.0025(15) -0.0007(14) -0.0076(15)
    C9 0.0213(19) 0.075(3) 0.055(3) 0.009(2) -0.0015(18) -0.036(2)
    C10 0.053(3) 0.066(3) 0.046(3) -0.011(3) -0.022(2) 0.019(2)
    C11 0.027(2) 0.041(2) 0.061(3) -0.0044(18) -0.0027(19) -0.014(2)
    C12 0.0327(19) 0.0269(18) 0.0215(16) -0.0048(15) 0.0036(14) -0.0025(14)
    C13 0.046(2) 0.049(3) 0.040(2) -0.001(2) 0.0007(19) 0.019(2)
    C14 0.079(4) 0.062(3) 0.028(2) 0.000(3) 0.002(2) 0.003(2)
_geom_special_details
;
 All esds (except the esd in the dihedral angle between two l.s. planes)
 are estimated using the full covariance matrix.  The cell esds are taken
 into account individually in the estimation of esds in distances, angles
 and torsion angles; correlations between esds in cell parameters are only
 used when they are defined by crystal symmetry.  An approximate (isotropic)
 treatment of cell esds is used for estimating esds involving l.s. planes.
;
loop_
    _geom_bond_atom_site_label_1
    _geom_bond_atom_site_label_2
    _geom_bond_site_symmetry_2
    _geom_bond_distance
    _geom_bond_publ_flag
    Br1 Li1 . 2.504(6) ?
    Br1 Li1 3_655 2.531(7) ?
    O1 C13 . 1.400(5) ?
    O1 C15 . 1.450(6) ?
    O1 C15' . 1.454(8) ?
    O1 Li1 . 1.961(7) ?
    N1 C1 3_655 1.399(4) ?
    N1 C1 . 1.399(4) ?
    N1 H1 . 0.66(5) ?
    Li1 N2 . 2.065(7) ?
    Li1 Br1 3_655 2.531(7) ?
    Li1 Li1 3_655 3.211(13) ?
    N2 C7 . 1.277(4) ?
    N2 H2 . 0.89(4) ?
    C1 C2 . 1.397(5) ?
    C1 C6 . 1.404(4) ?
    C2 C3 . 1.375(5) ?
    C2 H2A . 0.9500 ?
    C3 C4 . 1.390(5) ?
    C3 H3A . 0.9500 ?
    C4 C5 . 1.387(5) ?
    C4 C12 . 1.506(4) ?
    C5 C6 . 1.395(4) ?
    C5 H5A . 0.9500 ?
    C6 C7 . 1.504(4) ?
    C7 C8 . 1.528(5) ?
    C8 C9 . 1.520(5) ?
    C8 C11 . 1.521(6) ?
    C8 C10 . 1.535(6) ?
    C9 H9A . 0.9800 ?
    C9 H9B . 0.9800 ?
    C9 H9C . 0.9800 ?
    C10 H10A . 0.9800 ?
    C10 H10B . 0.9800 ?
    C10 H10C . 0.9800 ?
    C11 H11A . 0.9800 ?
    C11 H11B . 0.9800 ?
    C11 H11C . 0.9800 ?
    C12 H12A . 0.9800 ?
    C12 H12B . 0.9800 ?
    C12 H12C . 0.9800 ?
    C13 C14 . 1.438(7) ?
    C13 H13A . 0.9900 ?
    C13 H13B . 0.9900 ?
    C14 H14A . 0.9800 ?
    C14 H14B . 0.9800 ?
    C14 H14C . 0.9800 ?
    C15 C16 . 1.449(9) ?
    C15 H15A . 0.9900 ?
    C15 H15B . 0.9900 ?
    C16 H16A . 0.9800 ?
    C16 H16B . 0.9800 ?
    C16 H16C . 0.9800 ?
    C15' C16' . 1.448(10) ?
    C15' H15C . 0.9900 ?
    C15' H15D . 0.9900 ?
    C16' H16D . 0.9800 ?
    C16' H16E . 0.9800 ?
    C16' H16F . 0.9800 ?
loop_
    _geom_angle_atom_site_label_1
    _geom_angle_atom_site_label_2
    _geom_angle_atom_site_label_3
    _geom_angle_site_symmetry_1
    _geom_angle_site_symmetry_3
    _geom_angle
    _geom_angle_publ_flag
    Li1 Br1 Li1 . 3_655 79.3(2) ?
    C13 O1 C15 . . 114.3(3) ?
    C13 O1 C15' . . 96.2(7) ?
    C13 O1 Li1 . . 126.3(3) ?
    C15 O1 Li1 . . 118.2(3) ?
    C15' O1 Li1 . . 117.3(5) ?
    C1 N1 C1 3_655 . 124.3(4) ?
    C1 N1 H1 3_655 . 117.8(2) ?
    C1 N1 H1 . . 117.8(2) ?
    O1 Li1 N2 . . 114.2(3) ?
    O1 Li1 Br1 . . 116.4(3) ?
    N2 Li1 Br1 . . 113.8(3) ?
    O1 Li1 Br1 . 3_655 114.2(3) ?
    N2 Li1 Br1 . 3_655 95.3(3) ?
    Br1 Li1 Br1 . 3_655 100.1(2) ?
    O1 Li1 Li1 . 3_655 138.3(2) ?
    N2 Li1 Li1 . 3_655 106.2(2) ?
    Br1 Li1 Li1 . 3_655 50.74(16) ?
    Br1 Li1 Li1 3_655 3_655 50.01(19) ?
    C7 N2 Li1 . . 144.9(3) ?
    C7 N2 H2 . . 111(2) ?
    Li1 N2 H2 . . 101(2) ?
    C2 C1 N1 . . 120.6(3) ?
    C2 C1 C6 . . 118.2(3) ?
    N1 C1 C6 . . 121.1(3) ?
    C3 C2 C1 . . 121.2(3) ?
    C3 C2 H2A . . 119.4 ?
    C1 C2 H2A . . 119.4 ?
    C2 C3 C4 . . 121.3(3) ?
    C2 C3 H3A . . 119.3 ?
    C4 C3 H3A . . 119.3 ?
    C5 C4 C3 . . 117.7(3) ?
    C5 C4 C12 . . 121.6(3) ?
    C3 C4 C12 . . 120.7(3) ?
    C4 C5 C6 . . 122.2(3) ?
    C4 C5 H5A . . 118.9 ?
    C6 C5 H5A . . 118.9 ?
    C5 C6 C1 . . 119.4(3) ?
    C5 C6 C7 . . 121.6(3) ?
    C1 C6 C7 . . 119.0(3) ?
    N2 C7 C6 . . 119.8(3) ?
    N2 C7 C8 . . 120.3(3) ?
    C6 C7 C8 . . 119.8(3) ?
    C9 C8 C11 . . 108.6(3) ?
    C9 C8 C7 . . 110.3(3) ?
    C11 C8 C7 . . 111.4(3) ?
    C9 C8 C10 . . 110.5(4) ?
    C11 C8 C10 . . 108.2(3) ?
    C7 C8 C10 . . 107.9(3) ?
    C8 C9 H9A . . 109.5 ?
    C8 C9 H9B . . 109.5 ?
    H9A C9 H9B . . 109.5 ?
    C8 C9 H9C . . 109.5 ?
    H9A C9 H9C . . 109.5 ?
    H9B C9 H9C . . 109.5 ?
    C8 C10 H10A . . 109.5 ?
    C8 C10 H10B . . 109.5 ?
    H10A C10 H10B . . 109.5 ?
    C8 C10 H10C . . 109.5 ?
    H10A C10 H10C . . 109.5 ?
    H10B C10 H10C . . 109.5 ?
    C8 C11 H11A . . 109.5 ?
    C8 C11 H11B . . 109.5 ?
    H11A C11 H11B . . 109.5 ?
    C8 C11 H11C . . 109.5 ?
    H11A C11 H11C . . 109.5 ?
    H11B C11 H11C . . 109.5 ?
    C4 C12 H12A . . 109.5 ?
    C4 C12 H12B . . 109.5 ?
    H12A C12 H12B . . 109.5 ?
    C4 C12 H12C . . 109.5 ?
    H12A C12 H12C . . 109.5 ?
    H12B C12 H12C . . 109.5 ?
    O1 C13 C14 . . 111.3(4) ?
    O1 C13 H13A . . 109.4 ?
    C14 C13 H13A . . 109.4 ?
    O1 C13 H13B . . 109.4 ?
    C14 C13 H13B . . 109.4 ?
    H13A C13 H13B . . 108.0 ?
    C13 C14 H14A . . 109.5 ?
    C13 C14 H14B . . 109.5 ?
    H14A C14 H14B . . 109.5 ?
    C13 C14 H14C . . 109.5 ?
    H14A C14 H14C . . 109.5 ?
    H14B C14 H14C . . 109.5 ?
    C16 C15 O1 . . 109.9(5) ?
    C16 C15 H15A . . 109.7 ?
    O1 C15 H15A . . 109.7 ?
    C16 C15 H15B . . 109.7 ?
    O1 C15 H15B . . 109.7 ?
    H15A C15 H15B . . 108.2 ?
    C15 C16 H16A . . 109.5 ?
    C15 C16 H16B . . 109.5 ?
    H16A C16 H16B . . 109.5 ?
    C15 C16 H16C . . 109.5 ?
    H16A C16 H16C . . 109.5 ?
    H16B C16 H16C . . 109.5 ?
    C16' C15' O1 . . 116(2) ?
    C16' C15' H15C . . 108.3 ?
    O1 C15' H15C . . 108.3 ?
    C16' C15' H15D . . 108.3 ?
    O1 C15' H15D . . 108.3 ?
    H15C C15' H15D . . 107.4 ?
    C15' C16' H16D . . 109.5 ?
    C15' C16' H16E . . 109.5 ?
    H16D C16' H16E . . 109.5 ?
    C15' C16' H16F . . 109.5 ?
    H16D C16' H16F . . 109.5 ?
    H16E C16' H16F . . 109.5 ?
_shelx_hkl_file
;
   0   1   0   -0.18    0.26
   0  -1   0   -0.10    0.26
   0  -1   0   -0.06    0.32
   0   2   0   42.20    1.06
   0   2   0   47.47    1.12
   0  -2   0   41.86    0.97
   0  -2   0   46.68    1.07
   0  -2   0   45.50    1.07
   0  -2   0   46.19    1.06
   0  -2   0   45.45    1.18
   0   3   0    1.96    0.84
   0   3   0    1.19    0.75
   0   3   0    1.61    0.80
   0  -3   0    0.93    0.75
   0  -3   0    0.66    0.79
   0  -3   0    1.18    0.83
   0  -3   0    0.66    0.73
   0  -3   0    0.38    0.86
   0   4   0  797.33    4.50
   0   4   0  847.03    4.85
   0   4   0  840.95    4.91
   0  -4   0  826.20    4.85
   0  -4   0  834.44    4.47
   0  -4   0  809.94    4.90
   0   5   0    1.80    1.25
   0   5   0    1.77    1.20
   0  -5   0   -0.39    1.21
   0  -5   0    0.44    1.20
   0  -5   0    1.57    1.55
   0   6   0 1565.72   10.25
   0  -6   0 1630.57    8.15
   0  -6   0 1554.65    8.76
   0  -6   0 1533.01   10.13
   0   7   0    1.30    1.45
   0   7   0    1.13    1.38
   0  -7   0    0.93    1.41
   0  -7   0    0.47    1.35
   0  -7   0    1.61    1.71
   0   8   0   18.99    1.91
   0   8   0   19.65    1.93
   0  -8   0   20.18    2.47
   0  -8   0   23.87    2.31
   0  -8   0   26.27    2.63
   0   9   0    1.03    1.65
   0   9   0    0.48    1.57
   0  -9   0    0.66    1.51
   0  -9   0   -0.69    1.45
   0  -9   0   -0.10    1.88
   0  10   0 1525.15    9.63
   0  10   0 1633.22   10.43
   0 -10   0 1640.24   10.53
   0 -10   0 1565.72    9.52
   0 -10   0 1506.14   10.48
   0  12   0   15.88    2.41
   0  12   0   20.18    2.44
   0 -12   0   19.87    2.43
   0 -12   0   23.50    2.38
   0 -12   0   19.41    2.55
   0  13   0    1.47    2.15
   0  13   0    1.15    1.89
   0 -13   0    1.77    1.90
   0 -13   0    2.05    1.93
   0 -13   0   -0.27    2.30
   0  14   0 1240.66   10.39
   0  14   0 1349.90   11.51
   0 -14   0 1292.23   11.24
   0 -14   0 1255.77   10.32
   0 -14   0 1225.34   11.49
   0 -15   0   10.40    2.95
   0  16   0    1.40    2.44
   0  16   0   -0.47    2.18
   0 -16   0    3.42    2.28
   0 -16   0   -0.65    2.29
   0 -16   0   -0.48    2.84
   0  17   0    2.10    2.56
   0  17   0   -0.93    2.32
   0 -17   0    1.18    2.44
   0 -17   0    0.26    2.34
   0 -17   0    0.74    3.08
   0  18   0  236.31    6.41
   0  18   0  266.47    6.90
   0 -18   0  260.74    6.83
   0 -18   0  234.76    6.24
   0 -18   0  234.51    7.09
   0  19   0    0.56    2.93
   0  19   0    4.89    3.04
   0 -19   0    1.56    2.77
   0 -19   0    3.81    3.60
   0  20   0  270.76    7.29
   0  20   0  292.33    7.76
   0 -20   0  268.14    7.03
   0 -20   0  240.24    7.80
   0  21   0    2.58    3.40
   0  21   0    3.30    3.23
   0 -21   0   -0.61    3.12
   0 -21   0    7.30    4.14
   0  22   0  142.31    6.66
   0 -22   0  138.18    6.34
   0 -22   0  144.04    7.40
   0  23   0    1.87    3.66
   0 -23   0    2.69    3.61
   0 -23   0    3.93    4.56
   0  24   0   31.86    4.70
   0 -24   0   27.47    4.33
   0 -24   0   25.92    5.47
   0  25   0    5.39    4.02
   0 -25   0   -1.04    3.84
   0 -25   0    1.89    4.94
   0  26   0    6.01    4.19
   0 -26   0   11.56    5.52
   0 -27   0    5.49    5.56
   0 -28   0   30.70    6.60
   0 -29   0    0.67    5.85
   0 -30   0    0.82    6.39
   0 -31   0   -1.58    6.58
   0 -32   0   31.11    7.60
   0   0  -1   -0.04    0.48
   0   0   1    0.17    0.35
   0   1  -1    0.28    0.55
   0   1  -1    0.08    0.32
   0   1  -1    0.14    0.30
   0  -1  -1   -0.12    0.58
   0  -1  -1    0.07    0.39
   0  -1  -1   -0.26    0.36
   0  -1  -1    0.71    0.43
   0   1   1    0.46    0.32
   0  -1   1    0.45    0.45
   0  -1   1   -0.03    0.57
   0   2  -1  666.42    3.12
   0   2  -1  725.39    5.10
   0   2  -1  679.92    3.60
   0  -2  -1  684.46    4.98
   0  -2  -1  756.82    5.31
   0  -2  -1  673.10    4.09
   0  -2  -1  682.27    4.33
   0   2   1  674.17    3.47
   0   2   1  716.15    4.79
   0  -2   1  674.50    3.11
   0  -2   1  683.87    3.95
   0  -2   1  711.61    4.63
   0  -2   1  681.63    4.15
   0   3  -1   -0.84    0.83
   0   3  -1   -0.27    0.78
   0   3  -1   -0.48    0.72
   0  -3  -1    0.61    0.79
   0  -3  -1    0.09    0.79
   0  -3  -1    0.20    0.58
   0  -3  -1   -0.83    0.87
   0   3   1   -0.52    0.93
   0   3   1    0.77    0.85
   0  -3   1    0.33    0.72
   0  -3   1    0.23    0.92
   0  -3   1   -0.47    1.01
   0   4  -1  619.83    4.00
   0   4  -1  674.03    4.30
   0   4  -1  659.59    4.20
   0  -4  -1  694.50    4.54
   0  -4  -1  647.09    4.36
   0  -4  -1  644.61    3.24
   0  -4  -1  633.02    4.23
   0   4   1  653.00    4.41
   0   4   1  666.20    4.40
   0  -4   1  649.48    4.05
   0  -4   1  661.07    4.69
   0   5  -1    0.83    1.19
   0   5  -1    0.85    1.19
   0   5  -1    1.32    1.15
   0  -5  -1    0.74    1.20
   0  -5  -1    1.89    1.01
   0  -5  -1    0.19    1.35
   0   5   1    0.89    1.31
   0   5   1    0.88    1.26
   0  -5   1    1.35    1.07
   0  -5   1    1.49    1.27
   0  -5   1    2.92    1.63
   0   6  -1  784.07    5.40
   0   6  -1  860.80    5.95
   0   6  -1  849.06    5.94
   0  -6  -1  845.12    6.09
   0  -6  -1  839.91    4.88
   0  -6  -1  828.02    5.95
   0   6   1  796.06    5.73
   0  -6   1  828.53    5.69
   0  -6   1  816.77    5.97
   0  -6   1  831.93    6.39
   0   7  -1    1.60    1.46
   0   7  -1    0.42    1.46
   0  -7  -1    0.91    1.43
   0  -7  -1   -0.11    1.24
   0  -7  -1    1.73    1.58
   0   7   1    1.32    1.49
   0   7   1    1.18    1.46
   0  -7   1   -0.22    1.34
   0  -7   1    1.17    1.60
   0  -7   1    1.04    1.90
   0   8  -1  313.63    4.31
   0   8  -1  335.28    4.62
   0  -8  -1  341.49    4.84
   0  -8  -1  328.69    3.86
   0  -8  -1  319.73    4.67
   0   8   1  324.75    4.57
   0   8   1  345.08    4.71
   0  -8   1  336.75    4.58
   0  -8   1  323.42    4.63
   0  -8   1  318.66    4.95
   0   9  -1   -0.10    1.67
   0   9  -1   -0.31    1.43
   0  -9  -1   -1.01    1.62
   0  -9  -1    0.56    1.38
   0  -9  -1   -1.01    1.82
   0   9   1   -0.68    1.62
   0   9   1   -0.14    1.51
   0  -9   1    1.20    1.49
   0  -9   1    0.43    1.62
   0  -9   1   -0.64    2.02
   0  10  -1   17.21    2.15
   0  10  -1   16.07    2.01
   0 -10  -1   21.85    2.28
   0 -10  -1   19.52    2.22
   0 -10  -1   24.50    2.62
   0  10   1   15.58    2.07
   0  10   1   16.71    2.03
   0 -10   1   19.58    2.09
   0 -10   1   18.27    2.18
   0 -10   1   24.16    2.84
   0  11  -1   -0.33    1.80
   0  11  -1    0.32    1.67
   0 -11  -1   -1.61    1.71
   0 -11  -1    0.51    1.59
   0 -11  -1   -0.39    2.09
   0  11   1    2.20    1.90
   0  11   1   -0.23    1.69
   0 -11   1   -0.68    1.66
   0 -11   1   -0.39    1.81
   0 -11   1    0.90    2.03
   0  12  -1  420.79    6.00
   0  12  -1  451.16    6.48
   0 -12  -1  447.87    6.61
   0 -12  -1  419.42    5.45
   0 -12  -1  412.64    6.45
   0  12   1  423.50    6.18
   0  12   1  457.77    6.56
   0 -12   1  443.12    6.31
   0 -12   1  426.32    6.33
   0 -12   1  421.16    6.79
   0  13  -1   -0.72    2.03
   0  13  -1    1.50    2.01
   0 -13  -1    1.45    2.02
   0 -13  -1    1.85    1.78
   0 -13  -1    1.22    2.20
   0  13   1    1.73    2.05
   0  13   1    2.20    1.92
   0 -13   1    0.71    1.85
   0 -13   1    3.86    2.13
   0 -13   1    2.00    2.17
   0  14  -1   12.66    2.54
   0  14  -1   14.10    2.52
   0 -14  -1   13.94    2.54
   0 -14  -1   15.71    2.29
   0 -14  -1   17.35    2.88
   0  14   1    9.84    2.48
   0  14   1   14.51    2.38
   0 -14   1   14.59    2.45
   0 -14   1   13.75    2.60
   0 -14   1   16.40    3.01
   0  15  -1    0.28    2.25
   0  15  -1    1.69    2.18
   0 -15  -1    1.89    2.23
   0 -15  -1   -0.90    1.98
   0 -15  -1   -1.64    2.50
   0  15   1   -0.19    2.30
   0  15   1    0.14    2.05
   0 -15   1    1.15    1.99
   0 -15   1   -2.34    2.13
   0 -15   1    1.15    2.71
   0  16  -1  127.98    4.79
   0  16  -1  143.16    5.20
   0 -16  -1  140.25    5.22
   0 -16  -1  139.21    4.55
   0 -16  -1  136.40    5.42
   0  16   1  130.25    5.03
   0  16   1  140.59    5.17
   0 -16   1  142.73    4.97
   0 -16   1  139.31    4.92
   0  17  -1    2.00    2.62
   0  17  -1    0.67    2.38
   0 -17  -1    0.20    2.35
   0 -17  -1    0.97    2.33
   0 -17  -1    2.48    2.98
   0  17   1    2.79    2.78
   0  17   1    0.13    2.34
   0 -17   1    1.10    2.21
   0 -17   1   -1.42    2.46
   0 -17   1    3.73    3.17
   0  18  -1   19.08    3.27
   0  18  -1   17.56    3.14
   0 -18  -1   19.51    3.19
   0 -18  -1   19.21    3.08
   0 -18  -1   21.92    3.94
   0  18   1   17.73    3.47
   0  18   1   21.07    3.25
   0 -18   1   19.72    3.27
   0 -18   1   15.48    3.90
   0  19  -1   -0.25    2.87
   0  19  -1    1.84    2.81
   0 -19  -1   -1.08    2.81
   0 -19  -1   -3.67    2.57
   0 -19  -1   -0.62    3.32
   0  19   1   -1.11    3.13
   0  19   1   -0.97    2.82
   0 -19   1    1.76    3.04
   0 -19   1    0.99    3.63
   0  20  -1   84.60    5.64
   0  20  -1   86.94    5.58
   0 -20  -1   83.58    4.97
   0 -20  -1   79.35    5.81
   0  20   1   69.08    5.39
   0  20   1   87.90    5.59
   0 -20   1   80.25    5.22
   0 -20   1   85.10    6.16
   0  21  -1    1.17    3.18
   0  21  -1    1.34    3.31
   0 -21  -1    0.81    3.04
   0 -21  -1   -0.38    3.86
   0  21   1   -1.04    3.38
   0 -21   1    0.99    3.40
   0 -21   1    4.46    3.99
   0  22  -1  112.92    6.45
   0  22  -1  107.66    6.54
   0 -22  -1   90.19    5.47
   0 -22  -1   87.78    6.73
   0  22   1   99.01    6.28
   0 -22   1   90.44    5.82
   0 -22   1   78.34    6.06
   0  23  -1    1.73    3.59
   0 -23  -1    1.82    3.25
   0 -23  -1    0.13    4.26
   0  23   1    0.56    3.76
   0 -23   1   -1.82    3.68
   0 -23   1   -1.04    4.33
   0  24  -1   12.80    4.03
   0 -24  -1    8.70    4.02
   0 -24  -1    9.56    4.70
   0  24   1    7.05    4.15
   0 -24   1   13.19    4.29
   0 -24   1    9.26    4.96
   0  25  -1    2.83    3.87
   0 -25  -1    3.98    4.93
   0  25   1   -0.10    4.04
   0 -25   1   -3.45    3.86
   0 -25   1   -4.10    4.89
   0 -26  -1   45.97    6.35
   0  26   1   53.75    6.53
   0 -26   1   50.79    5.67
   0 -26   1   48.64    6.72
   0 -27  -1    2.83    5.38
   0 -27   1    0.75    4.47
   0 -27   1    5.64    5.40
   0 -28  -1    3.67    5.58
   0 -28   1   -2.68    5.44
   0 -29  -1    3.87    5.89
   0 -29   1    3.92    6.10
   0 -30  -1   23.87    6.80
   0 -30   1   24.58    7.13
   0 -31  -1   12.58    6.60
   0 -31   1    0.26    6.47
   0 -32  -1    6.29    6.99
   0 -32   1   -0.03    6.94
   0   0  -2   69.57    1.73
   0   0   2   74.10    1.44
   0   1  -2   -0.40    0.88
   0  -1  -2   -0.19    0.96
   0  -1  -2    0.17    0.52
   0  -1  -2    0.00    0.51
   0  -1  -2   -0.08    0.61
   0   1   2    0.25    0.35
   0  -1   2   -0.23    0.90
   0   2  -2  216.11    2.58
   0   2  -2  235.58    1.80
   0   2  -2  214.82    1.65
   0  -2  -2  216.77    2.74
   0  -2  -2  236.90    2.17
   0  -2  -2  216.44    1.99
   0  -2  -2  224.41    1.96
   0   2   2  220.85    2.77
   0   2   2  236.82    1.96
   0   2   2  218.73    1.15
   0  -2   2  220.07    1.23
   0   3  -2   -0.29    1.05
   0   3  -2   -0.31    0.82
   0   3  -2    0.92    0.77
   0  -3  -2    0.67    1.16
   0  -3  -2    0.39    0.93
   0  -3  -2    0.59    0.87
   0  -3  -2   -0.40    0.88
   0   3   2    0.57    1.24
   0   3   2    0.24    0.86
   0  -3   2    0.20    0.69
   0  -3   2    0.20    1.14
   0  -3   2   -1.74    1.15
   0   4  -2    1.42    1.18
   0   4  -2    3.19    1.04
   0   4  -2    1.91    0.93
   0  -4  -2    2.54    1.29
   0  -4  -2    2.78    1.12
   0  -4  -2    1.54    1.05
   0  -4  -2    1.62    0.60
   0  -4  -2    1.12    1.11
   0   4   2    2.06    1.34
   0   4   2    2.64    1.06
   0  -4   2    1.64    0.87
   0  -4   2    3.76    1.51
   0  -4   2    2.29    1.37
   0   5  -2   -0.45    1.20
   0   5  -2   -0.93    1.12
   0   5  -2    1.72    1.04
   0  -5  -2    0.81    1.31
   0  -5  -2   -0.02    1.17
   0  -5  -2   -0.82    1.18
   0  -5  -2    0.20    0.75
   0  -5  -2   -0.83    1.21
   0   5   2   -0.17    1.38
   0   5   2   -0.20    1.11
   0  -5   2    0.84    0.94
   0  -5   2    0.56    1.60
   0  -5   2   -0.82    1.44
   0   6  -2    4.56    1.35
   0   6  -2    5.77    1.38
   0   6  -2    2.83    1.24
   0  -6  -2    5.83    1.62
   0  -6  -2    5.24    1.43
   0  -6  -2    5.29    0.98
   0  -6  -2    4.74    1.47
   0   6   2    4.70    1.61
   0   6   2    5.73    1.41
   0  -6   2    4.76    1.18
   0  -6   2    6.40    1.74
   0  -6   2    2.85    1.52
   0   7  -2   -0.58    1.34
   0   7  -2   -0.43    1.34
   0   7  -2    0.53    1.28
   0  -7  -2   -1.31    1.42
   0  -7  -2   -0.11    1.00
   0  -7  -2   -1.00    1.41
   0   7   2    1.91    1.62
   0   7   2   -0.03    1.40
   0  -7   2    0.90    1.23
   0  -7   2   -0.37    1.69
   0  -7   2   -0.10    1.61
   0   8  -2   82.33    2.79
   0   8  -2   94.64    3.04
   0   8  -2  101.10    3.06
   0  -8  -2   97.23    3.19
   0  -8  -2  100.45    2.32
   0  -8  -2   97.44    3.01
   0   8   2   92.36    3.11
   0   8   2   98.54    3.12
   0  -8   2   95.76    2.84
   0  -8   2  102.38    3.22
   0  -8   2  102.57    3.30
   0   9  -2   -1.06    1.45
   0   9  -2   -0.61    1.47
   0  -9  -2    0.74    1.52
   0  -9  -2    0.55    1.25
   0  -9  -2   -0.29    1.71
   0   9   2    1.52    1.68
   0   9   2    0.94    1.51
   0  -9   2    0.14    1.34
   0  -9   2    0.90    1.82
   0  -9   2   -0.16    2.04
   0  10  -2  162.51    3.81
   0  10  -2  176.56    4.12
   0 -10  -2  176.87    4.33
   0 -10  -2  174.01    3.23
   0 -10  -2  164.04    4.05
   0  10   2  180.57    4.16
   0  10   2  175.92    4.16
   0 -10   2  174.65    3.84
   0 -10   2  169.07    4.32
   0 -10   2  163.57    4.55
   0  11  -2   -1.26    1.71
   0  11  -2    1.95    1.72
   0 -11  -2    0.13    1.71
   0 -11  -2    1.37    1.46
   0 -11  -2    0.46    1.94
   0  11   2    1.73    1.93
   0  11   2    0.60    1.77
   0 -11   2    2.01    1.56
   0 -11   2    0.09    1.91
   0 -11   2    2.03    2.35
   0  12  -2   17.76    2.29
   0  12  -2   17.14    2.22
   0 -12  -2   19.96    2.51
   0 -12  -2   17.91    2.20
   0 -12  -2   17.40    2.56
   0  12   2   16.40    2.46
   0  12   2   19.53    2.35
   0 -12   2   17.32    2.12
   0 -12   2   16.95    2.57
   0 -12   2   22.14    2.99
   0  13  -2   -0.40    1.89
   0  13  -2   -0.74    1.81
   0 -13  -2   -0.39    2.02
   0 -13  -2   -0.62    1.60
   0 -13  -2   -0.84    2.11
   0  13   2   -0.88    1.97
   0  13   2    0.63    1.83
   0 -13   2   -0.24    1.67
   0 -13   2   -0.12    2.17
   0 -13   2   -1.31    2.21
   0  14  -2   27.79    3.28
   0  14  -2   30.61    3.46
   0 -14  -2   27.60    2.92
   0 -14  -2   26.21    2.79
   0 -14  -2   27.60    3.02
   0  14   2   26.95    2.98
   0  14   2   25.90    2.68
   0 -14   2   27.16    3.14
   0 -14   2   32.62    3.29
   0 -14   2   26.18    3.33
   0  15  -2    0.17    2.18
   0  15  -2    1.57    2.12
   0 -15  -2   -1.05    2.20
   0 -15  -2    0.52    1.89
   0 -15  -2    1.01    2.55
   0  15   2   -1.54    2.39
   0  15   2   -0.48    1.97
   0 -15   2    0.07    1.87
   0 -15   2    0.60    2.46
   0 -15   2    0.34    2.79
   0  16  -2    3.79    2.36
   0  16  -2    0.02    2.26
   0 -16  -2   -0.09    2.38
   0 -16  -2    1.52    2.03
   0 -16  -2    0.95    2.71
   0  16   2   -0.62    2.56
   0  16   2    2.70    2.25
   0 -16   2    1.49    2.30
   0 -16   2   -0.72    2.57
   0 -16   2   -0.89    2.63
   0  17  -2    2.08    2.49
   0  17  -2    3.22    2.68
   0 -17  -2    1.49    2.59
   0 -17  -2    0.05    2.16
   0 -17  -2    0.25    3.00
   0  17   2    2.89    2.88
   0  17   2    0.68    2.38
   0 -17   2   -1.97    2.64
   0 -17   2   -2.24    3.10
   0  18  -2    4.01    2.81
   0  18  -2    4.49    2.91
   0 -18  -2    3.37    2.68
   0 -18  -2    5.41    2.46
   0 -18  -2    7.42    3.39
   0  18   2    3.24    3.08
   0  18   2    4.98    2.66
   0 -18   2    3.68    2.99
   0 -18   2    5.26    3.54
   0  19  -2    0.80    2.88
   0  19  -2   -1.68    2.76
   0 -19  -2   -0.92    2.62
   0 -19  -2    0.87    2.54
   0 -19  -2    0.66    3.41
   0  19   2    2.80    3.23
   0 -19   2    1.64    3.05
   0 -19   2    0.23    3.65
   0  20  -2    3.93    3.09
   0  20  -2    3.29    3.11
   0 -20  -2    0.72    2.86
   0 -20  -2    0.86    2.67
   0 -20  -2   -0.90    3.64
   0  20   2    0.69    3.40
   0 -20   2    0.90    3.38
   0 -20   2   -1.59    3.94
   0  21  -2    3.14    3.18
   0  21  -2    2.68    3.27
   0 -21  -2    0.28    2.86
   0 -21  -2    3.12    3.92
   0  21   2    0.09    3.57
   0 -21   2   -0.15    3.45
   0 -21   2   -2.80    3.91
   0  22  -2   10.59    3.58
   0  22  -2   11.89    3.80
   0 -22  -2    7.96    3.30
   0 -22  -2   11.29    4.28
   0  22   2    6.46    3.93
   0 -22   2   10.21    4.09
   0 -22   2   11.89    4.59
   0  23  -2    4.91    3.45
   0  23  -2   -0.05    3.60
   0 -23  -2   -0.45    4.17
   0  23   2   -2.83    3.80
   0 -23   2   -2.64    3.72
   0 -23   2    3.32    4.58
   0  24  -2   15.54    3.97
   0  24  -2   15.43    4.80
   0 -24  -2   17.46    5.04
   0  24   2    8.72    4.30
   0 -24   2    8.96    4.18
   0 -24   2   11.89    5.04
   0  25  -2    7.32    3.92
   0 -25  -2    4.44    5.08
   0  25   2   -2.14    4.12
   0 -25   2   -1.29    4.31
   0 -25   2    1.11    4.83
   0 -26  -2    1.34    4.99
   0  26   2   -0.98    4.44
   0 -26   2   -2.03    4.26
   0 -26   2    4.54    5.39
   0 -27  -2   -2.42    5.18
   0  27   2    1.67    4.72
   0 -27   2   -2.34    4.43
   0 -27   2    2.30    5.63
   0 -28  -2   16.18    6.14
   0 -28   2   12.05    5.37
   0 -28   2   11.07    6.00
   0 -29  -2    2.71    5.80
   0 -29   2   -6.43    5.12
   0 -29   2    4.88    6.11
   0 -30  -2    5.11    6.19
   0 -30   2    7.52    6.65
   0 -31  -2    1.28    6.66
   0 -31   2    2.04    6.52
   0 -32  -2    8.41    7.10
   0 -32   2    3.17    7.12
   0   0  -3    0.26    1.21
   0   0  -3    0.40    0.45
   0   0   3   -0.18    1.00
   0   1  -3   -0.19    1.24
   0  -1  -3    0.43    1.24
   0  -1  -3    0.79    0.64
   0  -1  -3    0.38    0.63
   0   1   3    0.77    0.86
   0  -1   3    0.74    1.18
   0   2  -3   99.87    2.56
   0   2  -3  109.06    1.42
   0   2  -3   98.44    1.29
   0  -2  -3  101.23    2.62
   0  -2  -3  107.41    1.82
   0  -2  -3   94.16    1.62
   0  -2  -3   93.77    1.68
   0  -2   3  105.48    2.71
   0   3  -3   -0.14    1.22
   0   3  -3    0.66    0.82
   0   3  -3    0.56    0.77
   0  -3  -3    0.07    1.37
   0  -3  -3    0.44    0.98
   0  -3  -3    0.24    0.89
   0  -3  -3   -0.22    0.95
   0   3   3    1.28    1.40
   0   3   3    0.55    0.82
   0   3   3    0.15    0.52
   0  -3   3    0.43    1.31
   0   4  -3    1.70    1.29
   0   4  -3    1.91    0.98
   0   4  -3    1.17    0.90
   0  -4  -3    0.95    1.43
   0  -4  -3    0.95    1.10
   0  -4  -3    1.40    1.03
   0  -4  -3    1.76    1.11
   0   4   3    3.03    1.52
   0   4   3    2.11    0.99
   0  -4   3    2.64    1.58
   0  -4   3    0.23    1.40
   0   5  -3   -0.20    1.30
   0   5  -3    1.16    1.08
   0   5  -3    1.45    0.96
   0  -5  -3    0.54    1.48
   0  -5  -3    0.73    1.18
   0  -5  -3    0.43    1.17
   0  -5  -3    1.19    1.17
   0   5   3    0.63    1.50
   0   5   3    0.08    1.11
   0  -5   3    1.15    0.91
   0  -5   3    0.66    1.66
   0  -5   3   -0.19    1.53
   0   6  -3   58.82    2.54
   0   6  -3   59.72    2.31
   0   6  -3   59.03    2.15
   0  -6  -3   61.92    2.71
   0  -6  -3   67.19    2.59
   0  -6  -3   60.48    2.44
   0  -6  -3   61.84    1.21
   0  -6  -3   56.90    2.23
   0   6   3   55.78    2.72
   0   6   3   63.91    2.40
   0  -6   3   62.60    1.91
   0   7  -3   -0.06    1.34
   0   7  -3    0.76    1.31
   0   7  -3    0.89    1.16
   0  -7  -3    2.39    1.64
   0  -7  -3    1.25    1.36
   0  -7  -3   -0.30    1.35
   0  -7  -3    0.15    0.79
   0  -7  -3    1.29    1.37
   0   7   3    0.03    1.63
   0   7   3    0.78    1.33
   0  -7   3    0.44    1.06
   0  -7   3   -0.94    1.73
   0  -7   3   -0.34    1.78
   0   8  -3   33.04    2.45
   0   8  -3   36.39    2.42
   0   8  -3   33.37    2.36
   0  -8  -3   32.72    2.54
   0  -8  -3   30.73    1.50
   0  -8  -3   28.50    2.38
   0   8   3   37.18    2.76
   0   8   3   36.83    2.53
   0  -8   3   30.32    2.08
   0  -8   3   32.90    2.99
   0  -8   3   30.18    2.89
   0   9  -3   -0.14    1.52
   0   9  -3    2.08    1.54
   0   9  -3   -0.50    1.34
   0  -9  -3   -0.21    1.51
   0  -9  -3   -0.45    1.03
   0  -9  -3    0.63    1.64
   0   9   3    1.43    1.82
   0   9   3   -0.42    1.50
   0  -9   3    0.96    1.27
   0  -9   3    2.59    2.01
   0  -9   3   -0.76    2.14
   0  10  -3    6.16    1.77
   0  10  -3    7.02    1.82
   0 -10  -3    8.07    1.85
   0 -10  -3    7.74    1.31
   0 -10  -3    7.84    1.92
   0  10   3    6.64    2.04
   0  10   3    5.40    1.62
   0 -10   3    5.99    1.50
   0 -10   3    8.54    2.31
   0 -10   3    8.42    2.50
   0  11  -3    0.21    1.71
   0  11  -3   -3.22    1.65
   0 -11  -3   -0.47    1.75
   0 -11  -3   -0.79    1.23
   0 -11  -3   -0.02    1.86
   0  11   3    1.11    2.01
   0  11   3    0.50    1.57
   0 -11   3    0.98    1.41
   0 -11   3    2.59    2.16
   0 -11   3   -3.33    2.23
   0  12  -3    2.82    1.83
   0  12  -3    2.67    1.89
   0 -12  -3    1.36    1.87
   0 -12  -3    3.81    1.45
   0 -12  -3    3.09    2.00
   0  12   3    3.33    2.13
   0  12   3    3.76    1.86
   0 -12   3    4.84    1.64
   0 -12   3    3.06    2.37
   0 -12   3    3.83    2.51
   0  13  -3   -0.18    1.90
   0  13  -3   -1.19    1.85
   0 -13  -3    0.08    1.95
   0 -13  -3    0.47    1.49
   0 -13  -3   -1.49    2.09
   0  13   3    2.40    2.21
   0  13   3   -0.06    1.73
   0 -13   3   -0.45    1.60
   0 -13   3   -0.04    2.33
   0 -13   3   -0.62    2.53
   0  14  -3   28.37    3.23
   0  14  -3   28.81    3.47
   0 -14  -3   29.96    3.01
   0 -14  -3   28.18    2.62
   0 -14  -3   29.19    3.45
   0  14   3   29.91    3.15
   0  14   3   30.58    3.34
   0 -14   3   28.80    3.02
   0 -14   3   35.26    3.56
   0 -14   3   33.25    3.63
   0  15  -3   -0.38    2.17
   0  15  -3    0.65    2.19
   0 -15  -3    0.57    2.30
   0 -15  -3   -0.55    1.72
   0 -15  -3    0.42    2.45
   0  15   3   -0.92    2.51
   0  15   3    0.14    2.13
   0 -15   3    1.28    2.71
   0 -15   3    0.20    2.61
   0  16  -3    1.43    2.35
   0  16  -3    2.46    2.49
   0 -16  -3    3.53    2.59
   0 -16  -3    0.20    1.92
   0 -16  -3    2.26    2.71
   0  16   3    0.60    2.60
   0  16   3    1.37    2.27
   0 -16   3   -0.47    2.81
   0 -16   3    3.61    3.21
   0  17  -3    1.30    2.53
   0  17  -3   -1.57    2.55
   0 -17  -3    0.61    2.68
   0 -17  -3    2.30    2.10
   0 -17  -3   -2.00    2.74
   0  17   3   -0.44    2.71
   0 -17   3   -0.26    2.91
   0 -17   3    3.06    3.39
   0  18  -3    4.19    2.80
   0  18  -3    3.49    2.87
   0 -18  -3    2.46    3.04
   0 -18  -3    3.55    2.26
   0 -18  -3    4.89    3.22
   0  18   3    4.64    3.21
   0 -18   3    4.10    3.22
   0 -18   3    1.68    3.15
   0  19  -3   -2.42    2.72
   0  19  -3   -0.83    2.82
   0 -19  -3   -0.68    2.97
   0 -19  -3   -1.14    2.29
   0 -19  -3   -2.73    3.17
   0  19   3   -1.08    3.22
   0 -19   3   -0.14    3.24
   0 -19   3   -1.72    3.71
   0  20  -3   59.40    5.24
   0  20  -3   55.78    5.40
   0 -20  -3   60.84    5.57
   0 -20  -3   52.83    5.39
   0  20   3   50.96    5.55
   0 -20   3   46.42    5.35
   0 -20   3   41.91    5.19
   0  21  -3    3.72    3.26
   0  21  -3    2.76    3.39
   0 -21  -3    2.49    3.36
   0 -21  -3   -1.57    3.77
   0  21   3   -0.99    3.47
   0 -21   3    0.27    3.58
   0 -21   3    1.64    4.34
   0  22  -3   15.81    3.77
   0  22  -3   18.36    4.04
   0 -22  -3   16.88    4.48
   0  22   3   14.30    4.31
   0 -22   3   14.64    4.33
   0 -22   3    9.86    4.61
   0  23  -3    3.91    3.56
   0  23  -3   -0.39    3.62
   0 -23  -3   -1.62    4.21
   0  23   3   -3.89    4.04
   0 -23   3   -0.47    4.13
   0 -23   3   -1.09    4.63
   0  24  -3    7.64    3.80
   0  24  -3    6.51    4.02
   0 -24  -3    5.75    4.84
   0  24   3    2.64    4.38
   0 -24   3    5.46    4.39
   0 -24   3    2.84    4.98
   0  25  -3   -0.75    4.26
   0 -25  -3    1.22    4.73
   0  25   3   -1.68    4.56
   0 -25   3    0.59    4.57
   0 -25   3   -3.61    4.85
   0 -26  -3   -2.34    4.84
   0  26   3   -0.40    4.51
   0 -26   3   -0.68    4.73
   0 -26   3    4.33    5.48
   0 -27  -3    4.38    5.29
   0  27   3   -7.17    4.61
   0 -27   3    0.10    4.80
   0 -27   3    2.86    5.57
   0 -28  -3    3.42    5.77
   0 -28   3    1.60    5.27
   0 -28   3    8.10    6.05
   0 -29  -3    6.26    5.88
   0 -29   3   -1.48    5.41
   0 -29   3   -1.52    6.16
   0 -30  -3    7.43    6.56
   0 -30   3    9.88    5.85
   0 -30   3   10.03    6.61
   0 -31  -3    3.56    6.64
   0 -31   3    2.59    6.73
   0 -32  -3    0.71    6.43
   0 -32   3    2.83    7.06
   0   0  -4 3444.09   25.12
   0   0  -4 3660.14   13.75
   0   0  -4 3491.06   12.49
   0   0   4 3729.93   22.69
   0   1  -4    4.82    1.54
   0   1  -4    2.40    0.59
   0   1  -4    0.42    0.58
   0  -1  -4    1.78    1.48
   0  -1  -4    3.23    0.76
   0  -1  -4    1.73    0.74
   0   1   4    2.60    1.09
   0  -1   4    0.51    1.35
   0   2  -4   31.29    2.27
   0   2  -4   31.17    1.15
   0   2  -4   31.24    1.10
   0  -2  -4   32.77    2.38
   0  -2  -4   33.56    1.51
   0  -2  -4   27.33    1.38
   0  -2  -4   27.04    1.49
   0   2   4   31.85    1.50
   0  -2   4   28.56    2.21
   0   3  -4    1.35    1.41
   0   3  -4    1.53    0.84
   0   3  -4    1.59    0.79
   0  -3  -4    1.43    1.55
   0  -3  -4    1.72    1.01
   0  -3  -4    0.62    0.93
   0  -3  -4    1.18    1.02
   0   3   4    2.31    0.80
   0  -3   4    0.10    1.59
   0   4  -4  283.67    4.03
   0   4  -4  299.12    3.00
   0   4  -4  275.81    2.74
   0  -4  -4  283.47    4.38
   0  -4  -4  305.85    3.56
   0  -4  -4  273.54    3.20
   0  -4  -4  282.79    3.02
   0   4   4  284.53    4.40
   0  -4   4  303.53    4.58
   0   5  -4    0.65    1.44
   0   5  -4    0.24    1.08
   0   5  -4   -0.28    0.95
   0  -5  -4    2.12    1.61
   0  -5  -4    0.55    1.19
   0  -5  -4    0.60    1.12
   0  -5  -4   -0.59    1.13
   0   5   4    0.28    1.61
   0   5   4    0.50    1.02
   0  -5   4   -0.45    1.58
   0  -5   4   -0.51    1.53
   0   6  -4  584.98    5.71
   0   6  -4  614.88    5.05
   0   6  -4  580.20    4.67
   0  -6  -4  583.57    6.27
   0  -6  -4  640.61    5.70
   0  -6  -4  551.70    5.14
   0  -6  -4  540.45    4.72
   0   6   4  607.82    6.42
   0   6   4  618.94    5.00
   0  -6   4  586.42    6.62
   0  -6   4  555.48    5.82
   0   7  -4    2.21    1.56
   0   7  -4    2.86    1.33
   0   7  -4    1.34    1.13
   0  -7  -4    1.02    1.64
   0  -7  -4    2.39    1.40
   0  -7  -4    1.76    1.34
   0  -7  -4    1.86    1.38
   0   7   4    2.41    1.69
   0   7   4    1.74    1.23
   0  -7   4    3.01    1.99
   0  -7   4    2.86    1.77
   0   8  -4  214.33    4.15
   0   8  -4  232.59    3.97
   0   8  -4  222.60    3.72
   0  -8  -4  218.93    4.52
   0  -8  -4  233.48    4.31
   0  -8  -4  218.79    4.09
   0  -8  -4  221.02    1.82
   0  -8  -4  212.15    3.74
   0   8   4  218.28    4.54
   0   8   4  240.36    3.95
   0  -8   4  221.25    4.71
   0  -8   4  223.44    4.58
   0   9  -4    0.19    1.65
   0   9  -4    1.11    1.48
   0   9  -4   -1.33    1.29
   0  -9  -4    0.77    1.57
   0  -9  -4    0.50    0.81
   0  -9  -4    1.37    1.59
   0   9   4    0.66    1.82
   0   9   4    0.82    1.38
   0  -9   4    0.90    2.10
   0  -9   4    1.39    2.03
   0  10  -4  402.16    5.62
   0  10  -4  429.02    5.74
   0  10  -4  414.66    5.50
   0 -10  -4  400.04    5.82
   0 -10  -4  400.45    3.25
   0 -10  -4  382.18    5.28
   0  10   4  411.80    6.25
   0  10   4  426.47    5.59
   0 -10   4  408.16    4.75
   0 -10   4  409.66    6.68
   0 -10   4  399.64    6.39
   0  11  -4   -1.67    1.74
   0  11  -4   -0.39    1.71
   0  11  -4   -0.71    1.48
   0 -11  -4    1.40    1.80
   0 -11  -4    0.14    1.02
   0 -11  -4   -0.83    1.77
   0  11   4    0.57    2.04
   0  11   4   -0.28    1.53
   0 -11   4    0.25    1.32
   0 -11   4    1.70    2.04
   0 -11   4    2.03    2.44
   0  12  -4    1.75    1.89
   0  12  -4    1.60    1.82
   0 -12  -4   -0.26    1.86
   0 -12  -4    1.17    1.17
   0 -12  -4   -0.59    1.97
   0  12   4    4.29    2.30
   0  12   4    1.08    1.67
   0 -12   4    0.61    1.45
   0 -12   4    0.02    2.38
   0 -12   4    0.56    2.51
   0  13  -4   -0.50    1.92
   0  13  -4    1.43    1.96
   0 -13  -4    0.20    2.04
   0 -13  -4   -0.79    1.27
   0 -13  -4    0.36    2.12
   0  13   4    0.65    2.25
   0  13   4    0.23    1.81
   0 -13   4    0.65    1.58
   0 -13   4   -1.67    2.54
   0 -13   4   -1.12    2.72
   0  14  -4  405.78    6.55
   0  14  -4  422.66    6.98
   0 -14  -4  411.65    7.28
   0 -14  -4  401.20    4.68
   0 -14  -4  385.96    6.75
   0  14   4  412.84    7.37
   0  14   4  434.66    6.92
   0 -14   4  395.25    7.40
   0 -14   4  404.50    7.82
   0  15  -4    1.20    2.20
   0  15  -4   -0.45    2.13
   0 -15  -4    1.18    2.24
   0 -15  -4    0.99    1.59
   0 -15  -4   -0.72    2.40
   0  15   4    0.33    2.59
   0  15   4   -0.29    2.28
   0 -15   4   -0.36    2.95
   0 -15   4    2.79    3.23
   0  16  -4   33.03    4.02
   0  16  -4   36.48    4.11
   0 -16  -4   34.35    3.55
   0 -16  -4   34.48    2.80
   0 -16  -4   39.83    3.83
   0  16   4   31.91    3.67
   0 -16   4   39.78    4.14
   0 -16   4   40.47    4.42
   0  17  -4   -1.75    2.44
   0  17  -4    0.66    2.61
   0 -17  -4    0.20    2.76
   0 -17  -4   -0.62    1.86
   0 -17  -4    0.19    2.84
   0  17   4   -1.47    2.75
   0 -17   4    2.62    3.23
   0 -17   4    0.51    3.42
   0  18  -4   24.38    3.42
   0  18  -4   28.79    3.63
   0 -18  -4   29.16    3.83
   0 -18  -4   25.26    3.89
   0  18   4   23.06    3.84
   0 -18   4   29.06    4.19
   0 -18   4   28.53    4.41
   0  19  -4    0.69    2.88
   0  19  -4    0.61    3.01
   0 -19  -4   -0.81    3.06
   0 -19  -4   -2.06    3.21
   0  19   4   -0.19    3.23
   0 -19   4   -3.12    3.36
   0 -19   4    0.80    3.93
   0  20  -4  104.44    5.57
   0  20  -4   99.33    6.07
   0 -20  -4   97.92    6.36
   0 -20  -4   86.24    5.81
   0  20   4   95.00    5.98
   0 -20   4   88.29    6.25
   0 -20   4   78.16    6.43
   0  21  -4    1.82    3.19
   0  21  -4    5.17    3.44
   0 -21  -4   -2.79    3.29
   0 -21  -4    2.06    3.79
   0  21   4    0.91    3.73
   0 -21   4    1.60    3.99
   0 -21   4    2.28    4.38
   0  22  -4   69.89    5.67
   0  22  -4   64.58    6.23
   0 -22  -4   69.59    6.15
   0  22   4   67.23    6.43
   0 -22   4   61.75    6.44
   0 -22   4   61.70    6.93
   0  23  -4    2.97    3.50
   0  23  -4   -2.99    3.70
   0 -23  -4   -0.19    4.08
   0  23   4    0.46    4.09
   0 -23   4    2.70    4.47
   0 -23   4    0.33    4.78
   0  24  -4   34.02    4.58
   0  24  -4   28.02    4.92
   0 -24  -4   30.80    5.43
   0  24   4   30.28    5.23
   0 -24   4   27.36    5.35
   0 -24   4   26.64    5.65
   0  25  -4    3.72    4.14
   0 -25  -4   -0.62    4.63
   0  25   4   -3.56    4.73
   0 -25   4   -1.79    4.73
   0 -25   4   -0.63    5.20
   0  26  -4    0.35    4.59
   0 -26  -4   -1.66    5.19
   0  26   4   -5.26    4.75
   0 -26   4    0.59    4.89
   0 -26   4   -2.24    5.16
   0 -27  -4   -2.21    5.16
   0  27   4   -9.90    4.79
   0 -27   4   -1.95    4.91
   0 -27   4    2.11    5.77
   0 -28  -4   35.66    6.85
   0  28   4   30.33    6.49
   0 -28   4   29.13    6.34
   0 -28   4   37.80    6.97
   0 -29  -4    0.13    5.74
   0 -29   4   -4.96    5.32
   0 -29   4    5.99    6.47
   0 -30  -4    6.57    5.92
   0 -30   4   -0.30    5.74
   0 -30   4    1.11    6.68
   0 -31  -4    1.26    6.36
   0 -31   4   -0.60    6.00
   0 -31   4    3.42    7.08
   0   0  -5   -0.26    1.57
   0   0  -5    1.00    0.69
   0   0  -5    0.22    0.70
   0   0   5    0.61    1.24
   0   1  -5    6.32    1.76
   0   1  -5    6.92    0.76
   0   1  -5    5.83    0.75
   0  -1  -5    4.34    1.66
   0  -1  -5    5.32    0.86
   0  -1  -5    3.39    0.85
   0   1   5    6.53    1.28
   0  -1   5    4.16    1.48
   0   2  -5 1960.68   10.33
   0   2  -5 2086.59    9.86
   0   2  -5 1968.56    8.59
   0  -2  -5 1979.21   13.54
   0  -2  -5 2120.90   10.61
   0  -2  -5 1918.65    9.95
   0   2   5 2178.60   11.47
   0  -2   5 2097.58   14.61
   0   3  -5   -0.05    1.60
   0   3  -5   -0.68    0.81
   0   3  -5   -0.21    0.76
   0  -3  -5   -0.31    1.60
   0  -3  -5    0.63    1.01
   0  -3  -5    0.76    0.94
   0  -3  -5    0.91    1.03
   0   3   5    0.31    0.92
   0  -3   5    0.18    1.66
   0   4  -5   59.16    2.78
   0   4  -5   63.98    1.87
   0   4  -5   57.67    1.72
   0  -4  -5   59.07    2.98
   0  -4  -5   65.49    2.24
   0  -4  -5   56.71    2.06
   0  -4  -5   58.42    1.94
   0   4   5   57.13    2.99
   0   4   5   65.65    1.44
   0  -4   5   66.30    3.08
   0   5  -5    1.31    1.56
   0   5  -5    1.62    1.07
   0   5  -5    1.47    1.01
   0  -5  -5    0.05    1.66
   0  -5  -5    1.60    1.23
   0  -5  -5    0.97    1.16
   0  -5  -5    1.01    1.15
   0   5   5    0.01    1.76
   0  -5   5    1.20    1.95
   0  -5   5    0.19    1.58
   0   6  -5   89.21    3.28
   0   6  -5   94.83    2.56
   0   6  -5   91.92    2.36
   0  -6  -5   90.45    3.48
   0  -6  -5   98.72    2.92
   0  -6  -5   90.28    2.71
   0  -6  -5  100.79    2.55
   0   6   5   80.02    3.41
   0  -6   5  102.10    3.82
   0  -6   5  102.25    3.25
   0   7  -5   -0.20    1.64
   0   7  -5    0.50    1.27
   0   7  -5    0.20    1.10
   0  -7  -5    0.09    1.80
   0  -7  -5    1.01    1.37
   0  -7  -5   -0.22    1.33
   0  -7  -5   -0.41    1.40
   0   7   5    1.83    1.91
   0  -7   5   -0.34    2.06
   0  -7   5    1.03    1.84
   0   8  -5 1477.03    9.95
   0   8  -5 1557.34    9.14
   0   8  -5 1500.87    8.65
   0  -8  -5 1496.64   11.00
   0  -8  -5 1591.51   10.16
   0  -8  -5 1433.97    9.33
   0  -8  -5 1413.63    8.49
   0   8   5 1513.97   11.08
   0   8   5 1587.61    8.86
   0  -8   5 1516.39   11.62
   0  -8   5 1467.87   10.52
   0   9  -5    4.57    1.86
   0   9  -5    5.38    1.64
   0   9  -5    3.00    1.37
   0  -9  -5    3.95    2.00
   0  -9  -5    6.37    1.77
   0  -9  -5    4.96    1.66
   0  -9  -5    3.27    1.65
   0   9   5    5.31    2.10
   0   9   5    5.93    1.48
   0  -9   5    5.45    2.40
   0  -9   5    2.38    2.11
   0  10  -5   89.14    3.55
   0  10  -5   95.44    3.42
   0  10  -5   95.20    3.21
   0 -10  -5   92.83    3.58
   0 -10  -5   96.13    3.26
   0  10   5   94.99    4.01
   0  10   5   99.63    3.28
   0 -10   5  101.54    4.48
   0 -10   5   95.58    4.10
   0  11  -5    2.03    1.93
   0  11  -5    1.18    1.74
   0  11  -5   -0.17    1.48
   0 -11  -5    2.56    1.84
   0 -11  -5    2.44    1.83
   0  11   5   -0.20    2.12
   0  11   5    1.35    1.58
   0 -11   5   -0.35    2.14
   0 -11   5    2.52    2.49
   0  12  -5  648.07    7.73
   0  12  -5  675.08    7.81
   0  12  -5  650.17    7.53
   0 -12  -5  633.53    8.03
   0 -12  -5  622.05    3.85
   0 -12  -5  602.77    7.19
   0  12   5  650.68    8.64
   0  12   5  684.38    7.60
   0 -12   5  628.25    8.94
   0 -12   5  606.39    8.36
   0  13  -5    0.19    2.15
   0  13  -5    1.75    1.94
   0 -13  -5   -0.41    2.03
   0 -13  -5   -0.32    1.04
   0 -13  -5    2.83    2.15
   0  13   5    1.28    2.42
   0  13   5   -0.79    1.94
   0 -13   5    0.57    2.76
   0 -13   5   -1.91    2.86
   0  14  -5    3.38    2.33
   0  14  -5    6.10    2.25
   0 -14  -5    3.94    2.34
   0 -14  -5    3.85    1.26
   0 -14  -5    2.82    2.30
   0  14   5    8.69    2.89
   0 -14   5    1.33    2.92
   0 -14   5    2.85    3.18
   0  15  -5   -0.98    2.29
   0  15  -5    0.04    2.25
   0 -15  -5   -0.23    2.40
   0 -15  -5   -0.84    2.38
   0  15   5   -2.35    2.55
   0 -15   5    0.42    3.08
   0 -15   5    2.20    3.33
   0  16  -5   66.67    4.44
   0  16  -5   65.94    4.50
   0 -16  -5   72.24    5.00
   0 -16  -5   67.61    4.38
   0  16   5   64.78    5.08
   0 -16   5   65.37    5.36
   0 -16   5   69.43    5.54
   0  17  -5   -0.42    2.67
   0  17  -5    0.57    2.64
   0 -17  -5    1.62    2.89
   0 -17  -5    1.76    3.00
   0  17   5   -2.65    3.03
   0 -17   5   -1.86    3.48
   0 -17   5    1.37    3.75
   0  18  -5   70.85    5.13
   0  18  -5   69.75    5.19
   0 -18  -5   66.54    5.57
   0 -18  -5   59.67    5.23
   0  18   5   68.70    5.29
   0 -18   5   62.91    5.75
   0 -18   5   54.21    5.94
   0  19  -5   -1.37    2.93
   0  19  -5    1.05    3.07
   0 -19  -5    0.96    3.21
   0 -19  -5   -0.23    3.34
   0  19   5   -2.57    3.42
   0 -19   5   -4.37    3.48
   0 -19   5   -5.57    3.65
   0  20  -5   20.64    3.80
   0  20  -5   18.78    3.88
   0 -20  -5   23.62    4.37
   0 -20  -5   25.22    4.27
   0  20   5   18.52    4.16
   0 -20   5   22.08    4.69
   0 -20   5   20.03    4.74
   0  21  -5    3.36    3.39
   0  21  -5    1.85    3.48
   0 -21  -5    0.51    3.62
   0 -21  -5   -2.98    3.83
   0  21   5   -0.89    3.90
   0 -21   5   -1.04    4.00
   0 -21   5    1.15    4.62
   0  22  -5  105.35    6.17
   0  22  -5   96.13    6.83
   0 -22  -5   88.16    7.12
   0 -22  -5   69.90    6.14
   0  22   5   89.67    7.13
   0 -22   5   80.83    6.98
   0 -22   5   83.94    7.34
   0  23  -5    0.43    3.53
   0  23  -5    0.48    3.79
   0 -23  -5   -2.47    4.09
   0  23   5   -4.25    4.37
   0 -23   5    1.65    4.56
   0 -23   5    5.11    5.21
   0  24  -5    8.76    4.26
   0 -24  -5    5.82    4.61
   0  24   5   -0.18    4.68
   0 -24   5    5.35    4.75
   0 -24   5    2.16    4.85
   0  25  -5    1.73    4.27
   0 -25  -5    2.60    4.63
   0  25   5   -8.92    4.62
   0 -25   5   -0.62    4.85
   0 -25   5   -1.49    5.36
   0  26  -5   41.18    5.68
   0 -26  -5   39.99    6.07
   0  26   5   34.33    6.01
   0 -26   5   37.12    6.15
   0 -26   5   29.45    6.34
   0 -27  -5    2.60    5.26
   0  27   5   -5.20    5.26
   0 -27   5   -0.18    5.37
   0 -27   5    0.03    6.03
   0 -28  -5    3.90    5.61
   0  28   5   -7.30    5.39
   0 -28   5    2.70    5.67
   0 -28   5    4.90    6.26
   0 -29  -5    2.37    5.56
   0 -29   5   -3.32    5.95
   0 -29   5    2.41    6.65
   0 -30  -5    9.85    6.36
   0 -30   5    8.10    6.23
   0 -30   5   12.50    7.05
   0 -31  -5    6.03    6.19
   0 -31   5   -0.64    6.01
   0 -31   5   -2.24    6.94
   0   0  -6  679.83    7.03
   0   0  -6  706.50    3.84
   0   0  -6  663.45    3.65
   0   0   6  741.96    6.18
   0   1  -6    2.70    1.77
   0   1  -6    0.16    0.77
   0   1  -6   -1.43    0.78
   0  -1  -6    0.41    1.76
   0  -1  -6    1.35    0.86
   0  -1  -6   -0.46    0.86
   0   1   6    1.55    1.30
   0  -1   6    0.96    1.54
   0   2  -6  196.99    4.23
   0   2  -6  199.09    2.21
   0   2  -6  201.05    2.28
   0  -2  -6  201.39    4.40
   0  -2  -6  205.09    2.70
   0  -2  -6  184.23    2.51
   0   2   6  212.86    3.14
   0  -2   6  215.54    4.21
   0   3  -6    2.56    1.81
   0   3  -6    3.69    0.94
   0   3  -6    3.39    0.88
   0  -3  -6    4.46    1.88
   0  -3  -6    3.45    1.07
   0  -3  -6    2.46    1.07
   0   3   6    2.37    1.11
   0  -3   6    1.87    1.83
   0   4  -6 1068.26    8.68
   0   4  -6 1118.61    5.72
   0   4  -6 1043.92    5.31
   0  -4  -6 1067.70    9.13
   0  -4  -6 1149.41    6.87
   0  -4  -6 1057.09    6.30
   0  -4  -6 1070.36    5.98
   0   4   6 1168.37    5.20
   0  -4   6 1160.60    9.28
   0   5  -6    0.05    1.83
   0   5  -6    1.50    1.07
   0   5  -6    1.91    1.05
   0  -5  -6    2.20    1.87
   0  -5  -6    2.56    1.24
   0  -5  -6    2.19    1.21
   0  -5  -6    1.95    1.24
   0   5   6    2.14    1.88
   0   5   6    1.32    0.75
   0  -5   6    2.68    2.01
   0   6  -6   40.20    2.90
   0   6  -6   44.02    2.16
   0   6  -6   40.05    2.00
   0  -6  -6   36.72    3.13
   0  -6  -6   43.96    2.42
   0  -6  -6   40.52    2.33
   0  -6  -6   38.19    2.11
   0   6   6   43.15    3.23
   0  -6   6   40.32    3.37
   0  -6   6   38.13    2.69
   0   7  -6    3.64    1.96
   0   7  -6    4.65    1.39
   0   7  -6    2.75    1.21
   0  -7  -6    2.04    2.12
   0  -7  -6    4.98    1.45
   0  -7  -6    3.36    1.48
   0  -7  -6    1.90    1.39
   0   7   6    5.37    2.10
   0  -7   6    3.22    2.16
   0  -7   6    2.14    1.85
   0   8  -6  599.90    7.11
   0   8  -6  632.31    6.13
   0   8  -6  614.55    5.77
   0  -8  -6  603.94    7.74
   0  -8  -6  657.64    6.90
   0  -8  -6  602.60    6.41
   0  -8  -6  610.64    5.75
   0   8   6  605.97    7.76
   0  -8   6  640.86    8.27
   0  -8   6  618.77    7.30
   0   9  -6    0.13    1.86
   0   9  -6    0.61    1.48
   0   9  -6    0.32    1.32
   0  -9  -6   -0.20    2.08
   0  -9  -6   -0.94    1.45
   0  -9  -6    1.07    1.58
   0  -9  -6    0.54    1.57
   0   9   6   -0.22    2.17
   0  -9   6   -0.03    2.33
   0  -9   6    0.98    2.17
   0  10  -6  113.07    4.07
   0  10  -6  117.75    3.68
   0  10  -6  121.25    3.47
   0 -10  -6  121.03    4.50
   0 -10  -6  125.12    4.00
   0 -10  -6  116.92    3.92
   0 -10  -6  116.20    3.44
   0  10   6  117.97    4.52
   0 -10   6  126.76    5.04
   0 -10   6  121.19    4.42
   0  11  -6    2.96    2.16
   0  11  -6    1.44    1.71
   0  11  -6    0.66    1.52
   0 -11  -6    3.25    2.24
   0 -11  -6    0.97    1.93
   0 -11  -6    0.03    1.78
   0  11   6    0.54    2.26
   0 -11   6    2.49    2.75
   0 -11   6    0.57    2.45
   0  12  -6   12.57    2.49
   0  12  -6   11.38    2.17
   0 -12  -6    9.58    2.31
   0 -12  -6   10.31    2.26
   0  12   6   12.48    2.86
   0 -12   6   10.10    3.02
   0 -12   6    9.79    2.98
   0  13  -6    1.09    2.26
   0  13  -6    1.32    2.02
   0 -13  -6    1.40    2.28
   0 -13  -6    2.62    2.15
   0  13   6    1.55    2.62
   0 -13   6    3.36    3.01
   0 -13   6    2.66    3.00
   0  14  -6  684.01    8.77
   0  14  -6  718.45    8.93
   0 -14  -6  667.71    9.15
   0 -14  -6  645.35    8.21
   0  14   6  696.91    9.78
   0 -14   6  678.39   10.31
   0 -14   6  674.92   10.05
   0  15  -6    0.62    2.48
   0  15  -6    0.91    2.31
   0 -15  -6   -0.87    2.41
   0 -15  -6    0.11    2.51
   0  15   6    1.39    3.00
   0 -15   6    0.15    3.02
   0 -15   6    0.38    3.44
   0  16  -6   36.69    3.69
   0  16  -6   35.98    3.60
   0 -16  -6   32.96    3.60
   0 -16  -6   33.14    3.60
   0  16   6   39.68    4.25
   0 -16   6   30.38    4.22
   0 -16   6   29.32    4.41
   0  17  -6    3.92    2.92
   0  17  -6    0.23    2.70
   0 -17  -6    0.68    2.99
   0 -17  -6    2.39    2.84
   0  17   6    2.64    3.36
   0 -17   6    2.45    3.69
   0 -17   6    1.28    3.81
   0  18  -6  213.80    6.54
   0  18  -6  232.20    7.00
   0 -18  -6  226.34    7.37
   0 -18  -6  218.19    6.68
   0  18   6  219.85    7.26
   0 -18   6  218.93    7.86
   0 -18   6  221.11    8.00
   0  19  -6    1.81    3.19
   0  19  -6   -0.70    3.05
   0 -19  -6    0.84    3.28
   0 -19  -6    3.39    3.23
   0  19   6    0.64    3.66
   0 -19   6    1.67    3.98
   0 -19   6    1.52    4.16
   0  20  -6   17.88    3.88
   0  20  -6   15.19    3.76
   0 -20  -6   17.63    4.10
   0 -20  -6   12.42    3.79
   0  20   6   18.94    4.29
   0 -20   6   14.39    4.44
   0 -20   6   15.89    4.73
   0  21  -6    3.12    3.45
   0  21  -6   -0.07    3.54
   0 -21  -6    0.68    3.72
   0 -21  -6    2.41    3.61
   0  21   6   -0.56    4.04
   0 -21   6    0.29    4.30
   0 -21   6    2.33    4.66
   0  22  -6   47.54    5.70
   0  22  -6   55.77    6.30
   0 -22  -6   50.73    5.45
   0 -22  -6   55.89    6.19
   0  22   6   43.98    5.58
   0 -22   6   53.52    6.08
   0 -22   6   50.30    6.28
   0  23  -6   -1.96    3.82
   0  23  -6   -3.11    3.75
   0 -23  -6    2.56    4.34
   0 -23  -6   -1.34    4.05
   0  23   6   -4.94    4.34
   0 -23   6    0.46    4.61
   0 -23   6   -2.73    4.93
   0  24  -6   13.81    4.74
   0 -24  -6   11.09    4.80
   0  24   6   13.94    5.20
   0 -24   6   20.38    5.67
   0 -24   6   17.89    5.88
   0  25  -6   -2.11    4.30
   0 -25  -6    2.69    4.69
   0  25   6   -2.72    4.83
   0 -25   6   -7.73    4.86
   0 -25   6    4.71    5.60
   0  26  -6    1.95    4.70
   0 -26  -6    5.04    4.92
   0  26   6    0.41    5.28
   0 -26   6    3.26    5.45
   0 -26   6    1.92    5.99
   0  27  -6   -1.96    4.81
   0 -27  -6    3.39    5.04
   0  27   6  -11.30    5.15
   0 -27   6    1.14    5.58
   0 -27   6   -3.82    5.82
   0 -28  -6   31.16    6.35
   0  28   6   28.13    6.63
   0 -28   6   37.77    6.88
   0 -28   6   39.74    7.68
   0 -29  -6   -0.54    5.65
   0 -29   6   -1.49    6.17
   0 -29   6   -2.72    6.32
   0 -30  -6    1.02    6.57
   0 -30   6   -5.74    6.13
   0 -30   6    5.02    7.08
   0 -31   6   -3.81    6.74
   0 -31   6    7.54    7.24
   0   0  -7   -0.20    1.80
   0   0  -7    0.09    0.85
   0   0  -7    0.86    0.92
   0   0   7   -0.10    1.51
   0   1  -7    0.79    1.84
   0   1  -7   -0.19    0.83
   0   1  -7   -0.15    0.87
   0  -1  -7   -0.71    1.88
   0  -1  -7    0.35    0.92
   0  -1  -7   -0.31    0.97
   0   1   7   -0.58    1.35
   0  -1   7   -1.01    1.58
   0   2  -7   75.19    3.54
   0   2  -7   81.46    1.85
   0   2  -7   82.54    1.93
   0  -2  -7   78.46    3.54
   0  -2  -7   85.27    2.18
   0  -2  -7   77.60    2.06
   0   2   7   88.91    2.63
   0  -2   7   92.31    3.51
   0   3  -7    1.69    1.86
   0   3  -7    0.51    0.89
   0   3  -7    0.97    0.98
   0  -3  -7   -0.26    1.94
   0  -3  -7    0.69    1.07
   0  -3  -7    1.15    1.09
   0   3   7    0.23    1.18
   0  -3   7    2.50    1.89
   0   4  -7   67.31    3.62
   0   4  -7   63.30    1.95
   0   4  -7   62.85    2.05
   0  -4  -7   63.02    3.70
   0  -4  -7   70.63    2.42
   0  -4  -7   60.58    2.32
   0   4   7   65.11    1.99
   0  -4   7   63.46    3.47
   0   5  -7   -0.32    1.83
   0   5  -7    0.65    1.10
   0   5  -7    0.04    1.02
   0  -5  -7    1.25    1.95
   0  -5  -7   -0.22    1.21
   0  -5  -7   -0.12    1.23
   0  -5  -7    0.30    1.23
   0   5   7    0.02    2.07
   0   5   7    0.17    0.87
   0  -5   7   -1.00    2.03
   0   6  -7  208.49    4.95
   0   6  -7  207.87    3.46
   0   6  -7  202.47    3.24
   0  -6  -7  206.40    5.15
   0  -6  -7  216.09    3.99
   0  -6  -7  193.57    3.65
   0  -6  -7  209.96    3.41
   0   6   7  200.71    5.12
   0  -6   7  223.80    5.36
   0  -6   7  211.33    4.49
   0   7  -7    1.67    2.05
   0   7  -7    0.38    1.32
   0   7  -7   -0.06    1.18
   0  -7  -7    0.83    2.13
   0  -7  -7    0.55    1.40
   0  -7  -7    0.43    1.41
   0  -7  -7   -0.23    1.34
   0   7   7   -0.70    2.09
   0  -7   7    1.47    2.26
   0  -7   7   -0.39    1.89
   0   8  -7  169.28    4.62
   0   8  -7  179.34    3.76
   0   8  -7  171.08    3.51
   0  -8  -7  158.16    4.96
   0  -8  -7  177.88    4.19
   0  -8  -7  160.93    3.92
   0  -8  -7  168.11    3.48
   0   8   7  172.12    5.11
   0  -8   7  180.97    5.43
   0  -8   7  167.80    4.65
   0   9  -7    1.25    2.08
   0   9  -7    0.96    1.50
   0   9  -7    1.75    1.39
   0  -9  -7    1.16    2.30
   0  -9  -7    0.29    1.56
   0  -9  -7    3.20    1.71
   0  -9  -7    1.41    1.63
   0   9   7    1.34    2.31
   0  -9   7    0.87    2.56
   0  -9   7    3.36    2.22
   0  10  -7   69.34    3.95
   0  10  -7   68.41    3.27
   0  10  -7   64.24    2.97
   0 -10  -7   58.37    4.01
   0 -10  -7   61.16    3.52
   0 -10  -7   68.04    3.10
   0  10   7   61.38    4.07
   0 -10   7   71.52    4.65
   0 -10   7   66.03    4.17
   0  11  -7    0.61    2.19
   0  11  -7    0.33    1.76
   0 -11  -7    0.91    2.34
   0 -11  -7    0.49    1.93
   0 -11  -7   -0.21    1.88
   0  11   7    0.32    2.41
   0 -11   7    0.36    2.75
   0 -11   7   -0.84    2.52
   0  12  -7  172.06    5.26
   0  12  -7  176.10    4.78
   0 -12  -7  171.01    5.09
   0 -12  -7  167.48    4.53
   0  12   7  172.65    5.93
   0 -12   7  162.81    6.15
   0 -12   7  170.36    5.73
   0  13  -7    4.39    2.50
   0  13  -7    4.35    2.11
   0 -13  -7    4.06    2.40
   0 -13  -7    2.69    2.24
   0  13   7    3.57    2.91
   0 -13   7    6.28    3.35
   0 -13   7    5.56    3.19
   0  14  -7   28.30    3.32
   0  14  -7   27.93    3.10
   0 -14  -7   27.56    3.39
   0 -14  -7   26.53    3.03
   0  14   7   30.06    3.83
   0 -14   7   35.22    4.49
   0 -14   7   28.82    4.10
   0  15  -7   -0.71    2.68
   0  15  -7   -1.49    2.40
   0 -15  -7   -0.46    2.63
   0 -15  -7    0.69    2.48
   0  15   7   -0.52    3.23
   0 -15   7    1.32    3.61
   0 -15   7    0.24    3.56
   0  16  -7   72.59    4.93
   0  16  -7   67.71    4.89
   0 -16  -7   69.34    5.29
   0 -16  -7   64.31    4.49
   0  16   7   65.91    5.73
   0 -16   7   68.11    6.10
   0 -16   7   63.94    5.99
   0  17  -7   -2.60    2.87
   0  17  -7    1.31    2.89
   0 -17  -7    1.68    3.08
   0 -17  -7   -1.53    2.81
   0  17   7    1.75    3.51
   0 -17   7   -3.48    3.83
   0 -17   7   -0.41    3.98
   0  18  -7    2.32    3.06
   0  18  -7    0.76    3.04
   0 -18  -7    0.76    3.22
   0 -18  -7    1.51    3.08
   0  18   7    1.54    3.63
   0 -18   7    0.42    3.96
   0 -18   7    4.56    4.29
   0  19  -7    0.84    3.15
   0  19  -7    0.47    3.25
   0 -19  -7   -0.15    3.35
   0 -19  -7   -0.02    3.25
   0  19   7   -0.43    3.87
   0 -19   7   -2.55    4.06
   0 -19   7    1.30    4.29
   0  20  -7   23.89    3.98
   0  20  -7   27.03    4.27
   0 -20  -7   28.94    4.71
   0 -20  -7   27.37    4.31
   0  20   7   20.36    4.47
   0 -20   7   18.37    4.86
   0 -20   7   27.78    5.41
   0  21  -7    3.25    3.49
   0  21  -7    1.60    3.51
   0 -21  -7   -0.99    3.90
   0 -21  -7    1.88    3.69
   0  21   7   -1.50    4.21
   0 -21   7    0.43    4.58
   0 -21   7    5.18    4.93
   0  22  -7   34.82    4.59
   0  22  -7   35.32    4.83
   0  22  -7   37.05    5.04
   0 -22  -7   39.47    5.41
   0 -22  -7   33.31    4.79
   0  22   7   40.89    5.57
   0 -22   7   34.94    5.99
   0 -22   7   25.68    5.71
   0  23  -7   -1.36    4.04
   0 -23  -7    0.40    4.37
   0 -23  -7    4.60    4.20
   0  23   7   -2.66    4.37
   0 -23   7   -3.06    4.94
   0 -23   7   -3.36    5.33
   0  24  -7    9.32    4.57
   0 -24  -7   12.58    4.74
   0  24   7    6.57    5.10
   0 -24   7   13.79    5.62
   0 -24   7   15.22    5.96
   0  25  -7   -0.33    4.52
   0 -25  -7    3.31    4.59
   0  25   7   -6.98    4.95
   0 -25   7    1.13    5.53
   0 -25   7    1.05    5.76
   0  26  -7   40.61    5.99
   0 -26  -7   44.18    6.17
   0  26   7   39.25    6.64
   0 -26   7   40.70    6.89
   0 -26   7   43.33    7.30
   0  27  -7    0.72    5.04
   0  27   7   -1.31    5.70
   0 -27   7   -2.93    5.87
   0 -27   7    0.51    6.22
   0  28  -7   -2.44    5.16
   0  28   7   -8.44    5.69
   0 -28   7   -1.89    5.97
   0 -28   7    0.76    6.58
   0 -29   7   -3.37    6.14
   0 -29   7    2.54    6.60
   0 -30   7    0.64    6.49
   0 -30   7    5.36    7.14
   0   0  -8  295.53    5.80
   0   0  -8  297.94    3.33
   0   0  -8  275.93    3.21
   0   0   8  305.47    4.94
   0   1  -8    0.98    2.04
   0   1  -8    0.96    0.98
   0   1  -8    0.22    1.01
   0  -1  -8    1.52    2.12
   0  -1  -8    1.38    1.03
   0  -1  -8    0.62    1.09
   0   1   8    1.57    1.50
   0  -1   8    0.77    1.77
   0   2  -8   40.22    3.33
   0   2  -8   36.33    1.74
   0   2  -8   37.67    1.84
   0  -2  -8   37.32    3.36
   0  -2  -8   37.83    2.02
   0  -2  -8   37.26    1.91
   0   2   8   41.91    2.43
   0  -2   8   43.61    3.22
   0   3  -8    0.68    2.03
   0   3  -8   -0.21    0.96
   0   3  -8   -0.37    1.05
   0  -3  -8   -0.79    2.02
   0  -3  -8   -0.26    1.14
   0  -3  -8   -0.46    1.12
   0   3   8   -0.12    1.26
   0  -3   8    0.41    1.98
   0   4  -8    0.71    2.10
   0   4  -8    0.42    1.04
   0   4  -8    0.26    1.13
   0  -4  -8    0.56    2.19
   0  -4  -8    0.94    1.25
   0  -4  -8    0.20    1.22
   0   4   8   -0.58    1.15
   0  -4   8    0.74    2.16
   0   5  -8   -0.87    2.07
   0   5  -8    0.26    1.10
   0   5  -8   -0.31    1.20
   0  -5  -8    1.15    2.14
   0  -5  -8    0.11    1.29
   0  -5  -8   -1.53    1.29
   0   5   8   -1.40    2.14
   0   5   8   -0.88    1.01
   0  -5   8   -2.04    2.12
   0   6  -8    8.52    2.39
   0   6  -8    5.66    1.31
   0   6  -8    4.64    1.41
   0  -6  -8    5.62    2.45
   0  -6  -8    4.61    1.51
   0  -6  -8    5.75    1.55
   0  -6  -8    4.08    1.50
   0   6   8    7.33    2.57
   0   6   8    3.38    0.89
   0  -6   8    6.10    2.52
   0  -6   8    5.76    2.04
   0   7  -8    0.09    2.20
   0   7  -8    1.09    1.29
   0  -7  -8   -1.21    2.23
   0  -7  -8   -0.82    1.46
   0  -7  -8    0.74    1.52
   0  -7  -8    1.59    1.48
   0   7   8    0.34    2.29
   0  -7   8   -1.36    2.41
   0  -7   8    1.21    2.02
   0   8  -8   31.74    3.71
   0   8  -8   27.26    2.57
   0   8  -8   24.79    2.30
   0  -8  -8   27.60    3.21
   0  -8  -8   28.94    2.78
   0  -8  -8   23.40    2.72
   0  -8  -8   25.81    2.39
   0   8   8   29.32    3.31
   0  -8   8   22.97    3.20
   0  -8   8   27.39    2.98
   0   9  -8   -1.06    2.15
   0   9  -8    0.22    1.60
   0   9  -8   -0.49    1.40
   0  -9  -8    2.20    2.56
   0  -9  -8   -0.75    1.69
   0  -9  -8    1.47    1.67
   0   9   8    1.40    2.59
   0  -9   8    0.89    2.79
   0  -9   8    1.87    2.37
   0  10  -8    5.95    2.58
   0  10  -8    5.45    1.94
   0 -10  -8    7.67    2.88
   0 -10  -8    3.77    1.95
   0 -10  -8    5.53    1.92
   0  10   8    5.64    2.84
   0 -10   8    4.80    2.76
   0 -10   8    6.36    2.72
   0  11  -8   -3.32    2.36
   0  11  -8    0.97    1.95
   0 -11  -8   -1.82    2.49
   0 -11  -8   -0.97    2.02
   0 -11  -8   -0.72    1.89
   0  11   8   -0.17    2.62
   0 -11   8    1.32    3.09
   0 -11   8    0.43    2.66
   0  12  -8    2.76    2.56
   0  12  -8   -0.48    2.08
   0 -12  -8    1.25    2.71
   0 -12  -8   -0.04    2.20
   0 -12  -8   -0.20    2.02
   0  12   8   -0.26    2.74
   0 -12   8   -1.14    3.16
   0 -12   8   -0.32    3.03
   0  13  -8   -1.43    2.51
   0  13  -8    0.73    2.22
   0 -13  -8    1.81    2.44
   0 -13  -8    0.95    2.24
   0  13   8    0.88    3.10
   0 -13   8    1.69    3.17
   0 -13   8    1.34    3.21
   0  14  -8   32.82    3.70
   0  14  -8   30.64    3.27
   0 -14  -8   26.95    3.40
   0 -14  -8   27.45    3.08
   0  14   8   25.72    3.99
   0 -14   8   30.98    4.55
   0 -14   8   28.91    4.36
   0  15  -8   -0.56    2.89
   0  15  -8    0.58    2.51
   0 -15  -8    0.32    2.86
   0 -15  -8   -1.11    2.56
   0  15   8    3.74    3.48
   0 -15   8   -1.80    3.77
   0 -15   8    0.09    3.68
   0  16  -8    0.09    3.04
   0  16  -8    1.01    2.69
   0 -16  -8   -1.52    2.86
   0 -16  -8    0.64    2.77
   0  16   8   -0.15    3.57
   0 -16   8   -1.02    4.00
   0 -16   8    2.28    4.00
   0  17  -8   -2.94    3.03
   0  17  -8   -2.50    2.74
   0 -17  -8    2.56    3.18
   0 -17  -8   -1.10    3.00
   0  17   8   -1.10    3.69
   0 -17   8    1.49    4.25
   0 -17   8   -1.39    4.20
   0  18  -8    2.15    3.26
   0  18  -8    2.77    3.11
   0 -18  -8    2.68    3.43
   0 -18  -8    2.13    3.08
   0  18   8   -2.14    3.77
   0 -18   8    1.43    4.33
   0 -18   8   -6.39    4.24
   0  19  -8    3.26    3.39
   0  19  -8   -2.11    3.22
   0 -19  -8   -2.60    3.57
   0 -19  -8   -0.21    3.27
   0  19   8    0.97    4.13
   0 -19   8   -0.03    4.59
   0 -19   8    0.43    4.55
   0  20  -8   15.48    3.95
   0  20  -8   16.24    4.09
   0 -20  -8   18.32    4.46
   0 -20  -8   15.35    3.89
   0  20   8   14.79    4.60
   0 -20   8   10.49    5.14
   0 -20   8   13.11    5.08
   0  21  -8    2.63    3.69
   0  21  -8    3.21    3.84
   0 -21  -8   -1.90    3.88
   0 -21  -8    0.75    3.74
   0  21   8   -2.35    4.38
   0 -21   8    0.17    4.92
   0 -21   8    1.52    5.07
   0  22  -8   38.77    5.16
   0 -22  -8   36.89    5.33
   0  22   8   33.57    5.64
   0 -22   8   38.31    6.17
   0 -22   8   38.40    6.33
   0  23  -8    1.44    4.27
   0 -23  -8    0.67    4.46
   0  23   8   -0.54    4.73
   0 -23   8   -3.65    5.06
   0 -23   8   -1.04    5.27
   0  24  -8   12.84    4.89
   0 -24  -8    6.44    5.04
   0  24   8    4.17    5.16
   0 -24   8   -0.42    5.63
   0 -24   8   13.36    6.11
   0  25  -8    1.46    4.68
   0  25   8   -3.03    5.40
   0 -25   8    0.80    5.97
   0 -25   8    1.77    6.19
   0  26  -8    1.48    5.06
   0  26   8  -10.04    5.46
   0 -26   8    2.25    6.09
   0 -26   8   -1.76    6.24
   0  27  -8    0.46    5.10
   0  27   8   -8.83    5.86
   0 -27   8    3.88    6.28
   0 -27   8   12.61    6.77
   0  28  -8    5.64    5.53
   0  28   8   -4.29    6.19
   0 -28   8   -1.39    6.40
   0 -28   8    4.94    6.81
   0  29  -8   -0.40    5.64
   0  29   8   -7.66    6.78
   0 -29   8   -1.30    6.90
   0 -29   8    5.41    6.99
   0   0  -9   -1.32    2.18
   0   0  -9   -0.30    1.08
   0   0  -9    0.16    1.16
   0   0   9    1.31    1.80
   0   1  -9    1.14    2.23
   0   1  -9    0.82    1.09
   0   1  -9   -0.05    1.16
   0  -1  -9    1.44    2.34
   0  -1  -9    1.31    1.15
   0  -1  -9    0.94    1.20
   0   1   9    0.81    1.69
   0  -1   9    0.95    1.88
   0   2  -9  244.53    5.86
   0   2  -9  237.89    3.28
   0   2  -9  225.83    3.26
   0  -2  -9  237.94    6.01
   0  -2  -9  251.65    3.75
   0  -2  -9  224.76    3.55
   0   2   9  248.77    4.28
   0  -2   9  256.85    5.43
   0   3  -9   -0.21    2.24
   0   3  -9   -0.36    1.09
   0   3  -9   -0.57    1.18
   0  -3  -9   -0.03    2.30
   0  -3  -9    0.18    1.24
   0  -3  -9    0.78    1.31
   0   3   9   -0.97    1.42
   0  -3   9    1.10    2.23
   0   4  -9   21.39    2.95
   0   4  -9   17.59    1.90
   0   4  -9   18.36    2.04
   0  -4  -9   19.61    2.95
   0  -4  -9   18.87    2.21
   0  -4  -9   14.94    1.71
   0   4   9   15.93    1.99
   0  -4   9   21.04    2.92
   0   5  -9    3.43    2.43
   0   5  -9    3.42    1.28
   0   5  -9    1.72    1.37
   0  -5  -9    1.77    2.38
   0  -5  -9    1.88    1.46
   0  -5  -9    1.82    1.53
   0   5   9    3.52    2.57
   0   5   9    0.74    1.20
   0  -5   9    2.77    2.54
   0  -5   9    0.11    1.93
   0   6  -9  330.33    6.82
   0   6  -9  322.00    4.33
   0   6  -9  323.85    4.51
   0  -6  -9  328.49    7.01
   0  -6  -9  347.18    5.28
   0  -6  -9  300.16    4.77
   0   6   9  329.99    7.06
   0  -6   9  334.94    6.94
   0  -6   9  327.31    5.73
   0   7  -9   -0.26    2.44
   0   7  -9    0.06    1.38
   0   7  -9   -0.17    1.50
   0  -7  -9    1.82    2.59
   0  -7  -9   -0.49    1.60
   0  -7  -9    0.44    1.54
   0   7   9    1.20    2.65
   0  -7   9    0.06    2.71
   0  -7   9    0.55    2.17
   0   8  -9  246.33    6.11
   0   8  -9  238.74    4.35
   0   8  -9  233.59    4.47
   0  -8  -9  248.42    6.83
   0  -8  -9  229.17    4.81
   0  -8  -9  223.89    4.09
   0   8   9  249.76    6.83
   0  -8   9  248.83    6.74
   0  -8   9  230.22    5.57
   0   9  -9    5.88    2.67
   0   9  -9    2.17    1.86
   0  -9  -9    4.02    3.00
   0  -9  -9    2.75    1.91
   0  -9  -9    3.50    1.80
   0   9   9    0.81    2.92
   0  -9   9    6.13    3.06
   0  -9   9    4.23    2.72
   0  10  -9   28.52    3.45
   0  10  -9   28.09    3.25
   0 -10  -9   23.37    3.62
   0 -10  -9   23.26    2.67
   0 -10  -9   24.72    2.75
   0  10   9   25.53    3.71
   0 -10   9   23.76    3.90
   0 -10   9   28.04    3.57
   0  11  -9    3.79    2.83
   0  11  -9    1.04    2.04
   0 -11  -9    1.26    2.83
   0 -11  -9    3.24    2.25
   0 -11  -9    1.38    2.01
   0  11   9    1.49    2.84
   0 -11   9    5.26    3.53
   0 -11   9    2.59    3.02
   0  12  -9  307.49    7.04
   0  12  -9  301.82    6.26
   0 -12  -9  317.09    7.86
   0 -12  -9  298.86    6.66
   0 -12  -9  297.98    5.46
   0  12   9  334.34    8.05
   0 -12   9  318.54    8.44
   0 -12   9  305.82    7.63
   0  13  -9    1.90    2.87
   0  13  -9    2.14    2.41
   0 -13  -9    1.40    3.14
   0 -13  -9    1.24    2.58
   0 -13  -9    1.37    2.30
   0  13   9   -0.48    3.21
   0 -13   9   -1.07    3.74
   0 -13   9    0.66    3.39
   0  14  -9   17.44    3.52
   0  14  -9   16.32    3.00
   0 -14  -9   16.32    3.23
   0 -14  -9   14.14    2.91
   0  14   9   22.06    4.11
   0 -14   9   17.50    4.55
   0 -14   9   16.55    4.21
   0  15  -9   -1.33    2.97
   0  15  -9   -1.24    2.74
   0 -15  -9   -0.34    2.90
   0  15   9    0.98    3.56
   0 -15   9   -3.02    3.85
   0 -15   9    0.14    3.91
   0  16  -9   47.70    5.26
   0  16  -9   45.16    5.16
   0 -16  -9   40.99    4.30
   0  16   9   46.84    5.18
   0 -16   9   44.75    5.37
   0 -16   9   55.06    5.67
   0  17  -9    0.17    3.31
   0  17  -9   -2.30    2.99
   0 -17  -9    1.36    3.42
   0  17   9    3.36    4.01
   0 -17   9    1.47    4.43
   0 -17   9   -0.52    4.32
   0  18  -9    7.17    3.60
   0  18  -9    7.18    3.45
   0 -18  -9    4.73    3.72
   0  18   9    5.60    4.21
   0 -18   9    2.53    4.62
   0 -18   9    4.43    4.70
   0  19  -9   -1.86    3.50
   0  19  -9   -0.64    3.50
   0 -19  -9    0.97    3.75
   0  19   9   -1.68    4.39
   0 -19   9    4.55    4.98
   0 -19   9    1.88    5.00
   0  20  -9   19.49    4.27
   0  20  -9   22.21    4.37
   0 -20  -9   19.68    4.66
   0  20   9   17.14    4.89
   0 -20   9   28.36    5.90
   0 -20   9   21.10    5.66
   0  21  -9    1.98    4.03
   0  21  -9    2.90    3.98
   0 -21  -9   -0.56    4.15
   0  21   9    4.07    4.75
   0 -21   9   -5.30    5.12
   0 -21   9    0.77    5.35
   0  22  -9   37.25    5.27
   0 -22  -9   45.81    5.95
   0  22   9   50.12    6.38
   0 -22   9   39.62    6.75
   0 -22   9   33.90    6.65
   0  23  -9    1.09    4.39
   0 -23  -9   -0.30    4.72
   0  23   9   -0.90    4.97
   0 -23   9   -2.46    5.63
   0 -23   9   -2.98    5.76
   0  24  -9    9.53    4.86
   0 -24  -9    9.09    5.27
   0  24   9    3.94    5.31
   0 -24   9   11.84    6.33
   0 -24   9    6.57    6.12
   0  25  -9    1.21    4.80
   0  25   9   -6.12    5.18
   0 -25   9    4.08    6.17
   0 -25   9   -0.85    6.13
   0  26  -9   37.61    6.25
   0  26   9   46.84    7.23
   0 -26   9   42.32    7.47
   0 -26   9   45.33    7.66
   0  27  -9    0.41    5.28
   0  27   9  -11.12    5.77
   0 -27   9    1.87    6.62
   0 -27   9   -0.07    6.57
   0  28   9  -10.69    6.06
   0 -28   9   -0.95    6.76
   0   0 -10  678.70    9.46
   0   0 -10  693.47    5.75
   0   0 -10  639.77    5.54
   0   0  10  718.80    7.98
   0   1 -10    6.56    2.73
   0   1 -10    1.97    1.29
   0   1 -10   -1.26    1.39
   0  -1 -10    3.36    2.66
   0  -1 -10    2.14    1.31
   0  -1 -10    2.52    1.39
   0   1  10    2.36    1.94
   0  -1  10    4.64    2.30
   0   2 -10   30.64    3.45
   0   2 -10   24.70    2.08
   0   2 -10   22.96    2.28
   0  -2 -10   28.24    3.46
   0  -2 -10   29.45    2.32
   0  -2 -10   25.31    2.36
   0   2  10   27.57    2.80
   0  -2  10   30.84    3.61
   0   3 -10    7.67    2.83
   0   3 -10    5.27    1.37
   0   3 -10    3.88    1.46
   0  -3 -10    8.71    2.87
   0  -3 -10    7.05    1.59
   0  -3 -10    5.58    1.56
   0   3  10    3.97    1.75
   0  -3  10    6.38    2.52
   0   4 -10  395.32    7.78
   0   4 -10  377.35    4.52
   0   4 -10  383.18    4.66
   0  -4 -10  377.52    7.70
   0  -4 -10  411.64    5.42
   0  -4 -10  360.66    5.01
   0   4  10  405.29    4.89
   0  -4  10  417.75    7.45
   0   5 -10    1.50    2.61
   0   5 -10   -0.34    1.32
   0   5 -10    1.00    1.51
   0  -5 -10    1.58    2.70
   0  -5 -10    1.68    1.66
   0   5  10    1.37    2.75
   0  -5  10   -0.25    2.72
   0  -5  10   -0.17    2.13
   0   6 -10  242.21    6.38
   0   6 -10  243.96    4.11
   0   6 -10  238.35    4.25
   0  -6 -10  245.68    6.79
   0  -6 -10  224.57    4.59
   0   6  10  249.35    6.83
   0  -6  10  254.97    6.66
   0  -6  10  247.93    5.53
   0   7 -10   10.05    2.96
   0   7 -10    7.18    1.83
   0  -7 -10    8.66    3.02
   0  -7 -10    7.05    2.01
   0   7  10    8.95    3.09
   0  -7  10    8.74    3.23
   0  -7  10    6.87    2.60
   0   8 -10  218.84    6.49
   0   8 -10  217.11    4.67
   0  -8 -10  217.49    7.00
   0  -8 -10  199.58    4.89
   0   8  10  219.07    6.75
   0  -8  10  231.43    6.95
   0  -8  10  220.39    5.75
   0   9 -10   -0.42    2.74
   0   9 -10    0.07    1.89
   0  -9 -10    2.30    3.09
   0  -9 -10    0.25    2.03
   0   9  10    1.74    3.07
   0  -9  10    3.82    3.35
   0  -9  10   -1.22    2.73
   0  10 -10  334.29    7.69
   0  10 -10  305.60    5.77
   0 -10 -10  326.49    8.09
   0 -10 -10  309.03    6.29
   0  10  10  342.11    8.24
   0 -10  10  335.60    8.43
   0 -10  10  312.91    7.19
   0  11 -10    8.05    3.19
   0  11 -10    2.26    2.22
   0 -11 -10    5.99    3.37
   0 -11 -10    3.02    2.44
   0  11  10    2.90    3.37
   0 -11  10    5.93    3.84
   0 -11  10    5.56    3.18
   0  12 -10    7.03    3.23
   0  12 -10    3.63    2.41
   0 -12 -10    0.39    3.19
   0 -12 -10    2.74    2.57
   0  12  10    1.44    3.36
   0 -12  10    5.64    4.08
   0 -12  10    7.73    3.58
   0  13 -10    4.26    3.22
   0  13 -10    1.45    2.55
   0 -13 -10    2.01    3.56
   0 -13 -10    2.36    2.82
   0  13  10    2.90    3.66
   0 -13  10    4.85    4.11
   0 -13  10    1.75    3.81
   0  14 -10  219.44    7.18
   0  14 -10  218.40    6.43
   0 -14 -10  216.61    7.00
   0  14  10  217.70    7.79
   0 -14  10  228.01    8.53
   0 -14  10  221.49    8.10
   0  15 -10    2.28    3.30
   0  15 -10   -0.53    2.77
   0 -15 -10    1.76    3.10
   0  15  10   -0.02    3.78
   0 -15  10   -0.83    3.92
   0 -15  10   -2.02    4.26
   0  16 -10   22.73    4.15
   0  16 -10   19.46    3.64
   0 -16 -10   19.57    3.91
   0  16  10   21.02    4.72
   0 -16  10   15.97    5.11
   0 -16  10   17.61    5.02
   0  17 -10    2.18    3.58
   0  17 -10    1.54    3.35
   0 -17 -10    2.03    3.61
   0  17  10   -0.15    4.21
   0 -17  10   -0.09    4.64
   0 -17  10    1.79    4.51
   0  18 -10  117.33    6.75
   0  18 -10  121.81    6.93
   0 -18 -10  118.94    7.34
   0  18  10  120.21    7.99
   0 -18  10  123.46    8.26
   0 -18  10  117.22    7.89
   0  19 -10    2.05    3.76
   0  19 -10    0.98    3.64
   0 -19 -10   -1.73    3.81
   0  19  10    0.59    4.50
   0 -19  10   -1.13    4.98
   0 -19  10   -0.74    4.98
   0  20 -10   21.58    4.54
   0  20 -10   16.57    4.40
   0 -20 -10   16.78    4.72
   0  20  10   17.70    5.48
   0 -20  10   17.29    5.88
   0 -20  10   14.24    5.86
   0  21 -10    2.46    4.13
   0 -21 -10    0.56    4.33
   0  21  10    0.47    4.89
   0 -21  10   -2.46    5.51
   0 -21  10   -7.54    5.32
   0  22 -10    6.47    4.46
   0 -22 -10    6.83    4.75
   0  22  10    7.23    5.18
   0 -22  10    2.69    5.86
   0 -22  10    8.96    5.80
   0  23 -10    2.85    4.67
   0 -23 -10    0.60    4.75
   0  23  10   -2.56    5.01
   0 -23  10   -0.50    6.14
   0 -23  10   -4.49    5.72
   0  24 -10   33.43    5.72
   0 -24 -10   28.43    5.92
   0  24  10   37.65    6.69
   0 -24  10   38.94    7.45
   0 -24  10   32.04    7.09
   0  25 -10   -1.83    4.87
   0 -25 -10   -1.24    5.20
   0  25  10    0.37    5.88
   0 -25  10   -6.19    6.36
   0 -25  10    1.52    6.43
   0  26 -10    0.85    5.09
   0  26  10   -4.63    6.03
   0 -26  10   -2.18    6.61
   0 -26  10    0.02    6.63
   0  27  10   -5.65    6.34
   0 -27  10    5.30    6.92
   0 -28  10   31.95    7.95
   0   0 -11    0.23    2.80
   0   0 -11    0.80    1.43
   0   0 -11    2.60    1.55
   0   0  11    2.44    2.28
   0   1 -11    2.53    2.81
   0   1 -11    1.78    1.39
   0   1 -11    0.72    1.52
   0  -1 -11    1.17    2.74
   0  -1 -11    2.88    1.55
   0   1  11    2.92    2.19
   0  -1  11    1.28    2.39
   0   2 -11   94.48    5.25
   0   2 -11  103.02    3.02
   0   2 -11  101.27    3.20
   0  -2 -11   97.06    5.35
   0  -2 -11  101.08    3.33
   0   2  11  115.45    4.03
   0  -2  11  118.66    4.89
   0   3 -11    0.12    2.78
   0   3 -11   -0.39    1.52
   0  -3 -11   -1.95    2.78
   0  -3 -11   -0.80    1.55
   0  -3  11    2.06    2.73
   0   4 -11  153.66    5.97
   0   4 -11  143.47    3.58
   0  -4 -11  149.71    6.31
   0  -4 -11  139.19    3.87
   0   4  11  157.86    6.20
   0  -4  11  164.54    5.92
   0  -4  11  148.31    4.44
   0   5 -11    5.99    3.13
   0   5 -11    3.65    1.75
   0  -5 -11    4.89    3.15
   0  -5 -11    3.62    1.92
   0   5  11    2.85    3.11
   0  -5  11    2.72    3.10
   0  -5  11    6.04    2.47
   0   6 -11  192.61    6.69
   0   6 -11  187.20    4.23
   0  -6 -11  178.92    6.53
   0  -6 -11  169.69    4.50
   0   6  11  193.19    7.06
   0  -6  11  193.90    6.78
   0  -6  11  192.85    5.32
   0   7 -11   -0.67    3.03
   0   7 -11    0.92    1.82
   0  -7 -11   -0.02    3.03
   0  -7 -11    1.04    1.98
   0   7  11   -3.33    3.03
   0  -7  11   -0.53    3.24
   0  -7  11    0.91    2.64
   0   8 -11   43.50    5.07
   0   8 -11   48.01    3.49
   0  -8 -11   45.54    4.69
   0  -8 -11   40.51    3.68
   0   8  11   47.07    5.25
   0  -8  11   44.59    5.39
   0  -8  11   45.17    4.52
   0   9 -11    2.11    3.04
   0   9 -11    0.71    2.12
   0  -9 -11    4.77    3.56
   0  -9 -11    2.77    2.29
   0   9  11    3.92    3.55
   0  -9  11    2.33    3.76
   0  -9  11    5.27    3.12
   0  10 -11   23.83    3.90
   0  10 -11   20.78    2.78
   0 -10 -11   20.14    4.04
   0 -10 -11   23.97    3.05
   0  10  11   21.66    4.14
   0 -10  11   22.08    4.38
   0 -10  11   27.30    3.97
   0  11 -11    1.01    3.32
   0  11 -11   -0.77    2.27
   0 -11 -11    2.60    3.68
   0 -11 -11    0.70    2.55
   0  11  11    0.51    3.66
   0 -11  11    1.36    4.11
   0 -11  11    1.56    3.53
   0  12 -11   89.38    6.07
   0  12 -11   99.22    5.01
   0 -12 -11   91.80    6.32
   0 -12 -11  100.54    5.49
   0  12  11   98.79    6.48
   0 -12  11   97.36    7.01
   0 -12  11  103.30    6.38
   0  13 -11    6.13    3.54
   0  13 -11    3.06    2.73
   0 -13 -11    1.67    3.74
   0 -13 -11    4.42    3.08
   0  13  11    0.43    3.77
   0 -13  11    2.29    4.37
   0 -13  11    5.36    4.05
   0  14 -11   10.36    3.85
   0  14 -11   12.05    3.19
   0 -14 -11    4.30    4.17
   0 -14 -11    9.05    3.42
   0  14  11    3.31    4.13
   0 -14  11    9.26    4.78
   0 -14  11   12.99    4.59
   0  15 -11    4.04    3.75
   0  15 -11    1.45    3.01
   0 -15 -11    0.69    3.36
   0  15  11   -2.11    3.99
   0 -15  11    0.70    4.55
   0 -15  11    1.27    4.55
   0  16 -11  129.99    7.04
   0  16 -11  129.68    6.60
   0 -16 -11  132.45    7.26
   0  16  11  132.05    8.16
   0 -16  11  136.38    8.44
   0 -16  11  123.59    8.03
   0  17 -11    4.13    3.93
   0  17 -11    4.18    3.45
   0 -17 -11    2.68    3.74
   0  17  11    1.52    4.49
   0 -17  11    1.84    4.98
   0 -17  11    0.32    4.78
   0  18 -11    6.19    4.10
   0  18 -11    6.93    3.85
   0 -18 -11    6.17    4.03
   0  18  11    4.27    4.65
   0 -18  11    2.80    5.22
   0 -18  11    4.58    5.05
   0  19 -11    1.46    3.99
   0  19 -11   -0.36    3.78
   0 -19 -11    1.60    4.22
   0  19  11    0.36    4.98
   0 -19  11   -4.37    5.33
   0 -19  11   -3.26    5.37
   0  20 -11   10.90    4.44
   0 -20 -11   10.42    4.66
   0  20  11    7.22    5.34
   0 -20  11   16.94    6.26
   0 -20  11    9.77    5.69
   0  21 -11    1.68    4.34
   0 -21 -11   -1.23    4.59
   0  21  11    0.49    5.07
   0 -21  11   -3.38    5.70
   0 -21  11    2.87    5.70
   0  22 -11   43.39    5.72
   0 -22 -11   45.40    6.10
   0  22  11   51.76    6.94
   0 -22  11   36.47    7.41
   0 -22  11   41.47    7.03
   0  23 -11    5.62    4.83
   0 -23 -11   -0.89    4.97
   0  23  11   -1.01    5.46
   0 -23  11   -2.36    6.19
   0 -23  11   -2.12    5.97
   0  24 -11    0.63    4.92
   0 -24 -11    0.35    5.24
   0  24  11   -3.94    5.59
   0 -24  11    1.36    6.58
   0 -24  11    4.01    6.70
   0 -25 -11    3.90    5.53
   0  25  11    1.43    6.09
   0 -25  11    5.96    6.94
   0 -25  11   -1.43    6.44
   0 -26  11   31.52    7.90
   0   0 -12  139.48    6.18
   0   0 -12  147.29    3.79
   0   0  12  169.77    5.34
   0   1 -12   -0.44    3.18
   0   1 -12    0.27    1.75
   0  -1 -12    3.83    3.17
   0  -1 -12    1.24    1.78
   0  -1  12    1.65    2.59
   0   2 -12    6.74    3.28
   0   2 -12    1.33    1.74
   0  -2 -12    2.25    3.20
   0  -2 -12    2.74    1.83
   0  -2  12    2.14    2.90
   0   3 -12    0.92    3.26
   0   3 -12    1.62    1.76
   0  -3 -12   -2.31    3.03
   0  -3 -12    0.44    1.87
   0  -3  12    1.99    2.96
   0   4 -12   54.47    5.64
   0   4 -12   57.30    3.20
   0  -4 -12   54.24    5.32
   0  -4 -12   55.97    3.46
   0   4  12   49.73    5.33
   0  -4  12   70.91    5.35
   0   5 -12   -1.23    3.11
   0   5 -12    0.81    1.78
   0  -5 -12   -0.51    3.19
   0  -5 -12    1.91    2.01
   0   5  12    1.72    3.44
   0  -5  12    2.87    3.37
   0   6 -12    5.42    3.42
   0   6 -12    1.77    1.98
   0  -6 -12    0.95    3.35
   0  -6 -12    2.56    2.11
   0   6  12    3.77    3.70
   0  -6  12    3.50    3.64
   0   7 -12   -3.17    3.27
   0   7 -12   -1.89    1.96
   0  -7 -12    2.96    3.48
   0  -7 -12    0.44    2.19
   0   7  12    3.99    3.74
   0  -7  12    1.16    3.49
   0  -7  12    1.79    2.85
   0   8 -12    2.87    3.41
   0   8 -12    0.38    2.07
   0  -8 -12    1.23    3.56
   0  -8 -12    1.99    2.33
   0   8  12    0.16    3.75
   0  -8  12    1.20    3.70
   0  -8  12    4.62    3.07
   0   9 -12   -1.37    3.36
   0   9 -12    1.37    2.19
   0  -9 -12    1.20    3.69
   0  -9 -12    0.83    2.47
   0   9  12   -1.78    3.71
   0  -9  12    1.09    3.91
   0  -9  12   -1.83    3.26
   0  10 -12   29.67    4.35
   0  10 -12   32.13    3.22
   0 -10 -12   30.22    4.86
   0 -10 -12   30.78    3.45
   0  10  12   35.47    5.02
   0 -10  12   30.34    5.00
   0 -10  12   33.28    4.31
   0  11 -12   -2.00    3.42
   0  11 -12   -2.22    2.47
   0 -11 -12   -2.73    3.82
   0 -11 -12    1.50    2.73
   0  11  12    2.97    4.09
   0 -11  12   -1.55    4.37
   0 -11  12   -1.60    3.63
   0  12 -12   16.53    4.13
   0  12 -12   16.17    3.11
   0 -12 -12   14.93    4.35
   0 -12 -12   13.16    3.38
   0  12  12   15.15    4.40
   0 -12  12   14.81    4.97
   0 -12  12   13.40    4.34
   0  13 -12   -1.14    3.68
   0  13 -12    0.69    2.81
   0 -13 -12   -1.88    3.93
   0 -13 -12    4.57    3.24
   0  13  12    2.72    4.15
   0 -13  12   -2.91    4.37
   0 -13  12    0.87    4.24
   0  14 -12   40.54    5.04
   0  14 -12   35.89    3.99
   0 -14 -12   39.12    5.48
   0 -14 -12   43.22    4.60
   0  14  12   37.51    5.48
   0 -14  12   45.57    6.17
   0 -14  12   44.54    5.58
   0  15 -12    2.00    3.96
   0  15 -12    1.90    3.22
   0 -15 -12    1.07    3.54
   0  15  12    2.44    4.70
   0 -15  12    2.09    5.09
   0 -15  12    3.99    4.52
   0  16 -12    1.92    4.12
   0  16 -12    4.72    3.53
   0 -16 -12    0.88    3.72
   0  16  12    4.19    4.68
   0 -16  12    6.54    5.20
   0 -16  12    5.69    5.04
   0  17 -12   -1.76    3.99
   0  17 -12    0.83    3.62
   0 -17 -12    5.39    4.10
   0  17  12    0.94    4.73
   0 -17  12   -1.04    5.44
   0 -17  12   -4.42    5.13
   0  18 -12   54.87    5.70
   0  18 -12   53.69    5.38
   0 -18 -12   55.21    5.74
   0  18  12   55.59    6.71
   0 -18  12   48.85    7.04
   0 -18  12   57.66    6.74
   0  19 -12   -0.72    3.92
   0 -19 -12    0.98    4.26
   0  19  12    0.11    5.27
   0 -19  12   -4.47    5.70
   0 -19  12    1.16    5.70
   0  20 -12    4.88    4.41
   0 -20 -12    6.14    4.80
   0  20  12    7.83    5.82
   0 -20  12    6.13    6.28
   0 -20  12   10.86    6.10
   0  21 -12    1.15    4.35
   0 -21 -12    3.57    4.78
   0  21  12    0.76    5.67
   0 -21  12    3.98    6.32
   0 -21  12    3.47    5.83
   0  22 -12    1.52    4.65
   0 -22 -12   -0.33    5.04
   0  22  12   -0.49    5.75
   0 -22  12    0.34    6.55
   0 -22  12    1.88    6.34
   0  23 -12   -4.03    4.75
   0 -23 -12   -2.03    5.17
   0  23  12   -2.44    5.78
   0 -23  12    2.49    6.80
   0 -23  12    3.61    6.28
   0 -24 -12   16.04    6.04
   0  24  12    5.33    6.55
   0 -24  12   14.06    7.51
   0 -24  12   16.49    7.28
   0 -25  12   -0.01    6.62
   0   0 -13   -0.24    3.49
   0   0 -13    0.06    1.81
   0   1 -13    2.16    3.39
   0   1 -13   -2.10    1.78
   0  -1 -13   -1.34    3.44
   0  -1 -13   -1.85    1.89
   0  -1  13   -0.76    2.77
   0   2 -13   -0.76    3.30
   0   2 -13    0.06    1.91
   0  -2 -13   -0.60    3.33
   0  -2 -13   -0.45    1.94
   0  -2  13    1.21    3.09
   0   3 -13    0.50    3.53
   0   3 -13    0.95    1.96
   0  -3 -13   -1.11    3.51
   0  -3 -13   -2.32    1.90
   0  -3  13   -0.11    3.16
   0   4 -13    0.31    3.62
   0   4 -13    2.33    2.04
   0  -4 -13    2.58    3.71
   0  -4 -13    1.79    2.09
   0   4  13    1.06    3.63
   0  -4  13    3.23    3.39
   0   5 -13    3.03    3.60
   0   5 -13   -0.26    1.98
   0  -5 -13   -3.04    3.55
   0  -5 -13    1.17    2.19
   0   5  13    2.07    3.94
   0  -5  13    1.83    3.43
   0   6 -13   15.04    4.19
   0   6 -13   16.27    2.49
   0  -6 -13   12.46    4.26
   0  -6 -13   12.56    2.63
   0   6  13   14.38    4.26
   0  -6  13   15.62    4.14
   0   7 -13   -2.45    3.44
   0   7 -13   -0.78    2.08
   0  -7 -13    1.61    3.75
   0  -7 -13    0.29    2.42
   0   7  13    4.27    4.04
   0  -7  13   -0.59    3.70
   0   8 -13    1.58    3.66
   0   8 -13    1.82    2.22
   0  -8 -13    1.56    3.98
   0  -8 -13    1.50    2.53
   0   8  13    2.08    3.87
   0  -8  13    2.84    4.01
   0   9 -13    1.28    3.61
   0   9 -13    0.88    2.36
   0  -9 -13    1.98    4.01
   0  -9 -13   -2.58    2.57
   0   9  13    1.68    4.11
   0  -9  13    1.65    4.31
   0  10 -13    3.98    3.87
   0  10 -13    1.31    2.61
   0 -10 -13    1.32    4.33
   0 -10 -13   -1.34    2.80
   0  10  13    1.92    4.33
   0 -10  13    3.35    4.40
   0  11 -13    2.20    3.96
   0  11 -13   -1.85    2.61
   0 -11 -13   -0.63    4.12
   0 -11 -13   -0.51    2.89
   0  11  13   -2.03    4.09
   0 -11  13    0.19    4.49
   0  12 -13    1.41    3.79
   0  12 -13    1.03    2.89
   0 -12 -13    2.18    4.35
   0 -12 -13    3.45    3.31
   0  12  13    1.61    4.44
   0 -12  13    5.95    4.80
   0  13 -13    0.37    3.96
   0  13 -13    1.47    2.98
   0 -13 -13   -0.51    4.24
   0 -13 -13    1.35    3.38
   0  13  13   -0.85    4.41
   0 -13  13   -4.47    4.69
   0 -13  13    0.63    4.42
   0  14 -13    1.10    4.16
   0  14 -13    0.99    3.19
   0 -14 -13    1.86    4.72
   0 -14 -13    0.93    3.51
   0  14  13   -2.85    4.62
   0 -14  13   -3.86    4.93
   0 -14  13   -2.70    4.65
   0  15 -13    3.77    4.28
   0  15 -13    0.68    3.41
   0 -15 -13   -1.13    3.58
   0  15  13    2.84    5.02
   0 -15  13    2.89    5.33
   0 -15  13   -0.73    4.81
   0  16 -13    3.73    4.28
   0  16 -13    4.61    3.73
   0 -16 -13    2.51    4.07
   0  16  13    3.13    5.08
   0 -16  13   -4.32    5.39
   0 -16  13    0.06    5.15
   0  17 -13   -1.44    4.19
   0  17 -13    1.28    3.77
   0 -17 -13   -3.68    4.13
   0  17  13   -2.19    4.94
   0 -17  13   -3.52    5.84
   0 -17  13   -1.29    5.28
   0  18 -13    2.51    4.02
   0 -18 -13    1.99    4.51
   0  18  13   -5.04    5.05
   0 -18  13    1.98    6.11
   0 -18  13   -1.27    5.55
   0  19 -13   -1.92    4.11
   0 -19 -13   -0.55    4.52
   0  19  13    0.73    5.31
   0 -19  13   -2.75    6.06
   0 -19  13   -1.01    5.76
   0  20 -13    0.34    4.35
   0 -20 -13    0.64    4.71
   0  20  13    3.55    5.63
   0 -20  13   -0.47    6.48
   0 -20  13   -3.87    5.65
   0  21 -13    0.76    4.62
   0 -21 -13    1.31    4.95
   0  21  13   -1.52    5.68
   0 -21  13    1.79    6.94
   0 -21  13    3.77    6.39
   0 -22 -13    4.71    5.38
   0  22  13    2.80    6.01
   0 -22  13   -4.44    6.77
   0 -22  13   -1.84    6.44
   0 -23  13    3.31    6.74
   0 -24  13   10.40    7.30
   0   0 -14   99.37    6.86
   0   0 -14   88.34    4.09
   0   1 -14    1.80    3.79
   0   1 -14    0.38    2.07
   0  -1 -14   -2.55    3.65
   0  -1 -14    0.20    2.18
   0   2 -14   23.05    4.48
   0   2 -14   18.08    2.58
   0  -2 -14   23.40    4.70
   0  -2 -14   19.62    2.68
   0   3 -14    4.76    3.84
   0   3 -14    3.34    2.23
   0  -3 -14    1.35    4.00
   0  -3 -14    0.98    2.25
   0   3  14    1.79    4.15
   0  -3  14    1.71    3.79
   0   4 -14  104.24    6.80
   0   4 -14   91.90    4.18
   0  -4 -14   91.39    6.86
   0  -4 -14   93.60    4.59
   0   4  14  110.71    7.60
   0  -4  14  100.99    6.30
   0   5 -14    0.94    3.91
   0   5 -14    0.32    2.28
   0  -5 -14    0.83    4.05
   0  -5 -14    1.50    2.42
   0   5  14    1.93    4.12
   0  -5  14    0.56    3.77
   0   6 -14   23.35    4.77
   0   6 -14   21.35    2.85
   0  -6 -14   24.57    4.94
   0  -6 -14   18.96    3.02
   0   6  14   21.83    4.80
   0  -6  14   22.69    4.67
   0   7 -14    2.76    4.20
   0   7 -14    0.72    2.38
   0  -7 -14    5.28    4.44
   0  -7 -14    2.28    2.69
   0   7  14    3.67    4.36
   0  -7  14    3.11    4.12
   0   8 -14   47.43    5.50
   0   8 -14   39.24    4.17
   0  -8 -14   47.03    5.94
   0  -8 -14   41.54    4.89
   0   8  14   50.13    5.76
   0  -8  14   49.58    5.68
   0   9 -14   -1.22    4.02
   0   9 -14   -0.23    2.49
   0  -9 -14   -2.43    4.31
   0  -9 -14    4.62    3.02
   0   9  14    0.09    4.32
   0  -9  14   -1.10    4.60
   0  10 -14   21.94    4.89
   0  10 -14   17.03    3.13
   0 -10 -14   21.81    5.26
   0 -10 -14   19.47    3.64
   0  10  14   20.26    5.18
   0 -10  14   17.81    5.25
   0  11 -14   -0.48    4.18
   0  11 -14   -1.75    2.82
   0 -11 -14   -0.04    4.50
   0 -11 -14   -0.40    3.16
   0  11  14    0.07    4.52
   0 -11  14    2.69    5.10
   0  12 -14    1.71    4.44
   0  12 -14    2.70    3.06
   0 -12 -14    3.53    4.82
   0 -12 -14   -1.23    3.40
   0  12  14    4.32    4.73
   0 -12  14    4.56    5.23
   0  13 -14   -2.36    4.28
   0  13 -14    1.64    3.27
   0 -13 -14    8.06    4.91
   0 -13 -14    2.04    3.63
   0  13  14    2.30    4.86
   0 -13  14    4.24    5.42
   0  14 -14   66.23    7.32
   0  14 -14   47.86    5.88
   0 -14 -14   62.95    6.85
   0 -14 -14   57.31    6.76
   0  14  14   67.55    7.11
   0 -14  14   59.06    7.27
   0  15 -14    0.18    4.44
   0  15 -14   -1.28    3.47
   0 -15 -14    0.37    5.02
   0 -15 -14    0.56    4.04
   0  15  14   -2.34    4.95
   0 -15  14    0.90    5.72
   0  16 -14   13.83    4.84
   0  16 -14    7.85    4.00
   0 -16 -14   10.87    4.48
   0  16  14   11.59    5.58
   0 -16  14   12.84    6.34
   0  17 -14    3.68    4.02
   0 -17 -14    1.27    4.38
   0  17  14    4.04    5.59
   0 -17  14    0.88    6.06
   0  18 -14   61.18    7.31
   0 -18 -14   60.50    6.35
   0  18  14   65.34    7.63
   0 -18  14   60.14    8.21
   0  19 -14   -2.09    4.25
   0 -19 -14   -0.90    4.87
   0  19  14   -2.60    5.64
   0 -19  14   -3.25    6.44
   0 -20 -14    1.18    5.05
   0  20  14    2.67    6.31
   0 -20  14   -2.21    6.62
   0 -21  14   -3.21    7.01
   0   0 -15   -0.07    4.13
   0   0 -15   -0.06    2.40
   0   1 -15    7.76    4.41
   0   1 -15    1.93    2.39
   0  -1 -15    5.39    4.26
   0  -1 -15    4.88    2.51
   0   2 -15  131.91    8.08
   0   2 -15  107.92    4.56
   0  -2 -15  117.42    7.60
   0  -2 -15  105.34    4.70
   0   2  15  132.86    8.23
   0   3 -15    3.63    4.33
   0   3 -15   -0.09    2.34
   0  -3 -15    4.11    4.46
   0  -3 -15    0.20    2.43
   0   3  15    2.08    4.39
   0   4 -15   41.11    5.51
   0   4 -15   33.00    4.06
   0  -4 -15   41.68    5.73
   0  -4 -15   38.61    3.56
   0   4  15   49.22    5.96
   0   5 -15    4.46    4.30
   0   5 -15    1.73    2.42
   0  -5 -15    6.52    4.55
   0  -5 -15    4.47    2.75
   0   5  15    4.96    4.78
   0   6 -15  100.63    7.70
   0   6 -15   98.27    4.82
   0  -6 -15  101.85    7.80
   0  -6 -15   96.79    5.34
   0   6  15  107.01    7.93
   0  -6  15  106.75    7.49
   0   7 -15   -1.04    4.27
   0   7 -15   -0.71    2.57
   0  -7 -15    1.43    4.65
   0  -7 -15   -1.97    2.87
   0   7  15    0.14    4.46
   0  -7  15    1.19    4.57
   0   8 -15   94.33    7.30
   0   8 -15   82.95    4.99
   0  -8 -15  104.63    8.48
   0  -8 -15   88.84    5.78
   0   8  15  105.57    8.53
   0  -8  15  102.43    8.27
   0   9 -15    4.52    4.67
   0   9 -15    4.98    2.88
   0  -9 -15    7.16    4.96
   0  -9 -15    2.81    3.21
   0   9  15    7.20    4.90
   0  -9  15   -0.44    5.00
   0  10 -15   30.20    5.48
   0  10 -15   22.90    3.48
   0 -10 -15   33.69    6.04
   0 -10 -15   24.42    4.01
   0  10  15   26.38    5.79
   0 -10  15   29.67    6.00
   0  11 -15   -0.07    4.64
   0  11 -15   -1.64    3.05
   0 -11 -15   -1.40    4.65
   0 -11 -15    0.58    3.48
   0  11  15   -1.47    5.03
   0 -11  15   -5.47    4.88
   0  12 -15   57.12    6.44
   0  12 -15   50.18    5.48
   0 -12 -15   59.47    6.91
   0 -12 -15   51.53    5.09
   0  12  15   56.76    6.81
   0 -12  15   51.49    6.91
   0  13 -15    2.51    4.82
   0  13 -15   -0.54    3.33
   0 -13 -15    5.70    5.46
   0 -13 -15    1.52    3.99
   0  13  15    6.21    5.66
   0 -13  15    3.62    5.85
   0  14 -15   -1.01    4.69
   0  14 -15    1.19    3.60
   0 -14 -15    0.86    5.39
   0 -14 -15    3.93    4.21
   0  14  15   -3.90    5.33
   0 -14  15    3.38    5.82
   0  15 -15    0.77    4.71
   0  15 -15   -0.52    3.71
   0 -15 -15   -0.04    5.28
   0 -15 -15    2.68    4.21
   0  15  15    2.77    5.45
   0 -15  15    8.04    6.23
   0  16 -15   61.59    7.23
   0  16 -15   59.70    6.96
   0 -16 -15   57.98    6.13
   0  16  15   68.24    7.75
   0 -16  15   55.91    7.94
   0  17 -15    1.11    4.32
   0 -17 -15   -2.35    4.60
   0  17  15    0.10    5.63
   0 -17  15    1.17    6.40
   0 -18  15    5.56    7.10
   0 -19  15    3.65    6.91
   0   0 -16   81.69    7.53
   0   0 -16   79.07    4.72
   0   1 -16    4.14    4.70
   0   1 -16    2.16    2.62
   0  -1 -16    3.13    4.74
   0  -1 -16    1.32    2.63
   0   1  16    2.10    4.57
   0   2 -16    3.34    4.72
   0   2 -16    6.03    2.70
   0  -2 -16   11.39    4.96
   0  -2 -16    5.39    2.84
   0   2  16   11.05    5.25
   0   3 -16    4.30    4.76
   0   3 -16    3.00    2.62
   0  -3 -16    3.15    4.80
   0  -3 -16    3.64    2.93
   0   3  16    1.99    4.84
   0   4 -16   86.03    7.94
   0   4 -16   82.35    4.84
   0  -4 -16   95.16    8.12
   0  -4 -16   91.55    5.45
   0   4  16   93.07    8.13
   0   5 -16   -1.80    4.29
   0   5 -16    0.75    2.66
   0  -5 -16   -0.40    5.02
   0  -5 -16    2.55    2.95
   0   5  16    2.59    5.15
   0   6 -16   26.00    5.42
   0   6 -16   20.20    3.24
   0  -6 -16   30.25    5.95
   0  -6 -16   18.37    3.62
   0   6  16   20.17    5.61
   0   7 -16    0.74    4.62
   0   7 -16    5.31    2.96
   0  -7 -16    1.29    5.07
   0  -7 -16    2.17    3.22
   0   7  16    1.36    5.24
   0   8 -16   21.53    5.30
   0   8 -16   19.23    3.43
   0  -8 -16   19.76    5.92
   0  -8 -16   21.11    3.90
   0   8  16   17.22    5.65
   0  -8  16   26.68    5.87
   0   9 -16    3.17    4.71
   0   9 -16    3.01    3.05
   0  -9 -16   -2.14    5.18
   0  -9 -16   -0.12    3.43
   0   9  16    2.97    5.13
   0  -9  16    0.30    5.28
   0  10 -16   50.33    6.54
   0  10 -16   50.14    5.37
   0 -10 -16   50.11    6.63
   0 -10 -16   51.48    6.14
   0  10  16   51.47    6.90
   0 -10  16   53.06    6.92
   0  11 -16    1.13    5.17
   0  11 -16    0.37    3.22
   0 -11 -16    8.88    5.37
   0 -11 -16    2.27    3.81
   0  11  16    3.02    5.51
   0 -11  16    3.09    5.53
   0  12 -16   15.06    5.69
   0  12 -16    7.82    3.63
   0 -12 -16    5.57    5.76
   0 -12 -16    6.59    4.13
   0  12  16    8.08    5.96
   0 -12  16    9.19    6.19
   0  13 -16    1.92    5.29
   0  13 -16    3.87    3.61
   0 -13 -16    4.85    5.49
   0 -13 -16    1.22    4.22
   0  13  16    7.60    5.84
   0 -13  16   -2.05    5.81
   0  14 -16   93.77    8.67
   0  14 -16   82.87    6.63
   0 -14 -16   94.56    9.24
   0 -14 -16   87.79    7.85
   0  14  16   92.44    9.37
   0 -14  16   94.92    9.76
   0  15 -16    8.67    5.99
   0 -15  16    0.23    6.67
   0 -16  16   -6.16    6.71
   0 -17  16    0.12    7.05
   0   0 -17    3.20    4.97
   0   0 -17    1.90    2.91
   0   0  17   -4.40    4.98
   0   1 -17   -0.86    4.88
   0   1 -17    1.71    2.87
   0  -1 -17    0.29    4.93
   0  -1 -17    0.30    2.81
   0   1  17    5.38    5.38
   0   2 -17   14.92    5.54
   0   2 -17   16.83    3.31
   0  -2 -17   26.46    5.92
   0  -2 -17   18.62    3.41
   0   2  17   25.07    6.12
   0   3 -17   -0.01    4.97
   0   3 -17    0.12    2.81
   0  -3 -17   -0.80    5.27
   0  -3 -17   -0.30    3.04
   0   3  17   -1.54    5.13
   0   4 -17    0.36    4.90
   0   4 -17    1.99    2.87
   0  -4 -17   -0.99    5.16
   0  -4 -17    2.00    3.05
   0   4  17   -3.14    5.11
   0   5 -17    2.86    5.10
   0   5 -17    0.09    2.87
   0  -5 -17   -1.80    5.09
   0  -5 -17   -1.09    3.20
   0   5  17    3.56    5.28
   0   6 -17    3.18    4.89
   0   6 -17    3.70    3.03
   0  -6 -17    2.25    5.23
   0  -6 -17    6.41    3.53
   0   6  17    8.45    5.75
   0   7 -17   -1.06    5.10
   0   7 -17    1.87    3.12
   0  -7 -17    1.77    5.66
   0  -7 -17    0.79    3.39
   0   7  17   -1.52    5.44
   0   8 -17   27.11    5.86
   0   8 -17   20.81    3.58
   0  -8 -17   28.24    6.39
   0  -8 -17   24.98    4.22
   0   8  17   29.23    6.55
   0   9 -17    1.54    4.90
   0   9 -17    1.10    3.23
   0  -9 -17   -0.91    5.49
   0  -9 -17    3.86    3.82
   0   9  17   -0.17    5.75
   0  10 -17   19.93    5.63
   0  10 -17   20.16    3.99
   0 -10 -17   13.98    5.99
   0 -10 -17   14.61    4.23
   0  10  17   19.72    6.33
   0  11 -17    0.45    4.95
   0  11 -17    2.35    3.74
   0 -11  17   -0.38    6.22
   0  12 -17   21.28    6.00
   0 -12  17   26.33    7.15
   0  13 -17    8.12    5.73
   0 -13  17    2.63    6.34
   0 -14  17    4.47    6.94
   0 -15  17   -1.14    6.95
   0   0 -18    1.82    5.28
   0   0 -18    1.30    3.13
   0   0  18    1.32    5.45
   0   1 -18   -0.74    5.16
   0   1 -18    1.25    3.13
   0  -1 -18   -1.33    5.37
   0  -1 -18   -0.69    3.09
   0   1  18   -0.95    5.39
   0  -1  18    0.26    5.26
   0   2 -18   -0.96    5.32
   0   2 -18    7.66    3.27
   0  -2 -18   -1.07    5.71
   0  -2 -18    6.30    3.34
   0   2  18    3.22    5.72
   0   3 -18    2.38    5.40
   0   3 -18    0.85    3.05
   0  -3 -18    2.13    5.75
   0  -3 -18    0.58    3.35
   0   3  18    6.64    6.04
   0   4 -18   -2.88    5.19
   0   4 -18    2.79    3.19
   0  -4 -18   -1.18    5.86
   0  -4 -18   -0.19    3.45
   0   4  18    5.01    5.95
   0   5 -18    0.65    5.14
   0   5 -18    1.30    3.14
   0  -5 -18    0.00    6.19
   0  -5 -18    0.40    3.86
   0   6 -18    1.67    5.62
   0   6 -18    5.61    3.51
   0   7 -18   -2.67    5.32
   0   8 -18   -0.10    5.24
   0   9 -18   -2.14    5.22
   0  10 -18    6.34    5.64
   0  11 -18    3.63    6.22
  -1   0   0    0.92    0.40
  -1   0   0    0.41    0.39
   1   0   0    0.12    0.40
   1   0   0    0.21    0.45
   1   0   0   -0.23    0.45
   1   0   0    0.24    0.55
   1   0   0    0.04    0.50
  -1   1   0  147.83    1.63
  -1   1   0  154.12    1.50
  -1  -1   0  153.11    1.45
   1   1   0  147.41    1.45
   1   1   0  151.34    1.47
   1   1   0  153.57    1.59
   1  -1   0  150.11    1.51
   1  -1   0  152.12    1.51
   1  -1   0  152.86    1.68
   1  -1   0  155.04    1.63
  -1   2   0    1.84    0.84
  -1   2   0    1.37    0.66
  -1   2   0    1.35    0.67
  -1  -2   0    1.50    0.37
  -1  -2   0    1.15    0.61
   1   2   0    1.54    0.39
   1   2   0    1.93    0.38
   1   2   0    1.44    0.66
   1   2   0    0.94    0.62
   1   2   0    1.45    0.73
   1  -2   0    1.58    0.69
   1  -2   0    1.04    0.70
   1  -2   0    1.31    0.76
   1  -2   0    1.65    0.71
  -1   3   0  216.58    2.47
  -1  -3   0  227.64    1.69
  -1  -3   0  218.73    2.41
   1   3   0  217.75    1.68
   1   3   0  219.87    1.68
   1   3   0  220.63    2.45
   1   3   0  220.19    2.33
   1  -3   0  213.89    2.45
   1  -3   0  211.77    2.62
  -1   4   0    2.49    1.43
  -1   4   0   -0.46    1.03
  -1  -4   0    0.14    0.84
  -1  -4   0   -0.45    1.04
   1   4   0    1.19    0.86
   1   4   0    0.95    0.98
   1   4   0    0.54    1.03
   1  -4   0    0.36    1.03
   1  -4   0    0.34    1.13
   1  -4   0   -0.77    1.29
  -1   5   0  279.66    3.77
  -1   5   0  294.92    3.51
  -1  -5   0  286.41    3.51
  -1  -5   0  273.11    3.53
   1   5   0  276.47    2.78
   1   5   0  285.04    3.42
   1  -5   0  290.87    3.61
   1  -5   0  278.83    3.35
  -1   6   0    1.28    1.60
  -1   6   0   -0.15    1.31
  -1  -6   0   -0.79    1.30
  -1  -6   0    0.54    1.54
   1   6   0    2.11    1.22
   1   6   0   -0.20    1.20
   1  -6   0    0.04    1.28
   1  -6   0    0.54    1.35
   1  -6   0   -0.99    1.39
  -1   7   0   45.33    2.76
  -1  -7   0   43.26    2.50
  -1  -7   0   37.00    2.15
  -1  -7   0   33.73    2.44
   1   7   0   45.16    2.17
   1   7   0   42.93    2.47
   1  -7   0   38.92    2.28
   1  -7   0   35.68    2.60
  -1   8   0    2.33    1.77
  -1   8   0    0.72    1.41
  -1  -8   0   -0.17    1.43
  -1  -8   0   -0.14    1.40
  -1  -8   0    0.65    1.81
   1   8   0   -0.01    1.36
   1   8   0   -0.03    1.51
   1  -8   0   -0.59    1.52
   1  -8   0    1.85    1.53
   1  -8   0   -1.01    1.70
  -1   9   0  803.75    7.40
  -1   9   0  866.13    7.43
  -1  -9   0  872.80    7.45
  -1  -9   0  828.07    6.71
  -1  -9   0  790.52    7.26
   1   9   0  812.96    6.27
   1   9   0  859.50    7.39
   1  -9   0  861.70    7.54
   1  -9   0  809.85    6.81
   1  -9   0  788.98    7.50
  -1  10   0    1.33    1.94
  -1  10   0   -0.58    1.54
  -1 -10   0    1.04    1.67
  -1 -10   0   -0.49    1.65
  -1 -10   0   -0.78    1.86
   1  10   0    2.82    1.61
   1  10   0   -0.24    1.72
   1 -10   0    0.06    1.56
   1 -10   0   -0.37    1.65
   1 -10   0   -1.45    1.99
  -1  11   0   81.11    3.73
  -1  11   0   84.36    3.59
  -1 -11   0   86.54    3.56
  -1 -11   0   75.97    3.25
  -1 -11   0   81.16    3.85
   1  11   0   79.21    3.16
   1  11   0   84.53    3.59
   1 -11   0   82.97    3.28
   1 -11   0   81.08    3.82
  -1  12   0    0.09    2.19
  -1  12   0   -0.68    1.76
  -1 -12   0   -0.66    1.72
  -1 -12   0   -1.30    1.78
  -1 -12   0   -0.91    2.14
   1  12   0   -0.40    1.82
   1  12   0    2.02    1.91
   1 -12   0    0.78    1.72
   1 -12   0   -0.21    1.86
   1 -12   0    0.49    2.01
  -1  13   0  201.55    5.24
  -1  13   0  224.10    5.21
  -1 -13   0  221.18    5.10
  -1 -13   0  209.03    4.60
  -1 -13   0  211.97    5.43
   1  13   0  198.33    4.49
   1  13   0  216.56    5.19
   1 -13   0  221.42    5.25
   1 -13   0  203.42    4.64
   1 -13   0  202.90    5.34
  -1  14   0    2.15    2.42
  -1  14   0    1.73    2.09
  -1 -14   0    1.17    1.89
  -1 -14   0    1.28    1.98
  -1 -14   0    2.02    2.57
   1  14   0    2.27    2.08
   1  14   0    2.15    2.15
   1 -14   0    2.70    2.14
   1 -14   0    1.75    2.10
   1 -14   0    1.66    2.59
  -1  15   0   71.24    4.49
  -1  15   0   73.47    4.09
  -1 -15   0   65.61    4.06
  -1 -15   0   63.31    3.83
  -1 -15   0   63.14    4.37
   1  15   0   64.00    3.81
   1  15   0   69.44    4.22
   1 -15   0   66.36    4.24
   1 -15   0   65.88    3.96
   1 -15   0   61.63    4.45
  -1  16   0   -0.95    2.58
  -1  16   0   -0.21    2.30
  -1 -16   0    0.11    2.27
  -1 -16   0    0.57    2.31
  -1 -16   0    3.36    2.90
   1  16   0    0.12    2.20
   1  16   0    0.50    2.30
   1 -16   0    0.08    2.31
   1 -16   0   -0.14    2.23
   1 -16   0    1.31    2.85
  -1  17   0   10.54    3.09
  -1  17   0   11.33    2.75
  -1 -17   0   14.14    2.80
  -1 -17   0   15.22    2.98
  -1 -17   0   18.32    3.66
   1  17   0    9.59    2.69
   1  17   0   11.99    2.88
   1 -17   0   14.94    2.89
   1 -17   0   13.26    2.93
   1 -17   0   10.13    3.06
  -1  18   0    0.47    2.97
  -1  18   0   -2.34    2.51
  -1 -18   0    0.86    2.61
  -1 -18   0    0.64    3.27
   1  18   0   -0.21    2.63
   1  18   0   -0.46    2.67
   1 -18   0    1.01    2.51
   1 -18   0    1.84    2.60
   1 -18   0   -1.41    3.22
  -1  19   0  216.39    6.64
  -1  19   0  236.91    6.97
  -1 -19   0  213.64    6.27
  -1 -19   0  218.26    7.27
   1  19   0  224.60    6.30
   1  19   0  239.77    7.08
   1 -19   0  214.86    6.44
   1 -19   0  203.09    7.14
  -1  20   0    6.11    3.47
  -1  20   0    3.60    3.14
  -1 -20   0    1.57    3.03
  -1 -20   0    1.46    3.68
   1  20   0    0.92    3.00
   1  20   0    1.42    3.07
   1 -20   0    0.87    3.18
   1 -20   0    3.07    3.64
  -1  21   0   13.07    3.97
  -1 -21   0    9.35    3.46
  -1 -21   0   13.14    4.43
   1  21   0   16.06    3.61
   1  21   0   11.33    3.64
   1 -21   0    8.88    3.53
   1 -21   0   10.03    4.25
  -1  22   0   -0.34    3.71
  -1 -22   0    4.21    3.22
  -1 -22   0    3.33    4.10
   1  22   0   -0.25    3.29
   1  22   0    2.18    3.35
   1 -22   0    1.79    3.46
   1 -22   0    5.18    4.16
  -1  23   0   42.25    5.02
  -1 -23   0   41.45    4.52
  -1 -23   0   44.49    5.80
   1  23   0   39.29    4.49
   1 -23   0   40.28    4.69
   1 -23   0   43.09    5.60
  -1  24   0    4.92    4.18
  -1 -24   0   -0.33    3.62
  -1 -24   0   -1.37    4.46
   1  24   0    1.62    3.45
   1 -24   0    0.80    3.77
   1 -24   0   -3.97    4.50
  -1  25   0   59.15    6.72
  -1 -25   0   39.34    4.88
  -1 -25   0   31.60    5.74
   1 -25   0   40.19    4.93
   1 -25   0   38.08    5.93
  -1  26   0    6.83    4.49
  -1 -26   0    0.79    5.23
   1 -26   0   -0.22    3.99
   1 -26   0   -0.04    5.04
  -1  27   0    9.32    4.67
  -1 -27   0    4.35    5.50
   1 -27   0    7.73    5.75
  -1  28   0    6.68    4.82
  -1 -28   0    2.37    5.70
   1 -28   0    1.13    5.80
  -1 -29   0   27.82    6.90
   1 -29   0   26.48    6.85
  -1 -30   0    1.94    6.18
   1 -30   0    9.88    6.42
  -1 -31   0    2.47    6.36
   1 -31   0    3.20    6.36
  -1 -32   0    4.38    6.78
   1 -32   0    5.43    7.02
  -1   0  -1    0.66    0.63
  -1   0  -1    0.22    0.59
  -1   0  -1    0.17    0.61
  -1   0   1    0.41    0.60
  -1   0   1    0.45    0.54
   1   0  -1    0.26    0.59
   1   0  -1    0.53    0.60
   1   0  -1    0.13    0.70
   1   0   1    0.59    0.63
   1   0   1    0.19    0.55
   1   0   1   -0.07    0.59
   1   0   1    0.01    0.57
   1   0   1    0.20    0.42
  -1   1  -1  857.54    5.95
  -1   1  -1  894.73    3.71
  -1   1  -1  881.66    5.53
  -1  -1  -1  870.86    5.50
  -1  -1  -1  893.23    4.90
  -1  -1  -1  868.73    4.91
  -1   1   1  893.67    5.54
  -1   1   1  893.88    4.78
  -1   1   1  875.00    3.34
  -1  -1   1  866.00    4.00
   1   1  -1  878.42    4.66
   1   1  -1  904.91    5.48
   1  -1  -1  914.63    5.57
   1  -1  -1  860.55    3.68
   1  -1  -1  886.27    4.13
   1  -1  -1  885.22    5.22
   1   1   1  872.69    3.55
   1   1   1  886.42    4.91
   1   1   1  871.75    4.78
   1  -1   1  870.97    4.72
   1  -1   1  888.60    5.70
   1  -1   1  894.30    5.40
   1  -1   1  917.37    4.64
  -1   2  -1  132.68    2.08
  -1   2  -1  141.16    1.92
  -1   2  -1  145.59    1.93
  -1  -2  -1  139.64    1.72
  -1  -2  -1  145.96    2.01
  -1  -2  -1  141.29    1.95
  -1   2   1  141.23    2.19
  -1   2   1  142.57    1.57
  -1  -2   1  143.53    1.20
  -1  -2   1  148.45    1.34
   1   2  -1  139.31    1.20
   1   2  -1  142.29    1.41
   1   2  -1  149.00    1.55
   1   2  -1  148.02    2.19
   1  -2  -1  149.60    1.81
   1  -2  -1  146.75    1.68
   1  -2  -1  142.66    1.72
   1  -2  -1  145.38    2.05
   1   2   1  140.02    1.73
   1   2   1  141.10    1.96
   1   2   1  145.59    1.46
   1  -2   1  139.00    1.88
   1  -2   1  144.85    2.15
   1  -2   1  144.74    1.90
  -1   3  -1  321.35    3.27
  -1   3  -1  334.32    3.00
  -1   3  -1  338.70    3.08
  -1  -3  -1  335.41    2.65
  -1  -3  -1  344.97    3.15
  -1  -3  -1  336.22    3.07
  -1  -3  -1  340.39    2.71
  -1   3   1  341.24    3.46
  -1   3   1  341.02    2.76
  -1  -3   1  332.16    2.00
  -1  -3   1  352.07    2.60
   1   3  -1  330.61    1.98
   1   3  -1  343.29    2.59
   1   3  -1  355.64    2.81
   1   3  -1  348.34    3.34
   1  -3  -1  354.42    3.08
   1  -3  -1  346.42    2.88
   1  -3  -1  331.63    2.65
   1  -3  -1  336.72    3.20
   1   3   1  330.77    2.66
   1   3   1  352.49    3.17
   1   3   1  348.34    2.33
   1  -3   1  330.63    2.97
   1  -3   1  342.18    3.37
   1  -3   1  334.48    3.17
  -1   4  -1   85.72    2.52
  -1   4  -1   97.06    2.26
  -1   4  -1  100.37    2.34
  -1  -4  -1   92.27    1.97
  -1  -4  -1   95.77    2.24
  -1  -4  -1   96.80    2.15
  -1   4   1   97.19    2.58
  -1   4   1   99.79    2.19
  -1  -4   1   95.65    1.70
  -1  -4   1   97.68    2.02
   1   4  -1   87.94    1.59
   1   4  -1   95.39    2.01
   1   4  -1  100.23    2.19
   1  -4  -1   98.40    2.16
   1  -4  -1   98.84    2.37
   1  -4  -1   93.84    1.93
   1  -4  -1   94.77    2.36
   1   4   1   93.72    2.00
   1   4   1   96.35    1.76
  -1   5  -1  221.96    3.43
  -1   5  -1  242.08    3.37
  -1  -5  -1  229.30    3.29
  -1  -5  -1  232.70    3.16
  -1   5   1  228.14    3.68
  -1   5   1  249.70    3.26
  -1  -5   1  236.13    3.08
   1   5  -1  215.85    2.43
   1   5  -1  226.81    3.00
   1   5  -1  244.54    3.27
   1  -5  -1  242.84    3.24
   1  -5  -1  241.55    3.47
   1  -5  -1  233.79    2.86
   1  -5  -1  234.59    3.44
   1   5   1  227.86    2.94
   1   5   1  238.17    3.37
   1  -5   1  232.66    3.23
   1  -5   1  240.50    3.61
  -1   6  -1  270.63    3.95
  -1   6  -1  287.89    3.86
  -1  -6  -1  284.96    3.77
  -1   6   1  275.07    4.12
  -1   6   1  292.08    3.79
  -1   6   1  298.00    3.85
  -1  -6   1  297.61    3.71
  -1  -6   1  273.49    3.89
   1   6  -1  267.54    2.97
   1   6  -1  283.06    3.65
   1   6  -1  293.32    3.86
   1  -6  -1  296.79    4.05
   1  -6  -1  281.98    3.30
   1  -6  -1  285.58    3.99
   1   6   1  277.88    3.39
   1  -6   1  282.31    3.80
   1  -6   1  286.72    4.03
  -1   7  -1  353.93    4.64
  -1   7  -1  372.82    4.60
  -1  -7  -1  360.30    4.59
  -1  -7  -1  371.59    3.81
  -1  -7  -1  360.67    4.52
  -1   7   1  362.34    4.92
  -1   7   1  384.14    4.54
  -1  -7   1  386.15    4.47
  -1  -7   1  361.97    4.57
  -1  -7   1  355.33    4.77
   1   7  -1  353.57    3.70
   1   7  -1  379.94    4.44
   1   7  -1  375.77    4.60
   1  -7  -1  360.04    3.93
   1  -7  -1  351.33    4.64
   1   7   1  364.07    4.11
   1   7   1  374.14    4.60
   1  -7   1  378.66    4.55
   1  -7   1  367.48    4.71
   1  -7   1  365.48    4.91
  -1   8  -1  141.19    3.71
  -1   8  -1  157.93    3.60
  -1  -8  -1  149.55    2.92
  -1  -8  -1  139.01    3.48
  -1   8   1  146.90    3.72
  -1   8   1  151.58    3.50
  -1  -8   1  154.47    3.45
  -1  -8   1  145.79    3.62
  -1  -8   1  142.35    3.69
   1   8  -1  140.70    2.94
   1   8  -1  156.33    3.48
   1  -8  -1  138.01    2.98
   1  -8  -1  139.52    3.60
   1   8   1  150.79    3.18
   1   8   1  160.18    3.69
   1  -8   1  149.23    3.46
   1  -8   1  144.70    3.54
   1  -8   1  140.39    3.77
  -1   9  -1   45.62    3.14
  -1   9  -1   45.57    2.87
  -1  -9  -1   43.39    2.40
  -1  -9  -1   41.52    2.84
  -1   9   1   44.46    3.00
  -1   9   1   48.78    2.70
  -1  -9   1   47.78    2.78
  -1  -9   1   44.69    2.79
  -1  -9   1   41.93    2.98
   1   9  -1   44.32    2.47
   1   9  -1   48.86    2.84
   1  -9  -1   47.36    2.92
   1  -9  -1   44.37    2.44
   1  -9  -1   38.85    2.86
   1   9   1   45.02    2.53
   1   9   1   45.57    2.92
   1  -9   1   43.18    2.71
   1  -9   1   41.83    2.80
   1  -9   1   41.08    2.75
  -1  10  -1   15.00    2.34
  -1  10  -1   14.28    2.05
  -1 -10  -1   13.27    2.06
  -1 -10  -1   17.29    1.86
  -1 -10  -1   15.35    2.27
  -1  10   1   14.41    2.29
  -1  10   1   14.70    1.93
  -1 -10   1   15.71    1.95
  -1 -10   1   16.84    2.14
  -1 -10   1   15.79    2.44
   1  10  -1   14.91    1.93
   1  10  -1   13.96    1.94
   1 -10  -1   18.34    2.25
   1 -10  -1   15.56    1.90
   1 -10  -1   18.96    2.49
   1  10   1   13.55    1.92
   1  10   1   16.46    2.17
   1 -10   1   12.42    1.81
   1 -10   1   13.53    2.13
   1 -10   1   19.56    2.60
  -1  11  -1  324.51    5.64
  -1  11  -1  351.29    5.65
  -1 -11  -1  352.60    5.72
  -1 -11  -1  350.55    4.82
  -1 -11  -1  337.05    5.64
  -1  11   1  329.95    5.78
  -1  11   1  364.97    5.61
  -1 -11   1  362.99    5.49
  -1 -11   1  340.47    5.44
  -1 -11   1  336.78    5.75
   1  11  -1  324.27    4.73
   1  11  -1  353.98    5.61
   1 -11  -1  353.47    5.79
   1 -11  -1  343.00    4.95
   1 -11  -1  333.19    5.74
   1  11   1  338.46    5.06
   1  11   1  357.12    5.65
   1 -11   1  346.52    5.49
   1 -11   1  349.75    5.69
   1 -11   1  342.97    6.00
  -1  12  -1   77.60    3.95
  -1  12  -1   79.08    3.74
  -1 -12  -1   78.68    3.67
  -1 -12  -1   78.34    3.13
  -1 -12  -1   73.90    3.78
  -1  12   1   78.31    4.03
  -1  12   1   81.82    3.64
  -1 -12   1   80.19    3.47
  -1 -12   1   74.00    3.70
  -1 -12   1   73.28    3.70
   1  12  -1   74.43    3.28
   1  12  -1   78.00    3.68
   1 -12  -1   82.70    3.87
   1 -12  -1   76.16    3.23
   1 -12  -1   76.69    3.88
   1  12   1   75.55    3.49
   1  12   1   83.53    3.80
   1 -12   1   82.63    3.61
   1 -12   1   80.91    3.85
   1 -12   1   74.09    4.01
  -1  13  -1   97.02    4.28
  -1  13  -1  100.40    4.08
  -1 -13  -1   99.62    4.06
  -1 -13  -1   93.18    3.43
  -1 -13  -1   85.20    4.06
  -1  13   1   99.17    4.42
  -1  13   1  101.68    4.08
  -1 -13   1  103.94    3.88
  -1 -13   1   94.29    4.03
  -1 -13   1   90.74    4.47
   1  13  -1   98.36    3.65
   1  13  -1  103.64    4.16
   1 -13  -1   97.10    4.21
   1 -13  -1   88.33    3.52
   1 -13  -1   82.63    4.17
   1  13   1   99.76    3.81
   1  13   1  103.80    4.17
   1 -13   1   96.48    3.91
   1 -13   1   94.10    4.14
   1 -13   1   86.17    4.28
  -1  14  -1   37.26    3.79
  -1  14  -1   39.36    3.63
  -1 -14  -1   42.79    3.69
  -1 -14  -1   35.09    3.01
  -1 -14  -1   34.52    3.66
  -1  14   1   37.84    3.96
  -1  14   1   42.31    3.60
  -1 -14   1   39.28    3.32
  -1 -14   1   32.42    3.29
  -1 -14   1   36.22    3.57
   1  14  -1   35.46    3.25
   1  14  -1   39.37    3.63
   1 -14  -1   36.66    3.67
   1 -14  -1   38.65    3.19
   1 -14  -1   29.98    3.33
   1  14   1   41.77    3.39
   1  14   1   39.56    3.69
   1 -14   1   39.80    3.38
   1 -14   1   36.35    3.50
   1 -14   1   31.19    3.45
  -1  15  -1  151.47    5.18
  -1  15  -1  168.06    5.28
  -1 -15  -1  171.15    5.37
  -1 -15  -1  165.48    4.65
  -1 -15  -1  159.64    5.31
  -1  15   1  153.53    5.34
  -1  15   1  164.49    5.13
  -1 -15   1  171.97    4.99
  -1 -15   1  170.99    5.02
  -1 -15   1  154.22    5.55
   1  15  -1  155.36    4.48
   1  15  -1  173.50    5.21
   1 -15  -1  173.75    5.35
   1 -15  -1  159.21    4.62
   1 -15  -1  165.01    5.52
   1  15   1  150.46    4.71
   1  15   1  167.01    5.27
   1 -15   1  167.19    5.09
   1 -15   1  160.95    5.00
   1 -15   1  164.42    5.63
  -1  16  -1   62.73    4.50
  -1  16  -1   62.03    4.34
  -1 -16  -1   67.33    4.36
  -1 -16  -1   63.60    3.77
  -1 -16  -1   61.77    4.61
  -1  16   1   63.62    4.46
  -1  16   1   71.82    4.37
  -1 -16   1   66.56    4.11
  -1 -16   1   63.46    4.38
  -1 -16   1   55.75    4.77
   1  16  -1   66.40    4.00
   1  16  -1   68.13    4.40
   1 -16  -1   68.30    4.46
   1 -16  -1   62.24    3.88
   1 -16  -1   59.71    4.62
   1  16   1   57.28    4.08
   1  16   1   69.34    4.46
   1 -16   1   64.20    4.22
   1 -16   1   60.59    4.19
   1 -16   1   59.67    4.28
  -1  17  -1   89.98    4.80
  -1  17  -1   91.35    4.77
  -1 -17  -1   91.71    4.88
  -1 -17  -1   85.10    4.19
  -1 -17  -1   77.62    5.08
  -1  17   1   85.93    4.98
  -1  17   1   90.25    4.88
  -1 -17   1   90.56    4.65
  -1 -17   1   87.12    5.30
   1  17  -1   89.98    4.35
   1  17  -1   93.81    5.02
   1 -17  -1   92.45    5.09
   1 -17  -1   87.63    4.40
   1 -17  -1   78.65    5.06
   1  17   1   83.90    4.54
   1  17   1   93.21    4.99
   1 -17   1   92.37    4.79
   1 -17   1   88.71    5.02
   1 -17   1   85.15    5.35
  -1  18  -1    9.98    3.27
  -1  18  -1    7.08    2.82
  -1 -18  -1    7.79    2.76
  -1 -18  -1   10.58    2.72
  -1 -18  -1    1.35    3.16
  -1  18   1    6.84    3.35
  -1  18   1    7.70    2.88
  -1 -18   1    5.37    2.98
  -1 -18   1    8.58    3.41
   1  18  -1    8.20    2.74
   1  18  -1    7.27    2.93
   1 -18  -1    9.99    2.97
   1 -18  -1    8.40    2.77
   1 -18  -1    9.09    3.39
   1  18   1   10.90    3.06
   1  18   1    7.53    2.92
   1 -18   1    4.75    3.05
   1 -18   1    5.52    3.17
  -1  19  -1    4.46    3.12
  -1  19  -1    1.66    2.98
  -1 -19  -1    2.57    2.67
  -1 -19  -1    0.94    3.45
  -1  19   1    5.07    3.41
  -1  19   1    3.49    2.95
  -1 -19   1    5.19    3.13
  -1 -19   1    1.02    3.52
   1  19  -1    1.82    2.82
   1  19  -1    4.85    3.07
   1 -19  -1    2.03    2.91
   1 -19  -1    3.86    2.86
   1 -19  -1    2.88    3.44
   1  19   1    0.24    2.90
   1  19   1    2.09    2.92
   1 -19   1    4.30    3.03
   1 -19   1    1.42    3.66
  -1  20  -1   12.88    3.62
  -1  20  -1   17.54    3.45
  -1 -20  -1   18.07    3.30
  -1 -20  -1   18.07    4.26
  -1  20   1   12.72    3.75
  -1 -20   1   14.69    3.59
  -1 -20   1   20.95    4.43
   1  20  -1   12.85    3.20
   1  20  -1   14.78    3.60
   1 -20  -1   13.02    3.25
   1 -20  -1   16.98    4.16
   1  20   1   10.03    3.30
   1  20   1   18.20    3.69
   1 -20   1   14.36    3.54
   1 -20   1   20.01    4.35
  -1  21  -1  126.43    6.50
  -1  21  -1  138.93    6.55
  -1  21  -1  135.26    6.62
  -1 -21  -1  121.83    5.51
  -1 -21  -1  122.37    6.70
  -1  21   1  136.08    6.72
  -1 -21   1  119.45    5.87
  -1 -21   1  107.82    6.21
   1  21  -1  130.24    5.89
   1  21  -1  134.33    6.56
   1 -21  -1  124.28    5.71
   1 -21  -1  116.41    6.72
   1  21   1  121.04    5.98
   1 -21   1  112.88    5.97
   1 -21   1  114.05    6.24
  -1  22  -1    8.08    3.85
  -1  22  -1    4.78    3.90
  -1 -22  -1    0.48    3.05
  -1 -22  -1    4.15    4.27
  -1  22   1    4.74    3.99
  -1 -22   1    2.43    3.40
  -1 -22   1    2.86    4.46
   1  22  -1    6.49    3.21
   1  22  -1    0.79    3.30
   1 -22  -1    3.85    3.25
   1 -22  -1    3.26    4.15
   1  22   1   -1.12    3.29
   1 -22   1    3.01    3.68
   1 -22   1    3.81    4.33
  -1  23  -1    3.03    3.89
  -1 -23  -1   -1.91    3.20
  -1 -23  -1    1.87    4.35
  -1  23   1    0.26    3.94
  -1 -23   1    0.21    3.53
  -1 -23   1   -1.47    4.26
   1  23  -1    1.97    3.27
   1  23  -1    0.59    3.67
   1 -23  -1    0.04    3.28
   1 -23  -1    0.98    4.42
   1  23   1    0.64    3.51
   1 -23   1    0.23    3.82
   1 -23   1   -2.74    4.39
  -1  24  -1    9.06    4.23
  -1 -24  -1    5.13    4.76
  -1  24   1   14.01    4.39
  -1 -24   1    8.92    4.05
  -1 -24   1   13.88    5.15
   1 -24  -1   12.08    3.71
   1 -24  -1   13.54    4.84
   1  24   1   14.00    4.05
   1 -24   1    7.08    4.20
   1 -24   1   12.71    5.08
  -1  25  -1   22.36    4.80
  -1 -25  -1   22.66    5.60
  -1  25   1   18.50    4.89
  -1 -25   1   22.20    4.71
  -1 -25   1   16.73    5.33
   1 -25  -1   23.15    5.65
   1 -25   1   18.69    4.57
   1 -25   1   18.59    5.47
  -1  26  -1   15.43    4.68
  -1 -26  -1   18.40    5.57
  -1  26   1   16.68    5.04
  -1 -26   1   18.34    4.79
  -1 -26   1   21.84    5.87
   1 -26  -1   16.95    5.57
   1 -26   1   13.96    4.72
   1 -26   1   13.79    5.47
  -1  27  -1    3.63    4.47
  -1 -27  -1    7.28    5.75
  -1  27   1    9.89    4.90
  -1 -27   1    3.43    4.56
  -1 -27   1    9.24    5.64
   1 -27  -1    5.66    5.49
   1 -27   1   -1.06    4.50
   1 -27   1    5.31    5.42
  -1 -28  -1   -1.72    5.56
  -1  28   1    6.58    4.87
  -1 -28   1    1.88    5.96
   1 -28  -1    4.48    5.85
   1 -28   1    0.15    5.51
  -1 -29  -1    3.31    5.92
  -1 -29   1    6.07    6.02
   1 -29  -1    0.69    5.93
   1 -29   1    3.84    5.96
  -1 -30  -1    4.18    6.16
  -1 -30   1   14.07    6.77
   1 -30  -1    8.21    6.59
   1 -30   1    0.30    6.23
  -1 -31  -1   16.20    6.97
  -1 -31   1   13.26    6.68
   1 -31  -1    6.47    6.56
   1 -31   1   14.13    6.82
  -1 -32  -1   11.89    6.77
  -1 -32   1    5.04    6.84
   1 -32  -1   11.79    6.98
   1 -32   1    7.56    6.83
  -1   0  -2  324.51    3.14
  -1   0  -2  333.90    2.64
  -1   0  -2  326.73    2.62
   1   0  -2  334.55    2.94
   1   0  -2  331.84    2.90
   1   0   2  341.11    2.58
   1   0   2  335.58    2.65
   1   0   2  333.06    1.47
  -1   1  -2   79.46    2.07
  -1   1  -2   84.57    1.68
  -1   1  -2   83.97    1.74
  -1  -1  -2   82.80    2.00
  -1  -1  -2   85.55    1.75
  -1  -1  -2   81.67    1.71
  -1   1   2   85.69    2.01
   1   1  -2   84.48    1.78
   1   1  -2   86.01    2.00
   1  -1  -2   84.69    2.07
   1  -1  -2   82.74    1.67
   1  -1  -2   81.41    1.79
   1   1   2   87.15    1.74
   1   1   2   83.87    1.41
   1  -1   2   86.18    1.63
   1  -1   2   86.51    1.92
   1  -1   2   87.19    1.43
  -1   2  -2  470.95    3.95
  -1   2  -2  485.49    3.33
  -1   2  -2  479.42    3.37
  -1  -2  -2  474.89    3.73
  -1  -2  -2  506.25    3.60
  -1  -2  -2  475.93    3.44
  -1  -2  -2  502.60    2.12
  -1   2   2  491.96    4.07
   1   2  -2  477.22    3.09
   1   2  -2  498.76    4.09
   1  -2  -2  479.34    4.00
   1  -2  -2  471.40    2.39
   1  -2  -2  482.38    2.41
   1  -2  -2  479.25    2.97
   1  -2  -2  474.10    3.57
   1   2   2  501.03    3.50
   1   2   2  481.18    2.27
   1  -2   2  478.50    3.16
   1  -2   2  494.08    4.00
   1  -2   2  493.94    3.36
  -1   3  -2   49.84    2.14
  -1   3  -2   52.95    1.83
  -1   3  -2   56.79    1.88
  -1  -3  -2   50.35    1.90
  -1  -3  -2   52.20    1.97
  -1  -3  -2   51.04    1.91
  -1  -3  -2   58.30    1.50
  -1   3   2   50.91    2.25
  -1   3   2   57.47    1.45
   1   3  -2   48.15    1.56
   1   3  -2   50.30    1.21
   1   3  -2   51.29    1.23
   1  -3  -2   51.21    2.19
   1  -3  -2   54.28    1.58
   1  -3  -2   56.46    1.58
   1  -3  -2   54.19    1.49
   1  -3  -2   53.89    1.87
   1   3   2   50.45    1.90
   1   3   2   53.35    1.04
   1  -3   2   53.62    1.76
   1  -3   2   58.48    2.05
  -1   4  -2 3078.98   23.06
  -1   4  -2 3161.44   19.28
  -1   4  -2 3209.33   20.99
  -1  -4  -2 3101.82   19.81
  -1  -4  -2 3206.62   18.58
  -1  -4  -2 3063.29   20.35
  -1  -4  -2 3256.32   17.63
  -1   4   2 3165.97   24.67
  -1   4   2 3260.25   17.11
  -1  -4   2 3113.23   14.05
   1   4  -2 3114.65   17.28
   1   4  -2 3129.40   16.96
   1   4  -2 3186.53   17.66
   1  -4  -2 3302.45   17.24
   1  -4  -2 3117.40   20.75
   1  -4  -2 3086.61   15.52
   1  -4  -2 3120.81   19.53
   1   4   2 3072.29   19.35
   1   4   2 3213.64   19.44
   1   4   2 3219.27   12.17
   1  -4   2 3183.33   18.11
   1  -4   2 3200.13   24.44
   1  -4   2 3156.13   20.67
  -1   5  -2  383.86    4.30
  -1   5  -2  401.37    4.02
  -1   5  -2  412.75    4.18
  -1  -5  -2  400.76    4.10
  -1  -5  -2  400.34    4.20
  -1  -5  -2  409.23    3.74
  -1   5   2  392.65    4.60
  -1   5   2  420.95    3.82
  -1  -5   2  413.11    3.25
   1   5  -2  391.32    3.36
   1   5  -2  409.44    3.58
   1   5  -2  416.38    3.72
   1  -5  -2  416.35    4.01
   1  -5  -2  410.17    4.10
   1  -5  -2  405.33    3.16
   1  -5  -2  403.12    4.19
   1   5   2  397.56    4.12
   1   5   2  423.10    4.30
   1  -5   2  400.82    3.91
   1  -5   2  415.08    4.78
   1  -5   2  405.75    4.49
  -1   6  -2  468.69    4.94
  -1   6  -2  497.98    4.87
  -1   6  -2  486.17    4.73
  -1  -6  -2  497.97    4.74
  -1  -6  -2  505.24    4.99
  -1  -6  -2  516.98    3.34
  -1  -6  -2  503.53    4.56
  -1   6   2  482.73    5.32
  -1   6   2  513.56    4.64
  -1  -6   2  503.99    4.07
   1   6  -2  486.30    3.93
   1   6  -2  497.31    4.39
   1   6  -2  526.12    4.60
   1  -6  -2  514.41    4.84
   1  -6  -2  491.33    4.89
   1  -6  -2  488.28    3.75
   1  -6  -2  484.39    4.87
   1   6   2  497.91    4.77
   1   6   2  519.21    5.04
   1  -6   2  486.96    4.59
   1  -6   2  496.91    5.45
   1  -6   2  484.86    5.19
  -1   7  -2   29.58    2.56
  -1   7  -2   31.71    2.41
  -1  -7  -2   31.53    2.33
  -1  -7  -2   30.14    1.63
  -1  -7  -2   32.19    2.30
  -1   7   2   29.81    2.64
  -1   7   2   32.37    2.26
  -1   7   2   31.92    2.28
  -1  -7   2   32.49    1.95
  -1  -7   2   32.08    2.61
  -1  -7   2   30.88    2.61
   1   7  -2   26.53    1.91
   1   7  -2   30.43    2.23
   1   7  -2   31.78    2.28
   1  -7  -2   32.30    2.47
   1  -7  -2   31.59    1.81
   1  -7  -2   32.51    2.35
   1   7   2   27.78    2.32
   1   7   2   30.74    2.50
   1  -7   2   31.16    2.23
   1  -7   2   33.85    2.77
   1  -7   2   32.15    2.62
  -1   8  -2  260.83    4.41
  -1   8  -2  292.05    4.49
  -1  -8  -2  270.88    4.43
  -1  -8  -2  281.73    3.25
  -1  -8  -2  266.36    4.11
  -1   8   2  272.95    4.71
  -1   8   2  290.37    4.29
  -1  -8   2  276.51    3.84
  -1  -8   2  271.90    4.51
  -1  -8   2  265.92    4.68
   1   8  -2  266.27    3.59
   1   8  -2  282.48    4.20
   1   8  -2  289.38    4.30
   1  -8  -2  281.04    4.51
   1  -8  -2  279.80    3.49
   1  -8  -2  270.13    4.40
   1   8   2  273.13    4.17
   1   8   2  292.04    4.56
   1  -8   2  275.14    4.17
   1  -8   2  284.02    4.84
   1  -8   2  276.04    4.74
  -1   9  -2   81.49    3.31
  -1   9  -2   91.00    3.31
  -1  -9  -2   87.38    3.32
  -1  -9  -2   92.59    2.42
  -1  -9  -2   94.77    3.33
  -1   9   2   87.08    3.47
  -1   9   2   92.62    3.12
  -1  -9   2   92.69    2.86
  -1  -9   2   90.68    3.49
   1   9  -2   83.74    2.68
   1   9  -2   89.77    3.12
   1   9  -2   90.51    3.17
   1  -9  -2   90.14    3.36
   1  -9  -2   86.13    2.49
   1  -9  -2   84.33    3.24
   1   9   2   83.72    3.06
   1   9   2   91.94    3.33
   1  -9   2   89.94    3.06
   1  -9   2   88.63    3.52
   1  -9   2   90.09    3.60
  -1  10  -2  472.52    6.11
  -1  10  -2  508.32    6.30
  -1 -10  -2  485.43    6.21
  -1 -10  -2  481.19    4.75
  -1 -10  -2  477.85    6.07
  -1  10   2  492.69    6.48
  -1  10   2  534.97    6.20
  -1 -10   2  498.06    5.62
  -1 -10   2  484.35    6.43
  -1 -10   2  469.38    6.54
   1  10  -2  485.16    5.19
   1  10  -2  517.89    6.13
   1 -10  -2  503.73    6.43
   1 -10  -2  470.43    4.87
   1 -10  -2  467.17    6.14
   1  10   2  505.20    5.89
   1  10   2  522.23    6.39
   1 -10   2  497.01    5.93
   1 -10   2  486.45    6.51
   1 -10   2  455.79    6.31
  -1  11  -2   50.21    3.21
  -1  11  -2   53.75    3.31
  -1 -11  -2   55.88    3.24
  -1 -11  -2   53.34    2.48
  -1 -11  -2   52.49    3.22
  -1  11   2   51.43    3.47
  -1  11   2   53.08    3.16
  -1 -11   2   53.31    2.86
  -1 -11   2   51.44    3.39
  -1 -11   2   54.35    3.34
   1  11  -2   52.62    2.69
   1  11  -2   56.71    3.24
   1 -11  -2   49.10    3.35
   1 -11  -2   48.76    2.63
   1 -11  -2   46.38    3.24
   1  11   2   55.05    3.14
   1  11   2   57.16    3.38
   1 -11   2   52.62    3.10
   1 -11   2   52.22    3.40
   1 -11   2   48.04    3.60
  -1  12  -2    6.72    2.12
  -1  12  -2    8.64    2.19
  -1 -12  -2    6.99    2.00
  -1 -12  -2    8.07    1.68
  -1 -12  -2    9.88    2.41
  -1  12   2    8.99    2.35
  -1  12   2    5.92    1.90
  -1 -12   2    9.70    1.79
  -1 -12   2   11.11    2.43
  -1 -12   2   10.00    2.46
   1  12  -2    7.05    1.81
   1  12  -2    8.29    2.07
   1 -12  -2    5.81    2.07
   1 -12  -2   10.94    1.82
   1 -12  -2   10.06    2.33
   1  12   2    6.04    1.99
   1  12   2    9.41    2.16
   1 -12   2    9.29    2.01
   1 -12   2    6.75    2.28
   1 -12   2    9.53    2.62
  -1  13  -2    3.31    2.19
  -1  13  -2    6.57    2.06
  -1 -13  -2    3.78    2.05
  -1 -13  -2    3.31    1.70
  -1 -13  -2    4.83    2.33
  -1  13   2    4.07    2.42
  -1  13   2    4.47    1.99
  -1 -13   2    3.78    1.74
  -1 -13   2    2.39    2.28
  -1 -13   2    6.82    2.46
   1  13  -2    3.77    1.81
   1  13  -2    5.27    2.07
   1 -13  -2    3.38    2.07
   1 -13  -2    4.56    1.74
   1 -13  -2    4.71    2.46
   1  13   2    5.64    2.15
   1  13   2    2.99    2.01
   1 -13   2    5.89    2.01
   1 -13   2    5.05    2.24
   1 -13   2    2.64    2.53
  -1  14  -2  108.39    4.50
  -1  14  -2  115.60    4.52
  -1 -14  -2  114.02    4.64
  -1 -14  -2  107.37    3.55
  -1 -14  -2  106.51    4.41
  -1  14   2  110.89    4.80
  -1  14   2  118.01    4.41
  -1 -14   2  111.21    3.91
  -1 -14   2  105.46    4.46
  -1 -14   2   98.17    4.90
   1  14  -2  106.26    3.78
   1  14  -2  113.59    4.46
   1 -14  -2  113.30    4.60
   1 -14  -2  107.06    3.71
   1 -14  -2  100.82    4.54
   1  14   2  108.12    4.21
   1  14   2  120.36    4.57
   1 -14   2  112.60    4.30
   1 -14   2  100.98    4.48
   1 -14   2  107.71    4.92
  -1  15  -2   48.99    4.08
  -1  15  -2   52.83    4.01
  -1 -15  -2   53.27    4.12
  -1 -15  -2   52.58    3.22
  -1 -15  -2   50.25    3.99
  -1  15   2   51.57    4.39
  -1  15   2   56.85    3.89
  -1 -15   2   55.24    3.47
  -1 -15   2   50.79    4.33
  -1 -15   2   49.98    4.09
   1  15  -2   50.89    3.44
   1  15  -2   54.63    4.00
   1 -15  -2   53.96    4.13
   1 -15  -2   50.88    3.36
   1 -15  -2   47.04    4.21
   1  15   2   46.90    3.83
   1  15   2   53.56    4.03
   1 -15   2   53.36    3.92
   1 -15   2   47.15    4.10
   1 -15   2   47.04    4.45
  -1  16  -2  143.11    5.11
  -1  16  -2  141.79    5.26
  -1 -16  -2  146.12    5.41
  -1 -16  -2  129.86    4.19
  -1 -16  -2  125.69    5.43
  -1  16   2  134.40    5.57
  -1  16   2  148.57    5.20
  -1 -16   2  133.51    5.18
  -1 -16   2  120.00    5.65
   1  16  -2  140.11    4.52
   1  16  -2  145.81    5.26
   1 -16  -2  135.02    5.33
   1 -16  -2  128.25    4.23
   1 -16  -2  122.92    5.32
   1  16   2  139.66    5.16
   1  16   2  147.66    5.35
   1 -16   2  142.25    5.07
   1 -16   2  124.15    5.41
   1 -16   2  122.40    5.15
  -1  17  -2    3.70    2.78
  -1  17  -2    1.85    2.61
  -1 -17  -2    3.31    2.66
  -1 -17  -2    4.31    2.18
  -1 -17  -2    2.95    2.94
  -1  17   2    3.96    2.96
  -1  17   2    1.56    2.47
  -1 -17   2    5.76    2.90
   1  17  -2    2.88    2.42
   1  17  -2    4.32    2.62
   1 -17  -2    5.81    2.80
   1 -17  -2    2.66    2.28
   1 -17  -2    5.16    3.03
   1  17   2    2.15    2.72
   1  17   2    2.78    2.61
   1 -17   2    3.87    2.86
   1 -17   2    4.79    3.30
  -1  18  -2  135.35    5.79
  -1  18  -2  143.38    5.88
  -1 -18  -2  138.78    5.94
  -1 -18  -2  138.91    4.79
  -1 -18  -2  131.21    5.80
  -1  18   2  123.41    5.97
  -1 -18   2  146.57    6.09
  -1 -18   2  132.33    6.40
   1  18  -2  135.74    5.11
   1  18  -2  143.47    5.83
   1 -18  -2  142.85    5.94
   1 -18  -2  140.32    5.00
   1 -18  -2  136.70    6.01
   1  18   2  134.80    5.55
   1  18   2  145.20    5.76
   1 -18   2  132.56    5.73
   1 -18   2  130.99    6.27
  -1  19  -2   16.96    3.56
  -1  19  -2   17.83    3.48
  -1 -19  -2   14.48    3.44
  -1 -19  -2   13.38    2.90
  -1 -19  -2   15.16    3.75
  -1  19   2   15.09    3.85
  -1 -19   2   19.32    3.79
  -1 -19   2   14.04    4.15
   1  19  -2   11.37    2.94
   1  19  -2   13.75    3.29
   1 -19  -2   15.27    3.33
   1 -19  -2   14.16    2.92
   1 -19  -2   17.69    4.02
   1  19   2   12.76    3.39
   1  19   2   13.58    3.27
   1 -19   2   11.42    3.50
   1 -19   2   15.92    4.20
  -1  20  -2    3.43    3.29
  -1  20  -2    7.42    3.26
  -1 -20  -2    1.99    2.75
  -1 -20  -2    2.33    3.54
  -1  20   2   -1.41    3.62
  -1 -20   2   -1.56    3.21
  -1 -20   2   -1.20    3.80
   1  20  -2    2.88    2.81
   1  20  -2    2.58    3.12
   1 -20  -2    3.44    3.35
   1 -20  -2    1.98    2.69
   1 -20  -2    1.72    3.71
   1  20   2    3.24    3.34
   1 -20   2    1.26    3.37
   1 -20   2    4.35    3.89
  -1  21  -2    4.58    3.42
  -1  21  -2    1.47    3.25
  -1  21  -2    1.82    3.40
  -1 -21  -2    0.99    2.86
  -1 -21  -2    0.94    3.75
  -1  21   2   -0.89    3.77
  -1 -21   2    4.17    3.51
  -1 -21   2    1.39    3.79
   1  21  -2    4.32    2.95
   1  21  -2    3.92    3.41
   1 -21  -2    2.61    2.92
   1 -21  -2    2.40    4.03
   1  21   2   -0.05    3.38
   1 -21   2    1.80    3.54
   1 -21   2    3.29    3.70
  -1  22  -2    4.51    3.70
  -1  22  -2    1.25    3.48
  -1 -22  -2    4.35    4.11
  -1  22   2   -0.80    3.85
  -1 -22   2    0.83    3.62
  -1 -22   2    2.25    4.39
   1  22  -2    5.51    3.11
   1  22  -2    7.33    3.55
   1 -22  -2    3.08    3.12
   1 -22  -2    3.73    4.23
   1  22   2    1.59    3.58
   1 -22   2    3.27    3.75
   1 -22   2    3.11    4.20
  -1  23  -2   14.25    4.10
  -1  23  -2    7.22    3.82
  -1 -23  -2    8.18    4.47
  -1  23   2    4.91    4.09
  -1 -23   2    6.61    4.00
  -1 -23   2    1.91    4.66
   1  23  -2    7.29    3.36
   1  23  -2    6.01    3.78
   1 -23  -2    6.48    4.52
   1  23   2    2.32    3.63
   1 -23   2    7.82    4.22
   1 -23   2   10.58    4.80
  -1  24  -2   52.46    6.21
  -1 -24  -2   44.23    5.78
  -1  24   2   47.60    5.54
  -1 -24   2   42.44    5.26
  -1 -24   2   28.52    5.53
   1  24  -2   48.25    5.41
   1 -24  -2   43.71    5.80
   1  24   2   43.20    4.98
   1 -24   2   41.67    5.42
   1 -24   2   46.21    6.08
  -1  25  -2    2.69    4.07
  -1 -25  -2    0.51    4.66
  -1  25   2    0.58    4.38
  -1 -25   2   -1.07    4.11
  -1 -25   2    3.08    5.06
   1 -25  -2   -0.92    4.84
   1  25   2    0.58    3.94
   1 -25   2   -0.73    4.17
   1 -25   2    5.40    5.03
  -1  26  -2   14.10    4.49
  -1 -26  -2    9.63    5.29
  -1  26   2    9.16    4.82
  -1 -26   2    2.11    4.34
  -1 -26   2    8.34    5.51
   1 -26  -2    5.67    5.15
   1 -26   2    4.02    4.69
   1 -26   2    4.26    5.20
  -1  27  -2   11.33    4.69
  -1 -27  -2    5.11    5.57
  -1  27   2    1.38    4.78
  -1 -27   2    8.18    4.84
  -1 -27   2    4.03    5.56
   1 -27  -2    4.36    5.46
   1 -27   2    0.04    4.78
   1 -27   2    5.61    5.65
  -1 -28  -2   21.94    6.38
  -1  28   2   18.63    5.48
  -1 -28   2   22.45    5.50
  -1 -28   2   17.26    6.35
   1 -28  -2   16.48    6.28
   1 -28   2   18.68    5.28
   1 -28   2   17.56    6.30
  -1 -29  -2    5.13    6.07
  -1  29   2    2.47    5.39
  -1 -29   2    0.61    6.01
   1 -29  -2    1.99    6.03
   1 -29   2   -0.07    5.12
   1 -29   2   -0.08    6.08
  -1 -30  -2   12.22    6.34
  -1 -30   2   12.92    6.81
   1 -30  -2    2.16    6.33
   1 -30   2    6.55    6.45
  -1 -31  -2   12.46    6.73
  -1 -31   2   -0.60    6.38
   1 -31  -2    5.14    6.80
   1 -31   2   -0.19    6.47
  -1 -32  -2   22.79    7.24
  -1 -32   2   19.20    7.46
   1 -32  -2   10.40    6.67
   1 -32   2   15.29    7.56
  -1   0  -3    0.88    1.32
  -1   0  -3    0.19    0.88
  -1   0  -3    0.21    0.95
   1   0  -3    1.29    1.20
   1   0  -3    1.53    1.21
   1   0   3    0.61    0.84
   1   0   3    0.67    1.04
   1   0   3    0.63    0.62
  -1   1  -3  103.34    2.66
  -1   1  -3  104.13    1.94
  -1   1  -3  104.33    1.97
  -1  -1  -3  103.27    2.61
  -1  -1  -3  106.28    2.06
  -1  -1  -3   98.31    2.00
  -1   1   3  107.95    2.67
   1   1  -3  104.41    2.40
   1   1  -3  110.63    2.59
   1  -1  -3  106.51    2.56
   1  -1  -3  106.72    2.16
   1  -1  -3   99.40    2.18
   1   1   3  111.95    1.97
   1   1   3  104.94    1.86
   1  -1   3  108.06    1.81
   1  -1   3  107.43    2.33
   1  -1   3  110.13    1.75
  -1   2  -3  417.33    4.32
  -1   2  -3  435.63    3.37
  -1   2  -3  441.84    3.44
  -1  -2  -3  428.05    4.28
  -1  -2  -3  451.25    3.68
  -1  -2  -3  419.63    3.51
  -1   2   3  431.95    4.40
   1   2  -3  424.21    3.78
   1  -2  -3  428.42    4.36
   1  -2  -3  418.81    2.00
   1  -2  -3  436.48    2.06
   1  -2  -3  444.94    3.23
   1  -2  -3  432.09    3.71
   1   2   3  456.45    3.49
   1   2   3  443.70    2.57
   1  -2   3  443.92    3.09
   1  -2   3  453.02    4.29
   1  -2   3  471.12    3.54
  -1   3  -3    0.53    1.36
  -1   3  -3    0.72    1.00
  -1   3  -3    0.25    1.06
  -1  -3  -3    0.04    1.37
  -1  -3  -3    1.92    1.13
  -1  -3  -3    0.17    1.10
  -1  -3  -3    0.47    0.74
  -1   3   3    0.38    1.46
   1   3  -3    0.63    1.14
   1  -3  -3   -0.48    1.38
   1  -3  -3    0.25    0.82
   1  -3  -3    0.16    0.84
   1  -3  -3    0.21    0.91
   1  -3  -3    1.46    1.21
   1   3   3    0.17    1.03
   1   3   3    0.28    0.58
   1  -3   3    0.06    0.91
   1  -3   3    0.82    1.44
   1  -3   3    1.63    1.34
  -1   4  -3 1005.39    6.80
  -1   4  -3 1023.84    5.67
  -1   4  -3 1045.03    5.85
  -1  -4  -3 1025.51    6.65
  -1  -4  -3 1088.82    6.39
  -1  -4  -3  994.62    5.95
  -1  -4  -3 1027.07    4.52
  -1   4   3 1036.11    7.13
   1   4  -3 1021.71    5.66
   1   4  -3 1042.35    4.86
   1   4  -3 1012.06    4.72
   1  -4  -3 1031.69    7.11
   1  -4  -3 1080.98    5.41
   1  -4  -3 1011.59    5.21
   1  -4  -3 1022.04    4.37
   1  -4  -3  996.33    5.94
   1   4   3 1076.48    6.09
   1  -4   3 1036.99    5.28
   1  -4   3 1028.25    7.04
   1  -4   3 1054.64    6.45
  -1   5  -3    1.30    1.49
  -1   5  -3    0.32    1.13
  -1   5  -3    1.27    1.24
  -1  -5  -3    2.07    1.45
  -1  -5  -3    1.11    1.20
  -1  -5  -3    2.07    1.31
  -1  -5  -3    1.52    1.11
  -1   5   3    1.55    1.59
  -1   5   3    1.62    1.04
   1   5  -3    0.96    1.17
   1   5  -3    1.96    0.95
   1   5  -3    1.56    0.96
   1  -5  -3    1.97    1.51
   1  -5  -3    2.93    1.13
   1  -5  -3    1.86    1.11
   1  -5  -3    1.66    0.89
   1  -5  -3    2.24    1.36
   1   5   3    1.65    1.48
   1   5   3    1.98    1.27
   1  -5   3    2.25    1.12
   1  -5   3    2.70    1.58
   1  -5   3    2.37    1.62
  -1   6  -3  161.82    3.59
  -1   6  -3  166.59    3.22
  -1   6  -3  171.30    3.11
  -1   6  -3  170.76    3.28
  -1  -6  -3  166.05    3.52
  -1  -6  -3  164.79    3.33
  -1  -6  -3  173.56    1.61
  -1  -6  -3  164.74    2.78
  -1   6   3  167.36    3.81
  -1   6   3  179.58    2.95
  -1  -6   3  171.87    3.88
   1   6  -3  164.12    2.92
   1   6  -3  170.49    2.80
   1   6  -3  165.80    2.76
   1  -6  -3  175.54    3.17
   1  -6  -3  167.18    3.14
   1  -6  -3  168.07    2.23
   1  -6  -3  164.94    3.21
   1   6   3  163.55    3.41
   1   6   3  176.10    3.38
   1  -6   3  171.46    2.96
   1  -6   3  172.47    3.95
   1  -6   3  171.84    3.66
  -1   7  -3    2.24    1.57
  -1   7  -3    3.31    1.44
  -1   7  -3    2.86    1.31
  -1  -7  -3    1.53    1.57
  -1  -7  -3    1.68    1.46
  -1  -7  -3    3.02    0.83
  -1  -7  -3    2.27    1.44
  -1   7   3    4.22    1.81
  -1   7   3    2.13    1.28
  -1  -7   3    3.11    1.90
  -1  -7   3    2.46    1.64
   1   7  -3    3.16    1.32
   1   7  -3    2.17    1.25
   1   7  -3    3.44    1.23
   1  -7  -3    4.01    1.37
   1  -7  -3    1.58    1.36
   1  -7  -3    2.77    1.03
   1  -7  -3    2.95    1.58
   1   7   3    3.12    1.65
   1   7   3    3.45    1.52
   1  -7   3    3.43    1.23
   1  -7   3    0.84    1.86
   1  -7   3    2.19    1.86
  -1   8  -3  146.24    3.66
  -1   8  -3  150.71    3.56
  -1   8  -3  143.64    3.39
  -1  -8  -3  149.17    3.65
  -1  -8  -3  143.76    3.59
  -1  -8  -3  150.91    2.15
  -1  -8  -3  141.55    3.26
  -1   8   3  149.37    4.00
  -1   8   3  156.04    3.41
  -1  -8   3  145.65    2.74
  -1  -8   3  141.85    3.79
  -1  -8   3  145.40    3.93
   1   8  -3  148.53    3.05
   1   8  -3  151.34    3.29
   1   8  -3  155.12    3.33
   1  -8  -3  162.28    3.65
   1  -8  -3  145.84    3.59
   1  -8  -3  147.61    2.50
   1  -8  -3  141.01    3.45
   1   8   3  152.73    3.70
   1   8   3  154.39    3.66
   1  -8   3  150.55    3.20
   1  -8   3  147.86    4.07
   1  -8   3  146.73    3.96
  -1   9  -3    9.43    2.00
  -1   9  -3   10.58    1.80
  -1  -9  -3    6.94    1.77
  -1  -9  -3    9.04    1.19
  -1  -9  -3    8.50    1.86
  -1   9   3   10.24    2.14
  -1   9   3   10.49    1.67
  -1   9   3    8.42    1.67
  -1  -9   3    9.86    1.43
  -1  -9   3    7.57    2.17
  -1  -9   3    8.19    2.15
   1   9  -3    8.98    1.59
   1   9  -3    9.31    1.70
   1   9  -3   10.00    1.65
   1  -9  -3   10.73    1.94
   1  -9  -3    8.42    1.29
   1  -9  -3    7.85    1.89
   1   9   3    9.63    2.02
   1   9   3    7.77    1.73
   1  -9   3   10.94    1.68
   1  -9   3    7.50    2.03
   1  -9   3    8.56    2.23
  -1  10  -3   73.25    3.40
  -1  10  -3   85.47    3.45
  -1 -10  -3   87.13    3.52
  -1 -10  -3   91.67    2.28
  -1 -10  -3   84.79    3.32
  -1  10   3   75.32    3.61
  -1  10   3   84.28    3.19
  -1 -10   3   88.77    2.84
  -1 -10   3   84.50    3.83
  -1 -10   3   88.89    3.90
   1  10  -3   76.11    2.85
   1  10  -3   85.06    3.29
   1  10  -3   87.97    3.24
   1 -10  -3   86.50    3.50
   1 -10  -3   82.66    2.45
   1 -10  -3   87.57    3.38
   1  10   3   78.30    3.41
   1  10   3   88.57    3.51
   1 -10   3   86.04    3.11
   1 -10   3   84.70    3.60
   1 -10   3   85.53    3.88
  -1  11  -3   28.58    3.16
  -1  11  -3   30.22    3.02
  -1 -11  -3   30.63    3.06
  -1 -11  -3   25.74    1.95
  -1 -11  -3   26.38    2.92
  -1  11   3   27.86    3.24
  -1  11   3   28.37    2.77
  -1 -11   3   25.18    2.45
  -1 -11   3   27.00    2.96
  -1 -11   3   26.36    3.01
   1  11  -3   24.60    2.41
   1  11  -3   29.48    2.89
   1  11  -3   29.04    2.93
   1 -11  -3   25.55    3.03
   1 -11  -3   29.17    2.16
   1 -11  -3   27.62    2.92
   1  11   3   25.86    2.77
   1  11   3   27.12    2.97
   1 -11   3   30.12    2.68
   1 -11   3   24.72    2.71
   1 -11   3   27.97    2.99
  -1  12  -3  120.96    4.23
  -1  12  -3  134.68    4.32
  -1 -12  -3  129.85    4.33
  -1 -12  -3  127.38    2.91
  -1 -12  -3  122.36    4.12
  -1  12   3  123.36    4.43
  -1  12   3  131.64    4.10
  -1 -12   3  132.89    3.64
  -1 -12   3  132.25    4.71
  -1 -12   3  130.04    4.77
   1  12  -3  125.09    3.61
   1  12  -3  128.73    4.13
   1 -12  -3  131.79    4.39
   1 -12  -3  127.30    3.18
   1 -12  -3  126.07    4.19
   1  12   3  124.91    4.14
   1  12   3  138.63    4.35
   1 -12   3  130.68    3.85
   1 -12   3  130.58    4.69
   1 -12   3  127.10    4.66
  -1  13  -3    1.58    2.14
  -1  13  -3    4.43    2.12
  -1 -13  -3    3.34    2.08
  -1 -13  -3    3.68    1.55
  -1 -13  -3    1.68    2.20
  -1  13   3    1.03    2.28
  -1  13   3    2.13    1.92
  -1 -13   3    3.18    1.69
  -1 -13   3    0.74    2.30
  -1 -13   3    3.32    2.69
   1  13  -3    3.53    1.79
   1  13  -3    3.20    2.03
   1 -13  -3    2.73    2.14
   1 -13  -3    2.77    1.59
   1 -13  -3    3.05    2.27
   1  13   3    3.67    2.07
   1  13   3    3.08    1.92
   1 -13   3    2.68    1.83
   1 -13   3    1.56    2.36
   1 -13   3    1.54    2.50
  -1  14  -3    0.04    2.20
  -1  14  -3    0.31    2.05
  -1 -14  -3    0.75    2.21
  -1 -14  -3   -0.49    1.57
  -1 -14  -3   -1.13    2.28
  -1  14   3   -1.34    2.49
  -1  14   3    1.81    1.96
  -1 -14   3    0.11    1.70
  -1 -14   3    0.31    2.52
  -1 -14   3   -0.67    2.83
   1  14  -3    0.63    1.90
   1  14  -3    1.68    2.08
   1 -14  -3    1.33    2.24
   1 -14  -3    0.92    1.69
   1 -14  -3    2.46    2.46
   1  14   3    1.06    2.18
   1  14   3    0.25    1.97
   1 -14   3    0.45    1.83
   1 -14   3    1.17    2.50
   1 -14   3   -0.80    2.64
  -1  15  -3   32.40    3.88
  -1  15  -3   29.20    3.08
  -1 -15  -3   32.65    4.00
  -1 -15  -3   33.11    2.83
  -1 -15  -3   31.10    3.59
  -1  15   3   29.50    3.39
  -1  15   3   31.69    3.65
  -1 -15   3   32.64    3.56
  -1 -15   3   28.24    3.51
   1  15  -3   32.28    3.32
   1  15  -3   32.49    3.72
   1 -15  -3   35.53    3.46
   1 -15  -3   29.07    2.86
   1 -15  -3   30.05    3.40
   1  15   3   31.28    3.16
   1  15   3   36.39    3.76
   1 -15   3   32.68    3.44
   1 -15   3   29.50    3.36
   1 -15   3   28.75    3.72
  -1  16  -3  140.87    5.30
  -1  16  -3  149.55    5.42
  -1 -16  -3  156.24    5.58
  -1 -16  -3  142.13    4.01
  -1 -16  -3  137.13    5.16
  -1  16   3  141.76    5.81
  -1  16   3  157.37    5.37
  -1 -16   3  144.78    5.56
  -1 -16   3  138.35    5.98
   1  16  -3  143.24    4.70
   1  16  -3  150.74    5.30
   1 -16  -3  150.98    5.63
   1 -16  -3  138.74    4.14
   1 -16  -3  136.93    5.39
   1  16   3  152.60    5.35
   1  16   3  155.75    5.40
   1 -16   3  130.97    5.52
   1 -16   3  138.47    5.93
  -1  17  -3   -0.36    2.75
  -1  17  -3    1.04    2.57
  -1 -17  -3    0.69    2.64
  -1 -17  -3    1.02    2.08
  -1 -17  -3    3.66    3.03
  -1  17   3    3.06    3.11
  -1 -17   3   -0.62    2.87
  -1 -17   3   -0.27    3.37
   1  17  -3    0.47    2.34
   1  17  -3   -1.26    2.54
   1 -17  -3   -0.23    2.59
   1 -17  -3    1.60    2.13
   1 -17  -3    1.77    3.01
   1  17   3    1.10    2.71
   1  17   3    1.52    2.58
   1 -17   3    3.02    3.09
   1 -17   3    1.07    3.39
  -1  18  -3   55.33    4.90
  -1  18  -3   56.51    4.95
  -1 -18  -3   56.75    5.08
  -1 -18  -3   47.82    3.55
  -1 -18  -3   44.49    4.73
  -1  18   3   53.00    5.04
  -1 -18   3   48.72    4.94
  -1 -18   3   48.69    5.47
   1  18  -3   59.07    4.34
   1  18  -3   60.18    4.92
   1 -18  -3   56.93    5.09
   1 -18  -3   48.15    3.74
   1 -18  -3   46.59    4.80
   1  18   3   56.98    4.87
   1 -18   3   48.02    5.07
   1 -18   3   51.53    5.44
  -1  19  -3    2.14    3.03
  -1  19  -3    2.81    3.10
  -1 -19  -3    3.77    3.19
  -1 -19  -3    3.99    2.42
  -1 -19  -3   -0.42    3.39
  -1  19   3    3.25    3.53
  -1 -19   3    2.31    3.39
  -1 -19   3    0.34    3.74
   1  19  -3    5.22    2.86
   1  19  -3    0.16    2.95
   1 -19  -3    0.48    2.85
   1 -19  -3   -0.46    2.35
   1 -19  -3    0.26    3.40
   1  19   3    1.92    3.20
   1 -19   3    2.48    3.43
   1 -19   3    0.66    3.79
  -1  20  -3   11.48    3.57
  -1  20  -3   12.10    3.52
  -1  20  -3   12.71    3.53
  -1 -20  -3   16.30    3.76
  -1 -20  -3   10.72    3.83
  -1  20   3   10.87    3.81
  -1 -20   3   15.29    3.95
  -1 -20   3   13.41    4.32
   1  20  -3   14.20    3.12
   1  20  -3   15.20    3.49
   1 -20  -3   13.06    3.40
   1 -20  -3   13.27    2.87
   1 -20  -3   15.39    4.14
   1  20   3   12.28    3.69
   1 -20   3   13.47    3.95
   1 -20   3   15.74    4.52
  -1  21  -3   18.63    3.99
  -1  21  -3   18.67    3.93
  -1 -21  -3   19.23    4.30
  -1  21   3   19.82    4.48
  -1 -21   3   16.30    4.12
  -1 -21   3   15.71    4.70
   1  21  -3   22.15    3.51
   1  21  -3   16.02    3.85
   1 -21  -3   19.78    3.84
   1 -21  -3   18.21    4.35
   1  21   3   17.03    3.97
   1 -21   3   23.91    4.45
   1 -21   3   24.23    4.92
  -1  22  -3   31.54    4.52
  -1  22  -3   22.10    4.24
  -1 -22  -3   26.25    4.82
  -1  22   3   27.05    4.72
  -1 -22   3   23.47    4.47
  -1 -22   3   19.98    5.15
   1  22  -3   27.49    3.82
   1  22  -3   24.42    4.18
   1 -22  -3   25.40    4.84
   1  22   3   26.22    4.42
   1 -22   3   24.95    4.70
   1 -22   3   25.36    5.15
  -1  23  -3    2.80    3.83
  -1  23  -3   -1.58    3.77
  -1 -23  -3    2.46    4.14
  -1  23   3   -5.23    4.23
  -1 -23   3   -2.19    3.84
  -1 -23   3    3.78    4.77
   1  23  -3    1.58    3.62
   1 -23  -3   -0.58    4.29
   1  23   3   -5.94    3.71
   1 -23   3    0.82    4.24
   1 -23   3   -2.11    4.52
  -1  24  -3    2.56    4.00
  -1  24  -3    1.18    3.92
  -1 -24  -3    0.32    4.45
  -1  24   3   -2.09    4.53
  -1 -24   3   -0.46    4.12
  -1 -24   3    5.47    4.56
   1  24  -3    2.01    3.93
   1 -24  -3    2.63    4.56
   1  24   3   -4.09    4.00
   1 -24   3    2.79    4.50
   1 -24   3    1.58    4.74
  -1  25  -3    4.14    4.21
  -1 -25  -3    1.88    4.78
  -1  25   3   -5.88    4.30
  -1 -25   3   -0.29    4.56
  -1 -25   3    1.42    5.12
   1  25  -3    0.25    4.08
   1 -25  -3    1.37    4.79
   1  25   3   -5.16    4.17
   1 -25   3    0.82    4.48
   1 -25   3    0.29    4.99
  -1  26  -3   28.79    5.13
  -1 -26  -3   21.82    5.64
  -1  26   3   18.43    5.37
  -1 -26   3   19.66    5.31
  -1 -26   3   18.23    6.05
   1 -26  -3   18.78    5.68
   1 -26   3   24.17    5.40
   1 -26   3   20.18    5.87
  -1 -27  -3   -0.56    5.14
  -1  27   3   -3.45    5.09
  -1 -27   3    3.70    5.10
  -1 -27   3    6.26    5.61
   1 -27  -3    1.02    5.38
   1 -27   3    3.75    5.18
   1 -27   3   -0.86    5.37
  -1 -28  -3    3.35    5.75
  -1  28   3   -0.86    5.32
  -1 -28   3    0.51    5.26
  -1 -28   3    0.98    6.11
   1 -28  -3    2.16    5.85
   1 -28   3   -0.77    5.05
   1 -28   3    2.50    5.86
  -1 -29  -3    3.97    6.11
  -1  29   3   -1.24    5.31
  -1 -29   3   -0.58    5.39
  -1 -29   3    0.13    6.15
   1 -29  -3   -2.86    5.62
   1 -29   3   -2.57    5.34
   1 -29   3   -1.40    6.07
  -1 -30  -3   20.29    6.90
  -1 -30   3    7.33    5.84
  -1 -30   3   28.16    7.32
   1 -30  -3   17.00    6.71
   1 -30   3   18.89    5.98
   1 -30   3   21.86    7.09
  -1 -31  -3    0.99    6.50
  -1 -31   3   -2.57    6.71
   1 -31  -3   -0.70    6.21
   1 -31   3   -1.93    6.64
  -1 -32  -3    5.79    6.67
  -1 -32   3    4.46    6.98
   1 -32  -3    0.90    6.31
   1 -32   3    7.46    7.21
  -1   0  -4  111.16    3.04
  -1   0  -4  118.79    2.20
  -1   0  -4  116.32    2.20
   1   0  -4  112.39    2.86
   1   0   4  126.95    2.50
  -1   1  -4  286.12    4.15
  -1   1  -4  287.94    2.95
  -1   1  -4  279.48    2.95
  -1  -1  -4  285.82    4.17
  -1  -1  -4  292.26    3.11
  -1  -1  -4  273.11    2.98
   1   1  -4  281.60    3.87
   1  -1  -4  281.05    4.01
   1  -1  -4  293.36    3.38
   1   1   4  292.35    2.98
   1  -1   4  294.05    3.64
   1  -1   4  293.25    2.62
  -1   2  -4    8.47    1.68
  -1   2  -4    8.27    1.11
  -1   2  -4    8.20    1.16
  -1  -2  -4    8.61    1.64
  -1  -2  -4   10.51    1.25
  -1  -2  -4    9.00    1.21
  -1   2   4    7.85    1.69
   1   2  -4   10.30    1.56
   1  -2  -4   11.14    1.80
   1  -2  -4    7.57    0.79
   1  -2  -4    8.28    0.80
   1  -2  -4    9.52    1.25
   1  -2  -4    9.03    1.40
   1   2   4    9.94    1.09
   1   2   4   11.37    1.29
   1  -2   4    8.77    1.56
   1  -2   4    8.52    1.23
  -1   3  -4  183.41    3.65
  -1   3  -4  184.37    2.69
  -1   3  -4  187.84    2.78
  -1  -3  -4  183.65    3.62
  -1  -3  -4  196.01    3.06
  -1  -3  -4  177.37    2.85
  -1  -3  -4  186.02    1.74
  -1   3   4  187.20    3.75
   1   3  -4  184.05    3.26
   1  -3  -4  183.21    3.66
   1  -3  -4  191.57    2.16
   1  -3  -4  178.22    2.09
   1  -3  -4  191.18    2.47
   1  -3  -4  181.77    2.94
   1   3   4  198.53    2.79
   1   3   4  190.48    1.83
   1  -3   4  195.63    3.68
   1  -3   4  195.24    2.96
  -1   4  -4   87.46    2.98
  -1   4  -4   91.42    2.29
  -1   4  -4   93.42    2.40
  -1  -4  -4   89.06    2.98
  -1  -4  -4   96.58    2.66
  -1  -4  -4   87.87    2.45
  -1  -4  -4   92.57    1.69
  -1   4   4   92.72    3.21
   1   4  -4   91.53    2.65
   1   4  -4   92.76    1.49
   1   4  -4   90.52    1.43
   1  -4  -4   90.41    3.10
   1  -4  -4   98.01    2.11
   1  -4  -4   91.26    2.04
   1  -4  -4   95.47    1.86
   1  -4  -4   94.41    2.48
   1   4   4   99.69    2.45
   1  -4   4   97.27    3.20
   1  -4   4  100.33    2.74
  -1   5  -4  230.94    4.15
  -1   5  -4  236.39    3.33
  -1   5  -4  242.03    3.49
  -1  -5  -4  236.55    4.23
  -1  -5  -4  254.24    3.82
  -1  -5  -4  227.95    3.58
  -1  -5  -4  233.66    2.68
  -1  -5   4  249.07    4.49
   1   5  -4  233.33    3.56
   1   5  -4  239.64    2.62
   1   5  -4  233.70    2.54
   1  -5  -4  235.90    4.31
   1  -5  -4  252.09    3.33
   1  -5  -4  233.86    3.16
   1  -5  -4  237.46    2.43
   1  -5  -4  227.18    3.47
   1   5   4  240.80    4.26
   1   5   4  254.09    3.59
   1  -5   4  243.41    3.12
   1  -5   4  247.66    4.53
   1  -5   4  243.23    3.96
  -1   6  -4  156.11    3.62
  -1   6  -4  161.77    3.12
  -1   6  -4  158.55    3.23
  -1  -6  -4  153.57    3.76
  -1  -6  -4  163.65    3.45
  -1  -6  -4  149.69    3.27
  -1  -6  -4  151.95    2.62
  -1   6   4  161.66    4.10
  -1  -6   4  152.28    3.95
   1   6  -4  156.19    3.24
   1   6  -4  156.57    2.64
   1   6  -4  156.77    2.58
   1  -6  -4  158.67    3.88
   1  -6  -4  170.23    3.21
   1  -6  -4  152.25    3.03
   1  -6  -4  154.72    2.06
   1  -6  -4  153.36    3.25
   1   6   4  159.01    3.81
   1   6   4  169.14    3.35
   1  -6   4  159.40    2.75
   1  -6   4  159.45    4.12
   1  -6   4  158.14    3.76
  -1   7  -4    8.67    1.89
  -1   7  -4    8.69    1.54
  -1   7  -4    6.97    1.40
  -1   7  -4    5.55    1.52
  -1  -7  -4    8.19    1.90
  -1  -7  -4    6.34    1.54
  -1  -7  -4    5.46    1.37
  -1   7   4    9.83    2.07
  -1   7   4    7.29    1.34
  -1  -7   4    6.61    1.88
   1   7  -4    8.18    1.56
   1   7  -4    6.58    1.28
   1   7  -4    6.68    1.24
   1  -7  -4    8.17    1.51
   1  -7  -4    6.58    1.48
   1  -7  -4    7.19    1.02
   1  -7  -4    7.18    1.66
   1   7   4   10.87    2.03
   1   7   4    9.11    1.58
   1  -7   4    7.84    1.34
   1  -7   4    5.79    1.93
   1  -7   4    5.88    2.05
  -1   8  -4    9.49    1.98
  -1   8  -4    9.02    1.63
  -1   8  -4    9.57    1.56
  -1  -8  -4   10.73    2.01
  -1  -8  -4   10.97    1.82
  -1  -8  -4   11.07    1.67
  -1   8   4    8.35    2.07
  -1   8   4   11.31    1.57
  -1  -8   4   10.99    2.16
  -1  -8   4    9.69    2.02
   1   8  -4    9.71    1.65
   1   8  -4   10.62    1.55
   1   8  -4   12.57    1.53
   1  -8  -4    8.20    1.61
   1  -8  -4    9.21    1.59
   1  -8  -4   11.07    1.12
   1  -8  -4   10.35    1.86
   1   8   4   10.40    1.99
   1   8   4   12.01    1.80
   1  -8   4   10.72    1.49
   1  -8   4   12.38    2.37
   1  -8   4   11.63    2.29
  -1   9  -4  334.90    5.44
  -1   9  -4  358.51    5.21
  -1   9  -4  341.43    4.93
  -1  -9  -4  349.09    5.51
  -1  -9  -4  333.12    5.22
  -1  -9  -4  353.44    2.47
  -1  -9  -4  338.97    4.66
  -1   9   4  347.16    5.87
  -1   9   4  380.83    4.89
  -1  -9   4  350.67    6.10
  -1  -9   4  337.54    5.57
   1   9  -4  339.17    4.62
   1   9  -4  363.79    4.90
   1   9  -4  352.39    4.72
   1  -9  -4  370.06    5.35
   1  -9  -4  343.52    5.18
   1  -9  -4  346.74    3.33
   1  -9  -4  343.50    5.14
   1   9   4  346.68    5.53
   1   9   4  373.38    5.34
   1  -9   4  351.20    4.53
   1  -9   4  353.49    6.16
   1  -9   4  351.92    5.80
  -1  10  -4   70.17    3.52
  -1  10  -4   72.75    3.30
  -1 -10  -4   64.87    3.35
  -1 -10  -4   68.20    1.72
  -1 -10  -4   66.93    2.95
  -1  10   4   67.26    3.68
  -1  10   4   69.82    2.98
  -1 -10   4   71.36    3.92
  -1 -10   4   70.88    3.77
   1  10  -4   67.72    2.90
   1  10  -4   69.26    3.13
   1  10  -4   71.90    2.98
   1 -10  -4   69.80    3.36
   1 -10  -4   67.13    2.09
   1 -10  -4   66.85    3.12
   1  10   4   68.81    3.55
   1  10   4   76.17    3.36
   1 -10   4   67.38    2.72
   1 -10   4   74.36    4.01
   1 -10   4   69.04    3.80
  -1  11  -4   40.90    3.16
  -1  11  -4   44.77    3.25
  -1 -11  -4   45.01    3.26
  -1 -11  -4   41.61    1.76
  -1 -11  -4   33.96    2.67
  -1  11   4   45.12    3.56
  -1  11   4   44.35    2.98
  -1 -11   4   44.69    3.83
  -1 -11   4   37.32    3.61
   1  11  -4   45.64    2.77
   1  11  -4   40.79    3.03
   1  11  -4   44.61    2.81
   1 -11  -4   42.43    3.24
   1 -11  -4   37.27    1.98
   1 -11  -4   32.99    2.88
   1  11   4   44.54    3.21
   1  11   4   49.91    3.20
   1 -11   4   44.99    2.73
   1 -11   4   43.05    3.76
   1 -11   4   40.55    3.59
  -1  12  -4   19.01    2.52
  -1  12  -4   19.33    2.48
  -1 -12  -4   22.69    2.57
  -1 -12  -4   22.88    1.83
  -1 -12  -4   24.59    2.58
  -1  12   4   16.87    2.78
  -1  12   4   20.85    2.29
  -1 -12   4   22.11    3.02
  -1 -12   4   25.12    3.11
   1  12  -4   19.71    2.24
   1  12  -4   20.53    2.41
   1  12  -4   21.62    2.28
   1 -12  -4   19.21    2.41
   1 -12  -4   22.74    2.01
   1 -12  -4   19.06    2.57
   1  12   4   19.31    2.59
   1  12   4   22.06    2.37
   1 -12   4   21.54    2.60
   1 -12   4   22.31    2.98
   1 -12   4   27.10    3.25
  -1  13  -4  140.60    4.54
  -1  13  -4  145.52    4.74
  -1 -13  -4  139.59    4.81
  -1 -13  -4  140.38    2.90
  -1 -13  -4  130.69    4.34
  -1  13   4  140.20    4.97
  -1  13   4  151.23    4.49
  -1 -13   4  133.50    4.81
  -1 -13   4  143.98    4.93
   1  13  -4  140.37    4.10
   1  13  -4  142.68    4.48
   1 -13  -4  141.79    4.76
   1 -13  -4  138.24    3.15
   1 -13  -4  137.54    4.48
   1  13   4  141.16    4.71
   1  13   4  154.11    4.60
   1 -13   4  146.34    4.04
   1 -13   4  140.45    5.27
   1 -13   4  137.36    5.17
  -1  14  -4   10.49    2.61
  -1  14  -4   10.12    2.48
  -1 -14  -4   13.40    2.65
  -1 -14  -4   13.59    1.71
  -1 -14  -4   14.16    2.70
  -1  14   4    9.89    2.85
  -1  14   4   16.38    2.51
  -1 -14   4   13.88    3.10
  -1 -14   4   13.44    2.95
   1  14  -4    8.71    2.25
   1  14  -4   10.06    2.34
   1 -14  -4   10.68    2.49
   1 -14  -4   14.69    1.84
   1 -14  -4   14.55    2.74
   1  14   4   11.76    2.68
   1  14   4   11.71    2.46
   1 -14   4   11.53    3.05
   1 -14   4   14.63    3.26
  -1  15  -4   64.73    4.34
  -1  15  -4   73.77    4.43
  -1 -15  -4   58.94    4.45
  -1 -15  -4   61.37    2.74
  -1 -15  -4   60.32    3.95
  -1  15   4   67.57    4.87
  -1 -15   4   64.69    4.79
  -1 -15   4   64.07    5.07
   1  15  -4   65.45    3.79
   1  15  -4   64.75    4.24
   1 -15  -4   65.47    4.59
   1 -15  -4   62.95    2.90
   1 -15  -4   60.66    4.18
   1  15   4   65.26    4.14
   1  15   4   71.95    4.26
   1 -15   4   60.63    4.63
   1 -15   4   58.44    4.31
  -1  16  -4    0.67    2.60
  -1  16  -4    1.44    2.50
  -1 -16  -4    2.25    2.65
  -1 -16  -4   -1.04    1.69
  -1 -16  -4   -1.09    2.66
  -1  16   4    0.53    2.83
  -1 -16   4    1.15    2.98
  -1 -16   4    3.23    3.37
   1  16  -4    1.38    2.24
   1  16  -4   -1.05    2.33
   1 -16  -4    0.93    2.70
   1 -16  -4    0.51    1.79
   1 -16  -4   -1.45    2.69
   1  16   4   -0.33    2.67
   1 -16   4    2.19    3.04
   1 -16   4    0.61    3.20
  -1  17  -4    4.98    2.92
  -1  17  -4    4.92    2.77
  -1 -17  -4    5.69    2.84
  -1 -17  -4    2.91    2.97
  -1  17   4   -0.92    2.93
  -1 -17   4    2.51    3.16
  -1 -17   4    3.25    3.69
   1  17  -4    2.52    2.40
   1  17  -4    1.06    2.60
   1 -17  -4    4.52    2.87
   1 -17  -4    2.81    1.98
   1 -17  -4    2.70    3.13
   1  17   4    1.20    2.91
   1 -17   4    4.75    3.37
   1 -17   4    5.15    3.63
  -1  18  -4   60.25    5.14
  -1  18  -4   61.93    5.08
  -1 -18  -4   60.36    5.12
  -1 -18  -4   57.05    5.15
  -1  18   4   52.85    5.17
  -1 -18   4   58.96    5.40
  -1 -18   4   59.33    5.86
   1  18  -4   63.17    4.42
   1  18  -4   57.87    4.91
   1 -18  -4   61.44    5.31
   1 -18  -4   56.50    3.79
   1 -18  -4   60.97    4.96
   1  18   4   58.53    5.08
   1 -18   4   60.44    5.52
   1 -18   4   54.74    5.71
  -1  19  -4  149.61    6.36
  -1  19  -4  151.04    6.39
  -1  19  -4  148.67    6.48
  -1 -19  -4  150.35    6.69
  -1 -19  -4  135.66    6.29
  -1  19   4  151.01    6.91
  -1 -19   4  140.19    6.65
  -1 -19   4  133.94    6.43
   1  19  -4  142.03    5.32
   1  19  -4  155.82    6.33
   1 -19  -4  148.49    6.64
   1 -19  -4  134.67    6.56
   1  19   4  149.59    6.36
   1 -19   4  142.80    6.69
   1 -19   4  133.01    6.91
  -1  20  -4   18.29    3.86
  -1  20  -4   16.87    3.66
  -1 -20  -4   20.38    4.04
  -1 -20  -4   21.73    4.05
  -1  20   4   15.70    4.27
  -1 -20   4   15.41    4.14
  -1 -20   4   12.67    4.19
   1  20  -4   17.96    3.26
   1  20  -4   16.83    3.71
   1 -20  -4   19.96    3.85
   1 -20  -4   12.86    3.98
   1  20   4   24.34    4.10
   1 -20   4   16.53    4.16
   1 -20   4   18.05    4.59
  -1  21  -4    2.72    3.47
  -1  21  -4    0.36    3.40
  -1 -21  -4   -0.39    3.58
  -1 -21  -4    6.07    3.77
  -1  21   4    4.21    4.08
  -1 -21   4    0.76    4.06
  -1 -21   4    4.38    4.04
   1  21  -4    3.30    2.96
   1  21  -4    3.82    3.44
   1 -21  -4    5.03    3.58
   1 -21  -4    6.31    3.97
   1  21   4    0.47    3.72
   1 -21   4    2.19    3.97
   1 -21   4    2.06    4.28
  -1  22  -4    7.79    3.87
  -1  22  -4    7.03    3.76
  -1 -22  -4    8.12    4.30
  -1  22   4    4.72    4.23
  -1 -22   4   11.66    4.39
  -1 -22   4    7.38    4.64
   1  22  -4   12.95    3.61
   1  22  -4   10.46    3.91
   1 -22  -4    6.38    3.87
   1 -22  -4    8.38    4.29
   1  22   4    3.69    3.99
   1 -22   4   10.37    4.45
   1 -22   4    3.39    4.54
  -1  23  -4   60.61    6.21
  -1  23  -4   58.67    6.63
  -1 -23  -4   52.06    5.66
  -1  23   4   54.61    5.92
  -1 -23   4   52.93    5.76
  -1 -23   4   49.88    6.26
   1  23  -4   62.41    6.39
   1 -23  -4   52.70    5.92
   1  23   4   59.39    5.60
   1 -23   4   52.07    5.93
   1 -23   4   53.70    6.26
  -1  24  -4   26.27    4.77
  -1  24  -4   24.36    4.96
  -1 -24  -4   20.39    5.17
  -1  24   4   20.46    5.20
  -1 -24   4   21.78    5.19
  -1 -24   4   28.19    6.02
   1  24  -4   24.00    4.64
   1 -24  -4   20.27    5.34
   1  24   4   21.09    4.92
   1 -24   4   25.95    5.21
   1 -24   4   16.90    5.43
  -1  25  -4    7.07    4.34
  -1  25  -4    4.34    4.34
  -1 -25  -4    2.31    4.64
  -1  25   4    0.85    5.10
  -1 -25   4    5.13    4.89
  -1 -25   4    3.58    5.43
   1  25  -4    2.56    4.07
   1 -25  -4    7.45    4.82
   1  25   4    0.75    4.50
   1 -25   4    0.68    4.98
   1 -25   4    2.31    5.23
  -1  26  -4    3.81    4.36
  -1 -26  -4    2.05    4.89
  -1  26   4   -6.88    4.92
  -1 -26   4   -2.77    4.78
  -1 -26   4    3.26    5.55
   1  26  -4   -2.83    4.16
   1 -26  -4    0.60    5.08
   1  26   4   -5.79    4.57
   1 -26   4    1.68    4.91
   1 -26   4    0.22    5.47
  -1 -27  -4    6.01    5.58
  -1  27   4   -8.53    5.25
  -1 -27   4   -0.91    4.93
  -1 -27   4   -1.95    5.77
   1 -27  -4   -3.45    5.21
   1 -27   4    2.38    5.15
   1 -27   4    5.00    5.93
  -1 -28  -4    5.35    5.82
  -1  28   4    2.87    5.60
  -1 -28   4    0.38    5.45
  -1 -28   4    7.81    6.27
   1 -28  -4    3.03    5.50
   1 -28   4    1.70    5.52
   1 -28   4    4.53    6.12
  -1 -29  -4    6.66    5.76
  -1  29   4   10.35    5.93
  -1 -29   4    7.81    6.02
  -1 -29   4   18.00    6.76
   1 -29  -4   12.62    6.01
   1 -29   4    8.15    5.81
   1 -29   4   15.60    6.70
  -1 -30  -4    6.10    6.12
  -1 -30   4   -4.10    5.84
  -1 -30   4    8.61    6.90
   1 -30  -4    4.75    6.34
   1 -30   4    0.92    5.97
   1 -30   4    1.46    6.77
  -1 -31  -4    8.22    6.48
  -1 -31   4   -5.34    6.00
  -1 -31   4    0.29    6.76
   1 -31  -4   -0.19    6.18
   1 -31   4    1.59    5.90
   1 -31   4    0.07    6.79
  -1   0  -5    2.73    1.72
  -1   0  -5    1.95    1.01
  -1   0  -5    1.27    1.07
   1   0  -5    1.69    1.59
   1   0   5    2.01    1.29
  -1   1  -5  496.90    5.72
  -1   1  -5  510.33    4.00
  -1   1  -5  493.29    3.98
  -1  -1  -5  519.28    5.86
  -1  -1  -5  527.85    4.25
  -1  -1  -5  490.73    4.04
   1   1  -5  517.81    5.56
   1  -1  -5  502.75    5.71
   1   1   5  540.42    4.36
   1  -1   5  537.45    5.16
   1  -1   5  528.09    3.69
  -1   2  -5   52.61    2.87
  -1   2  -5   53.21    1.89
  -1   2  -5   50.28    1.94
  -1  -2  -5   52.13    2.84
  -1  -2  -5   55.38    2.10
  -1  -2  -5   52.54    2.05
  -1   2   5   52.83    2.81
   1   2  -5   51.82    2.54
   1  -2  -5   51.60    2.81
   1  -2  -5   53.26    1.07
   1  -2  -5   56.37    1.11
   1   2   5   57.92    1.79
   1  -2   5   60.74    2.63
   1  -2   5   59.40    1.92
  -1   3  -5  453.21    5.59
  -1   3  -5  450.23    3.99
  -1   3  -5  447.52    4.06
  -1  -3  -5  436.95    5.55
  -1  -3  -5  483.74    4.58
  -1  -3  -5  430.55    4.22
  -1   3   5  462.23    5.73
   1   3  -5  454.37    5.09
   1  -3  -5  450.15    5.65
   1  -3  -5  475.43    3.28
   1  -3  -5  430.77    3.04
   1  -3  -5  473.43    3.95
   1  -3  -5  446.46    4.36
   1   3   5  464.80    3.15
   1  -3   5  475.89    5.52
   1  -3   5  473.89    4.43
  -1   4  -5   14.36    2.04
  -1   4  -5   14.76    1.39
  -1   4  -5   15.48    1.48
  -1  -4  -5   13.47    2.03
  -1  -4  -5   11.84    1.50
  -1  -4  -5   12.29    1.48
  -1  -4  -5   11.31    1.22
  -1   4   5   14.25    2.09
  -1  -4   5   11.87    1.95
   1   4  -5   13.01    1.82
   1   4  -5   12.70    0.97
   1   4  -5   10.32    0.94
   1  -4  -5   15.23    2.06
   1  -4  -5   15.34    1.56
   1  -4  -5   13.83    1.51
   1  -4  -5   14.61    1.52
   1  -4  -5   15.09    1.60
   1   4   5   12.70    0.97
   1  -4   5   16.82    2.12
   1  -4   5   16.04    1.79
  -1   5  -5  229.69    4.43
  -1   5  -5  232.45    3.40
  -1   5  -5  236.48    3.54
  -1  -5  -5  232.10    4.49
  -1  -5  -5  250.06    3.90
  -1  -5  -5  218.85    3.59
  -1  -5  -5  233.27    2.65
  -1   5   5  231.18    4.67
  -1  -5   5  240.41    4.73
   1   5  -5  229.06    3.99
   1   5  -5  233.78    2.55
   1   5  -5  220.71    2.40
   1  -5  -5  228.36    4.58
   1  -5  -5  247.68    3.39
   1  -5  -5  222.12    3.15
   1  -5  -5  243.78    2.63
   1  -5  -5  232.24    3.57
   1   5   5  252.21    3.53
   1  -5   5  248.20    4.82
   1  -5   5  239.44    4.01
  -1   6  -5   12.07    1.99
  -1   6  -5   13.04    1.49
  -1   6  -5   12.78    1.57
  -1  -6  -5   11.86    2.04
  -1  -6  -5   14.12    1.71
  -1  -6  -5   11.16    1.59
  -1  -6  -5   13.23    1.56
  -1   6   5   11.75    2.15
  -1  -6   5   13.67    2.35
   1   6  -5   11.54    1.74
   1   6  -5   12.63    1.27
   1   6  -5   12.09    1.20
   1  -6  -5   10.23    2.11
   1  -6  -5   12.93    1.54
   1  -6  -5   11.94    1.45
   1  -6  -5   10.51    1.29
   1  -6  -5   13.13    1.71
   1   6   5   13.98    2.13
   1   6   5   14.31    1.64
   1  -6   5   13.97    2.42
   1  -6   5   14.52    2.08
  -1   7  -5  812.43    7.75
  -1   7  -5  829.46    6.57
  -1   7  -5  840.40    6.83
  -1  -7  -5  827.76    8.04
  -1  -7  -5  884.48    7.53
  -1  -7  -5  808.15    7.03
  -1  -7  -5  815.90    5.60
  -1   7   5  831.17    8.34
  -1  -7   5  842.22    8.47
   1   7  -5  829.01    7.03
   1   7  -5  867.82    5.98
   1   7  -5  830.63    5.66
   1  -7  -5  810.90    8.21
   1  -7  -5  907.90    7.07
   1  -7  -5  809.48    6.54
   1  -7  -5  828.35    4.15
   1  -7  -5  794.72    6.64
   1   7   5  842.39    8.12
   1   7   5  898.21    6.94
   1  -7   5  849.16    8.64
   1  -7   5  852.04    7.79
  -1   8  -5    3.81    1.85
  -1   8  -5    3.82    1.40
  -1   8  -5    3.40    1.57
  -1  -8  -5    3.85    1.99
  -1  -8  -5    3.98    1.63
  -1  -8  -5    2.67    1.36
  -1   8   5    4.36    2.11
  -1  -8   5    2.43    2.26
  -1  -8   5    3.30    2.13
   1   8  -5    4.01    1.69
   1   8  -5    4.77    1.42
   1   8  -5    3.82    1.25
   1  -8  -5    4.69    2.07
   1  -8  -5    2.03    1.46
   1  -8  -5    4.41    1.53
   1  -8  -5    4.13    0.93
   1  -8  -5    3.93    1.69
   1   8   5    1.47    1.99
   1   8   5    4.93    1.57
   1  -8   5    4.80    2.36
   1  -8   5    5.11    2.10
  -1   9  -5    8.71    2.19
  -1   9  -5    6.69    1.71
  -1   9  -5    7.66    1.58
  -1  -9  -5   10.48    2.17
  -1  -9  -5    7.94    1.83
  -1  -9  -5   10.17    1.69
  -1   9   5    6.17    2.23
  -1  -9   5    9.05    2.57
  -1  -9   5   11.68    2.41
   1   9  -5    6.31    1.78
   1   9  -5    7.72    1.61
   1   9  -5    9.24    1.54
   1  -9  -5    7.46    1.73
   1  -9  -5    9.84    1.78
   1  -9  -5   11.10    1.10
   1  -9  -5   10.71    1.98
   1   9   5    9.76    2.23
   1   9   5    8.99    1.79
   1  -9   5    8.85    2.60
   1  -9   5    7.82    2.46
  -1  10  -5    0.47    1.95
  -1  10  -5    0.74    1.64
  -1  10  -5   -0.51    1.41
  -1 -10  -5    0.51    1.86
  -1 -10  -5    0.82    1.73
  -1 -10  -5    1.40    1.56
  -1  10   5   -0.29    2.11
  -1  10   5    0.38    1.41
  -1 -10   5    1.99    2.43
  -1 -10   5    0.76    2.21
   1  10  -5   -0.24    1.65
   1  10  -5    1.08    1.57
   1  10  -5    1.66    1.42
   1 -10  -5    0.35    1.59
   1 -10  -5    0.52    1.69
   1 -10  -5   -0.22    0.97
   1 -10  -5    0.17    1.80
   1  10   5    0.41    2.03
   1  10   5   -0.19    1.50
   1 -10   5    0.96    2.43
   1 -10   5   -0.47    2.24
  -1  11  -5  435.21    6.73
  -1  11  -5  456.14    6.49
  -1  11  -5  428.77    6.10
  -1 -11  -5  431.34    6.71
  -1 -11  -5  431.61    6.56
  -1 -11  -5  424.72    5.69
  -1  11   5  434.27    7.17
  -1  11   5  470.65    5.89
  -1 -11   5  446.54    7.58
  -1 -11   5  417.08    7.03
   1  11  -5  429.10    5.89
   1  11  -5  445.66    6.06
   1  11  -5  442.30    5.89
   1 -11  -5  436.73    6.45
   1 -11  -5  420.18    3.68
   1 -11  -5  417.67    6.05
   1  11   5  428.69    6.71
   1  11   5  464.81    6.34
   1 -11   5  436.77    7.52
   1 -11   5  425.91    7.06
  -1  12  -5   -1.28    2.10
  -1  12  -5    0.44    1.90
  -1 -12  -5    0.23    1.95
  -1 -12  -5   -0.59    0.78
  -1 -12  -5    0.29    1.84
  -1  12   5    0.82    2.37
  -1  12   5    0.35    1.67
  -1 -12   5   -1.55    2.54
  -1 -12   5    1.94    2.55
   1  12  -5    0.32    1.80
   1  12  -5    1.00    1.84
   1  12  -5   -0.14    1.62
   1 -12  -5   -0.16    1.90
   1 -12  -5    0.04    1.12
   1 -12  -5   -0.14    2.05
   1  12   5    0.16    2.25
   1  12   5    0.40    1.80
   1 -12   5    1.49    1.53
   1 -12   5   -0.46    2.30
   1 -12   5    1.56    2.58
  -1  13  -5  137.01    4.88
  -1  13  -5  132.37    4.71
  -1 -13  -5  141.08    4.88
  -1 -13  -5  137.81    2.22
  -1 -13  -5  131.33    4.24
  -1  13   5  144.31    5.21
  -1 -13   5  133.57    5.45
  -1 -13   5  138.13    5.38
   1  13  -5  138.04    4.17
   1  13  -5  146.38    4.60
   1 -13  -5  135.17    4.79
   1 -13  -5  131.23    2.75
   1 -13  -5  123.68    4.54
   1  13   5  138.19    4.83
   1  13   5  148.58    4.66
   1 -13   5  134.56    5.51
   1 -13   5  129.02    5.30
  -1  14  -5    3.94    2.54
  -1  14  -5    0.80    2.25
  -1 -14  -5    3.06    2.39
  -1 -14  -5    3.31    1.27
  -1 -14  -5    2.63    2.27
  -1  14   5    5.41    2.80
  -1 -14   5    4.30    3.06
  -1 -14   5    2.85    3.08
   1  14  -5    4.39    2.18
   1  14  -5    3.58    2.23
   1 -14  -5    2.84    2.25
   1 -14  -5    1.57    1.41
   1 -14  -5    4.83    2.57
   1  14   5    0.57    2.43
   1 -14   5    2.77    2.65
   1 -14   5    3.65    3.04
  -1  15  -5  138.93    5.10
  -1  15  -5  148.29    5.36
  -1 -15  -5  139.25    5.40
  -1 -15  -5  140.74    4.92
  -1  15   5  139.78    5.65
  -1 -15   5  138.75    5.96
  -1 -15   5  143.05    6.03
   1  15  -5  131.23    4.66
   1  15  -5  142.58    5.14
   1 -15  -5  142.82    5.42
   1 -15  -5  145.83    3.28
   1 -15  -5  142.57    5.29
   1  15   5  132.72    5.19
   1 -15   5  140.53    5.99
   1 -15   5  135.96    5.47
  -1  16  -5    2.71    2.86
  -1  16  -5    4.44    2.71
  -1 -16  -5    2.91    2.69
  -1 -16  -5    2.60    2.74
  -1  16   5    2.37    3.02
  -1 -16   5    5.60    3.32
  -1 -16   5   -0.35    3.47
   1  16  -5    3.60    2.44
   1  16  -5    0.69    2.49
   1 -16  -5    3.99    2.76
   1 -16  -5    2.03    2.88
   1  16   5    2.03    2.91
   1 -16   5    2.10    3.18
   1 -16   5    0.87    3.33
  -1  17  -5  310.16    7.34
  -1  17  -5  330.67    7.53
  -1  17  -5  303.11    7.43
  -1 -17  -5  317.44    7.72
  -1 -17  -5  283.97    6.90
  -1  17   5  322.45    8.12
  -1 -17   5  296.34    7.96
  -1 -17   5  278.84    8.05
   1  17  -5  311.38    6.56
   1  17  -5  323.27    7.28
   1 -17  -5  325.83    7.81
   1 -17  -5  288.83    7.25
   1  17   5  328.70    7.63
   1 -17   5  290.63    7.94
   1 -17   5  293.03    8.05
  -1  18  -5    3.89    3.15
  -1  18  -5    4.52    2.98
  -1  18  -5    0.08    2.86
  -1 -18  -5   -0.39    3.02
  -1 -18  -5    4.22    3.12
  -1  18   5    2.59    3.45
  -1 -18   5    3.99    3.59
  -1 -18   5    1.03    4.07
   1  18  -5    4.13    2.81
   1  18  -5    0.27    2.86
   1 -18  -5    5.75    3.25
   1 -18  -5    2.58    3.23
   1  18   5    1.70    3.16
   1 -18   5    2.07    3.59
   1 -18   5    3.22    3.79
  -1  19  -5   49.86    5.36
  -1  19  -5   57.52    5.58
  -1 -19  -5   55.10    5.52
  -1 -19  -5   56.18    5.35
  -1  19   5   50.25    5.51
  -1 -19   5   51.79    5.91
  -1 -19   5   53.60    6.23
   1  19  -5   51.17    4.66
   1  19  -5   53.69    5.19
   1 -19  -5   60.44    5.86
   1 -19  -5   49.46    5.49
   1  19   5   47.73    5.39
   1 -19   5   52.46    5.88
   1 -19   5   47.65    5.36
  -1  20  -5   23.60    4.10
  -1  20  -5   26.78    4.12
  -1 -20  -5   22.12    4.25
  -1 -20  -5   24.84    4.25
  -1  20   5   29.55    4.70
  -1 -20   5   29.67    4.98
  -1 -20   5   24.02    5.08
   1  20  -5   26.02    3.56
   1  20  -5   22.13    3.98
   1 -20  -5   26.30    4.24
   1 -20  -5   23.25    4.32
   1  20   5   27.07    4.36
   1 -20   5   22.40    4.67
   1 -20   5   25.44    5.00
  -1  21  -5  142.28    6.86
  -1  21  -5  153.63    7.43
  -1 -21  -5  148.12    7.39
  -1 -21  -5  125.10    6.73
  -1  21   5  140.22    7.63
  -1 -21   5  135.68    7.47
  -1 -21   5  139.88    7.92
   1  21  -5  148.93    6.12
   1  21  -5  142.85    6.85
   1 -21  -5  142.57    7.26
   1 -21  -5  140.19    7.14
   1  21   5  144.03    7.08
   1 -21   5  132.76    7.46
   1 -21   5  138.18    7.73
  -1  22  -5    5.48    3.87
  -1  22  -5    2.89    3.81
  -1 -22  -5    5.25    4.13
  -1  22   5    0.79    4.44
  -1 -22   5    2.17    4.47
  -1 -22   5    5.31    4.79
   1  22  -5    1.28    3.62
   1 -22  -5    2.63    3.63
   1 -22  -5    2.24    4.03
   1  22   5    3.80    4.13
   1 -22   5    6.34    4.52
   1 -22   5   -0.43    4.70
  -1  23  -5    0.27    3.74
  -1  23  -5    1.53    4.10
  -1 -23  -5    0.10    4.28
  -1  23   5    0.22    4.53
  -1 -23   5   -0.30    4.43
  -1 -23   5   -1.55    4.84
   1  23  -5   -0.03    3.70
   1 -23  -5   -4.37    3.56
   1 -23  -5   -1.21    4.30
   1  23   5   -1.87    4.10
   1 -23   5   -5.54    4.35
   1 -23   5    2.29    4.91
  -1  24  -5    3.73    4.13
  -1  24  -5   -1.27    4.00
  -1 -24  -5   -0.48    4.38
  -1  24   5   -7.17    4.36
  -1 -24   5    3.68    4.79
  -1 -24   5    2.02    5.39
   1  24  -5    0.46    4.11
   1 -24  -5    1.55    4.50
   1  24   5   -1.70    4.37
   1 -24   5   -3.23    4.79
   1 -24   5    0.10    4.97
  -1  25  -5   36.20    5.25
  -1  25  -5   30.01    5.27
  -1 -25  -5   38.38    5.63
  -1  25   5   30.33    5.92
  -1 -25   5   37.32    6.03
  -1 -25   5   26.82    6.39
   1  25  -5   29.35    5.08
   1 -25  -5   28.87    5.51
   1  25   5   28.07    5.43
   1 -25   5   26.12    5.75
   1 -25   5   31.40    6.26
  -1  26  -5   -1.07    4.69
  -1 -26  -5    1.96    5.04
  -1  26   5   -3.81    5.20
  -1 -26   5   -1.92    4.99
  -1 -26   5   -1.86    5.55
   1  26  -5   -0.59    4.28
   1 -26  -5    4.39    5.24
   1  26   5   -5.75    4.69
   1 -26   5   -0.75    5.25
   1 -26   5    3.64    5.68
  -1 -27  -5   34.04    6.09
  -1  27   5   28.03    6.38
  -1 -27   5   27.21    6.34
  -1 -27   5   35.02    7.22
   1  27  -5   30.12    5.59
   1 -27  -5   23.48    6.09
   1 -27   5   28.18    6.33
   1 -27   5   25.85    6.85
  -1 -28  -5    2.42    5.66
  -1  28   5    3.49    6.06
  -1 -28   5    2.20    5.76
  -1 -28   5    9.91    6.71
   1 -28  -5    5.81    5.55
   1 -28   5    5.99    5.99
   1 -28   5    7.72    6.41
  -1 -29  -5   12.20    6.19
  -1  29   5    0.43    6.08
  -1 -29   5   10.50    6.02
  -1 -29   5   12.28    7.05
   1 -29  -5   12.33    6.11
   1 -29   5   10.85    6.16
   1 -29   5   12.18    6.83
  -1 -30  -5    3.33    5.74
  -1  30   5   -3.96    6.67
  -1 -30   5   -2.87    5.85
  -1 -30   5    5.59    6.89
   1 -30  -5    2.82    5.89
   1 -30   5    0.65    6.22
   1 -30   5    2.33    6.65
  -1 -31  -5   18.84    6.60
  -1 -31   5   17.46    6.69
  -1 -31   5   19.70    7.68
   1 -31  -5   24.64    7.13
   1 -31   5   16.22    6.64
   1 -31   5   29.34    7.99
  -1   0  -6   15.41    2.22
  -1   0  -6   14.52    1.68
  -1   0  -6   14.60    1.71
   1   0  -6   13.27    2.05
   1   0   6   18.06    2.18
  -1   1  -6   58.86    3.19
  -1   1  -6   56.31    1.99
  -1   1  -6   55.16    2.09
  -1  -1  -6   52.59    3.09
  -1  -1  -6   58.65    2.14
  -1  -1  -6   51.30    2.07
   1   1  -6   57.29    3.08
   1  -1  -6   55.37    3.03
   1   1   6   57.64    2.25
   1  -1   6   61.96    2.70
  -1   2  -6   33.21    2.89
  -1   2  -6   34.67    1.82
  -1   2  -6   32.82    1.88
  -1  -2  -6   36.39    2.93
  -1  -2  -6   37.79    2.06
  -1  -2  -6   37.78    2.08
  -1  -2   6   36.76    2.63
   1   2  -6   34.84    2.82
   1  -2  -6   33.91    2.83
   1  -2  -6   35.15    1.20
   1  -2  -6   33.33    1.14
   1   2   6   39.58    1.94
   1  -2   6   38.16    2.73
   1  -2   6   38.63    1.95
  -1   3  -6    3.13    1.92
  -1   3  -6    3.48    1.13
  -1   3  -6    3.83    1.22
  -1  -3  -6    5.96    1.98
  -1  -3  -6    4.21    1.27
  -1  -3  -6    3.75    1.27
  -1   3   6    4.99    1.97
  -1  -3   6    3.96    1.90
   1   3  -6    6.01    1.77
   1  -3  -6    3.72    1.90
   1  -3  -6    4.95    0.98
   1  -3  -6    3.61    0.90
   1   3   6    5.59    1.06
   1  -3   6    4.34    1.81
   1  -3   6    2.43    1.34
  -1   4  -6  314.14    5.41
  -1   4  -6  309.95    3.76
  -1   4  -6  308.75    3.87
  -1  -4  -6  302.03    5.29
  -1  -4  -6  331.24    4.32
  -1  -4  -6  295.15    4.02
  -1  -4  -6  302.07    2.68
  -1   4   6  317.81    5.57
  -1  -4   6  319.80    5.36
   1   4  -6  304.77    4.90
   1   4  -6  318.63    2.24
   1   4  -6  296.99    2.11
   1  -4  -6  307.04    5.35
   1  -4  -6  333.92    3.56
   1  -4  -6  298.81    3.24
   1  -4  -6  297.94    4.04
   1   4   6  304.03    2.59
   1  -4   6  319.52    5.32
   1  -4   6  315.52    4.30
  -1   5  -6  239.89    4.85
  -1   5  -6  243.50    3.59
  -1   5  -6  244.39    3.74
  -1  -5  -6  239.48    4.93
  -1  -5  -6  261.95    4.16
  -1  -5  -6  237.81    3.92
  -1  -5  -6  239.29    2.69
  -1   5   6  243.07    5.08
  -1  -5   6  254.37    5.14
   1   5  -6  245.27    4.52
   1   5  -6  253.24    2.70
   1   5  -6  243.26    2.54
   1  -5  -6  242.91    5.05
   1  -5  -6  262.49    3.61
   1  -5  -6  233.99    3.29
   1  -5  -6  233.61    3.72
   1  -5   6  266.37    5.23
   1  -5   6  251.80    4.21
  -1   6  -6   25.50    2.54
  -1   6  -6   22.97    2.03
  -1   6  -6   22.89    2.28
  -1  -6  -6   26.44    2.58
  -1  -6  -6   25.82    2.36
  -1  -6  -6   22.12    2.28
  -1  -6  -6   23.69    1.63
  -1   6   6   26.40    2.76
  -1  -6   6   26.00    3.21
   1   6  -6   22.87    2.64
   1   6  -6   26.17    1.80
   1   6  -6   24.02    1.61
   1  -6  -6   24.82    2.64
   1  -6  -6   23.49    2.10
   1  -6  -6   23.46    2.06
   1  -6  -6   22.22    1.49
   1  -6  -6   19.97    2.13
   1   6   6   27.47    3.01
   1  -6   6   26.38    2.81
   1  -6   6   24.08    2.67
  -1   7  -6    1.57    1.99
  -1   7  -6    0.65    1.26
  -1   7  -6    0.78    1.39
  -1  -7  -6    0.09    1.94
  -1  -7  -6   -0.20    1.39
  -1  -7  -6    0.00    1.45
  -1  -7  -6    0.74    1.20
  -1   7   6    0.94    2.00
  -1  -7   6    0.41    2.19
   1   7  -6   -0.53    1.69
   1   7  -6    1.29    1.26
   1   7  -6    0.07    1.03
   1  -7  -6    2.33    2.02
   1  -7  -6   -0.37    1.31
   1  -7  -6    0.93    1.30
   1  -7  -6    0.72    0.87
   1  -7  -6    0.30    1.50
   1   7   6    1.22    1.97
   1  -7   6    0.23    2.29
   1  -7   6    0.06    1.91
  -1   8  -6    2.49    1.94
  -1   8  -6    3.15    1.40
  -1   8  -6    2.76    1.54
  -1  -8  -6    0.73    1.98
  -1  -8  -6    3.22    1.60
  -1  -8  -6    3.25    1.66
  -1  -8  -6    3.25    1.36
  -1   8   6    3.80    2.22
  -1  -8   6    2.81    2.14
   1   8  -6    3.19    1.82
   1   8  -6    2.45    1.35
   1   8  -6    2.19    1.21
   1  -8  -6    5.03    2.18
   1  -8  -6    3.69    1.54
   1  -8  -6    1.91    1.47
   1  -8  -6    3.29    0.88
   1  -8  -6    3.08    1.67
   1   8   6    4.25    2.09
   1   8   6    3.36    1.51
   1  -8   6    2.57    2.38
   1  -8   6    4.43    2.23
  -1   9  -6  253.55    5.41
  -1   9  -6  270.26    4.58
  -1   9  -6  281.42    4.92
  -1  -9  -6  269.49    5.62
  -1  -9  -6  254.19    4.97
  -1  -9  -6  272.26    4.10
  -1   9   6  266.46    5.86
  -1  -9   6  279.33    6.00
  -1  -9   6  266.46    5.52
   1   9  -6  264.27    4.92
   1   9  -6  280.69    4.46
   1   9  -6  265.05    4.13
   1  -9  -6  267.30    5.81
   1  -9  -6  292.05    5.03
   1  -9  -6  264.43    4.78
   1  -9  -6  278.68    2.45
   1  -9  -6  269.90    4.70
   1   9   6  263.56    5.62
   1   9   6  293.22    4.75
   1  -9   6  279.96    6.25
   1  -9   6  284.46    5.71
  -1  10  -6   86.89    3.88
  -1  10  -6   89.84    3.33
  -1  10  -6   85.71    3.61
  -1 -10  -6   89.46    4.06
  -1 -10  -6   87.82    3.74
  -1 -10  -6   81.18    2.96
  -1  10   6   90.23    4.34
  -1 -10   6   90.35    4.70
  -1 -10   6   82.91    4.04
   1  10  -6   91.14    3.65
   1  10  -6   96.59    3.40
   1  10  -6   91.37    3.15
   1 -10  -6   93.36    3.63
   1 -10  -6   83.65    3.54
   1 -10  -6   84.64    1.69
   1 -10  -6   78.77    3.40
   1  10   6   92.22    4.13
   1  10   6   99.27    3.50
   1 -10   6   79.69    4.56
   1 -10   6   82.64    4.30
  -1  11  -6   37.67    3.40
  -1  11  -6   38.91    2.92
  -1  11  -6   36.30    3.27
  -1 -11  -6   46.56    3.62
  -1 -11  -6   38.92    3.39
  -1 -11  -6   39.57    2.79
  -1  11   6   39.42    4.10
  -1 -11   6   42.62    4.35
  -1 -11   6   35.91    3.68
   1  11  -6   41.77    3.21
   1  11  -6   42.17    3.11
   1  11  -6   42.61    2.84
   1 -11  -6   40.41    3.25
   1 -11  -6   40.80    3.49
   1 -11  -6   36.99    1.50
   1 -11  -6   33.72    3.13
   1  11   6   44.63    3.68
   1  11   6   44.13    3.10
   1 -11   6   34.35    3.58
   1 -11   6   45.42    3.95
  -1  12  -6   10.14    2.47
  -1  12  -6    8.48    2.27
  -1 -12  -6    8.36    2.54
  -1 -12  -6    8.77    2.37
  -1 -12  -6    7.15    2.01
  -1  12   6    8.43    2.72
  -1 -12   6    5.43    2.85
  -1 -12   6    5.49    2.89
   1  12  -6    6.26    2.23
   1  12  -6    7.09    2.04
   1 -12  -6    5.39    2.18
   1 -12  -6    9.80    1.16
   1 -12  -6    9.81    2.36
   1  12   6    6.34    2.57
   1 -12   6   10.77    3.16
   1 -12   6    7.29    2.98
  -1  13  -6  150.34    5.10
  -1  13  -6  159.30    5.06
  -1 -13  -6  148.76    5.12
  -1 -13  -6  141.07    4.36
  -1  13   6  142.32    5.47
  -1 -13   6  150.14    5.89
  -1 -13   6  144.19    5.58
   1  13  -6  147.76    4.59
   1  13  -6  155.89    4.71
   1 -13  -6  158.18    5.14
   1 -13  -6  149.12    4.79
   1  13   6  151.54    5.23
   1 -13   6  147.01    5.49
   1 -13   6  149.43    5.65
  -1  14  -6    3.19    2.69
  -1  14  -6    4.02    2.41
  -1 -14  -6    3.32    2.57
  -1 -14  -6    1.33    2.28
  -1  14   6    5.31    2.89
  -1 -14   6   -1.26    3.08
  -1 -14   6    3.79    3.25
   1  14  -6    3.37    2.29
   1  14  -6    2.64    2.22
   1 -14  -6    4.15    2.46
   1 -14  -6    2.61    2.48
   1  14   6    1.33    2.67
   1 -14   6    0.19    3.06
   1 -14   6    1.34    3.22
  -1  15  -6   25.49    3.51
  -1  15  -6   22.60    3.23
  -1 -15  -6   23.45    3.34
  -1 -15  -6   20.97    3.04
  -1  15   6   22.34    3.71
  -1 -15   6   20.94    3.78
  -1 -15   6   26.50    4.21
   1  15  -6   25.61    3.05
   1  15  -6   21.15    2.92
   1 -15  -6   24.99    3.39
   1 -15  -6   21.17    3.26
   1  15   6   22.78    3.56
   1 -15   6   18.69    3.50
   1 -15   6   24.01    3.98
  -1  16  -6   26.08    3.62
  -1  16  -6   19.41    3.31
  -1 -16  -6   20.79    3.42
  -1 -16  -6   25.78    3.35
  -1  16   6   26.35    3.91
  -1 -16   6   21.11    3.97
  -1 -16   6   20.42    3.94
   1  16  -6   29.18    3.25
   1  16  -6   25.20    3.22
   1 -16  -6   19.48    3.22
   1 -16  -6   20.32    3.42
   1  16   6   28.63    3.82
   1 -16   6   21.69    4.15
   1 -16   6   19.82    3.99
  -1  17  -6    2.53    3.13
  -1  17  -6    3.77    2.92
  -1 -17  -6    2.27    2.97
  -1 -17  -6    6.66    3.06
  -1  17   6   -0.02    3.54
  -1 -17   6    7.05    3.86
  -1 -17   6    2.29    4.05
   1  17  -6    4.03    2.67
   1  17  -6    3.08    2.76
   1 -17  -6    4.06    3.05
   1 -17  -6    3.87    2.96
   1  17   6    2.87    3.26
   1 -17   6    4.52    3.66
   1 -17   6    2.32    3.82
  -1  18  -6   46.17    5.26
  -1  18  -6   45.27    5.37
  -1 -18  -6   43.54    5.35
  -1 -18  -6   47.11    4.86
  -1  18   6   45.69    5.41
  -1 -18   6   48.54    5.88
  -1 -18   6   48.84    5.41
   1  18  -6   50.57    4.60
   1  18  -6   43.47    5.00
   1 -18  -6   50.70    5.59
   1 -18  -6   40.41    4.68
   1  18   6   44.31    5.45
   1 -18   6   43.02    4.92
   1 -18   6   51.63    5.97
  -1  19  -6   12.02    3.58
  -1  19  -6   15.04    3.67
  -1 -19  -6   12.86    3.67
  -1 -19  -6   13.76    3.67
  -1  19   6   10.93    4.06
  -1 -19   6   11.57    4.39
  -1 -19   6   11.79    4.27
   1  19  -6   14.81    3.31
   1  19  -6   12.51    3.50
   1 -19  -6   10.69    3.72
   1 -19  -6   10.67    3.77
   1  19   6   12.65    3.92
   1 -19   6   12.52    4.26
   1 -19   6   11.28    4.40
  -1  20  -6    4.67    3.70
  -1  20  -6    2.08    3.51
  -1 -20  -6    4.13    3.70
  -1 -20  -6    5.73    3.67
  -1  20   6    3.23    4.00
  -1 -20   6    7.25    4.54
  -1 -20   6    4.37    4.57
   1  20  -6    2.95    3.01
   1  20  -6    3.39    3.33
   1 -20  -6    7.39    3.76
   1 -20  -6    3.36    3.66
   1  20   6    6.53    3.89
   1 -20   6    2.63    4.22
   1 -20   6    1.68    4.50
  -1  21  -6   26.00    4.45
  -1  21  -6   20.79    4.24
  -1 -21  -6   18.20    4.47
  -1 -21  -6   21.08    4.29
  -1  21   6   21.98    4.81
  -1 -21   6   18.43    4.88
  -1 -21   6   16.44    5.14
   1  21  -6   23.78    4.12
   1 -21  -6   18.10    4.42
   1 -21  -6   18.96    4.41
   1  21   6   23.41    4.47
   1 -21   6   22.21    5.05
   1 -21   6   17.06    5.19
  -1  22  -6   -0.28    3.75
  -1  22  -6    0.86    3.96
  -1 -22  -6   -3.54    3.88
  -1 -22  -6   -0.42    3.86
  -1  22   6   -6.41    4.14
  -1 -22   6    1.13    4.49
  -1 -22   6    3.88    4.88
   1  22  -6   -2.25    3.44
   1 -22  -6   -0.25    3.82
   1 -22  -6   -1.38    4.10
   1  22   6   -1.42    4.13
   1 -22   6    2.40    4.66
   1 -22   6   -0.02    4.67
  -1  23  -6   38.25    5.10
  -1  23  -6   33.26    5.05
  -1 -23  -6   41.47    5.32
  -1  23   6   35.27    5.69
  -1 -23   6   39.64    5.97
  -1 -23   6   34.25    5.94
   1  23  -6   42.05    5.19
   1 -23  -6   38.87    5.30
   1 -23  -6   43.94    5.54
   1  23   6   29.57    5.27
   1 -23   6   37.70    5.85
   1 -23   6   36.75    6.05
  -1  24  -6   21.88    4.78
  -1  24  -6   20.95    5.01
  -1 -24  -6   21.58    4.91
  -1  24   6   14.70    5.40
  -1 -24   6   23.86    5.62
  -1 -24   6   17.11    5.80
   1  24  -6   22.39    4.70
   1 -24  -6   18.72    5.15
   1  24   6   19.79    5.28
   1 -24   6   11.96    5.29
   1 -24   6   20.23    5.92
  -1  25  -6    1.79    4.55
  -1 -25  -6    2.69    4.60
  -1  25   6   -1.52    5.26
  -1 -25   6    0.27    5.03
  -1 -25   6    9.23    6.01
   1  25  -6    4.07    4.27
   1 -25  -6    5.01    4.70
   1  25   6    1.34    4.89
   1 -25   6   -1.18    5.04
   1 -25   6    6.50    5.85
  -1  26  -6    2.50    4.85
  -1 -26  -6    5.19    4.71
  -1  26   6    1.67    5.44
  -1 -26   6    3.67    5.56
  -1 -26   6    6.47    6.15
   1  26  -6    4.63    4.59
   1 -26  -6    3.42    5.23
   1  26   6   -4.36    4.91
   1 -26   6    9.69    5.68
   1 -26   6    7.89    5.91
  -1 -27  -6   20.27    5.56
  -1  27   6   11.48    6.05
  -1 -27   6   19.44    6.15
  -1 -27   6   21.51    6.79
   1  27  -6   15.25    5.26
   1 -27  -6   16.90    5.84
   1 -27   6   16.97    6.37
   1 -27   6   24.76    6.97
  -1 -28  -6    9.85    5.79
  -1  28   6   -2.68    6.13
  -1 -28   6    1.80    6.13
  -1 -28   6    4.28    6.45
   1  28  -6    0.75    5.05
   1 -28  -6    3.85    5.42
   1 -28   6   -1.36    5.84
   1 -28   6    4.74    6.43
  -1  29   6  -10.20    6.00
  -1 -29   6    4.88    6.11
  -1 -29   6   10.05    7.12
   1 -29  -6   -0.34    5.51
   1 -29   6    1.43    6.21
   1 -29   6    3.02    6.80
  -1  30   6   -6.66    6.35
  -1 -30   6    3.85    6.37
  -1 -30   6    9.54    7.11
   1 -30  -6    5.77    6.25
   1 -30   6    6.21    6.40
   1 -30   6    7.95    6.89
  -1 -31   6   -2.93    6.22
   1 -31  -6   -7.30    6.18
  -1   0  -7   -0.82    1.88
  -1   0  -7   -0.22    1.06
  -1   0  -7    0.80    1.18
  -1   0   7   -0.12    1.49
   1   0  -7    0.42    1.83
   1   0   7    1.86    1.46
  -1   1  -7   15.30    2.40
  -1   1  -7   14.66    1.40
  -1   1  -7   15.68    1.51
  -1  -1  -7   18.52    2.42
  -1  -1  -7   15.28    1.86
  -1  -1  -7   15.02    1.85
  -1  -1   7   17.66    2.11
   1   1  -7   21.31    2.41
   1  -1  -7   16.78    2.30
   1   1   7   16.72    2.06
   1  -1   7   15.85    1.98
  -1   2  -7  452.09    6.54
  -1   2  -7  449.65    4.38
  -1   2  -7  439.41    4.36
  -1  -2  -7  438.12    6.49
  -1  -2  -7  463.40    4.76
  -1  -2  -7  419.48    4.53
  -1  -2   7  479.68    6.16
   1   2  -7  452.65    6.28
   1  -2  -7  451.54    6.50
   1  -2  -7  491.93    3.35
   1  -2  -7  428.33    2.98
   1   2   7  463.43    4.56
   1  -2   7  478.20    6.03
   1  -2   7  463.55    4.53
  -1   3  -7  203.64    4.86
  -1   3  -7  202.60    3.25
  -1   3  -7  207.53    3.35
  -1  -3  -7  212.64    4.99
  -1  -3  -7  223.45    3.67
  -1  -3  -7  208.77    3.54
  -1   3   7  219.46    5.16
  -1  -3   7  230.30    4.82
   1   3  -7  215.56    4.63
   1  -3  -7  209.62    4.90
   1  -3  -7  229.15    2.89
   1  -3  -7  198.33    2.59
   1   3   7  228.34    3.09
   1  -3   7  229.10    4.68
   1  -3   7  225.72    3.68
  -1   4  -7  258.80    5.34
  -1   4  -7  253.14    3.64
  -1   4  -7  244.76    3.70
  -1  -4  -7  255.70    5.36
  -1  -4  -7  272.97    4.19
  -1  -4  -7  243.52    3.93
  -1   4   7  264.53    5.47
  -1  -4   7  278.48    5.39
   1   4  -7  264.14    5.09
   1   4  -7  276.17    2.42
   1   4  -7  253.76    2.20
   1  -4  -7  257.10    5.40
   1  -4  -7  277.36    3.52
   1  -4  -7  239.85    3.15
   1   4   7  265.83    2.86
   1  -4   7  266.05    5.24
   1  -4   7  260.97    4.17
  -1   5  -7   15.23    2.48
  -1   5  -7   16.36    1.61
  -1   5  -7   15.78    1.66
  -1  -5  -7   10.95    2.32
  -1  -5  -7   12.81    1.68
  -1  -5  -7   14.30    1.77
  -1  -5  -7   13.32    1.25
  -1   5   7   13.43    2.48
  -1  -5   7   14.00    2.50
   1   5  -7   13.06    2.23
   1   5  -7   15.40    1.51
   1   5  -7   12.90    1.35
   1  -5  -7   15.13    2.53
   1  -5  -7   16.85    1.98
   1  -5  -7   14.83    1.48
   1  -5  -7   16.01    1.84
   1   5   7   14.81    1.12
   1  -5   7   15.00    2.49
   1  -5   7   16.71    2.03
  -1   6  -7  218.41    5.26
  -1   6  -7  222.66    3.78
  -1   6  -7  223.13    3.96
  -1  -6  -7  207.18    5.10
  -1  -6  -7  229.01    4.35
  -1  -6  -7  203.21    4.01
  -1  -6  -7  207.35    2.89
  -1   6   7  220.78    5.36
  -1  -6   7  223.59    5.42
   1   6  -7  214.32    4.76
   1   6  -7  226.72    3.17
   1   6  -7  211.83    2.87
   1  -6  -7  222.49    5.32
   1  -6  -7  242.07    4.00
   1  -6  -7  206.29    3.58
   1  -6  -7  209.74    3.90
   1   6   7  222.06    5.28
   1  -6   7  227.22    5.41
   1  -6   7  223.58    4.47
  -1   7  -7   92.69    4.06
  -1   7  -7   96.39    3.00
  -1   7  -7   99.50    3.25
  -1  -7  -7   96.35    4.14
  -1  -7  -7   97.48    3.41
  -1  -7  -7   98.23    3.37
  -1  -7  -7   99.88    2.46
  -1   7   7  100.91    4.31
  -1  -7   7  101.74    4.52
   1   7  -7   93.82    3.76
   1   7  -7   99.85    2.71
   1   7  -7   94.20    2.45
   1  -7  -7   94.65    4.21
   1  -7  -7  107.93    3.26
   1  -7  -7   94.69    3.02
   1  -7  -7   96.26    3.17
   1   7   7   92.57    4.12
   1  -7   7  101.18    4.51
   1  -7   7  102.49    3.76
  -1   8  -7   86.62    4.06
  -1   8  -7   82.54    3.02
  -1   8  -7   86.64    3.32
  -1  -8  -7   89.62    4.15
  -1  -8  -7   95.29    3.58
  -1  -8  -7   85.58    3.46
  -1  -8  -7   83.07    2.56
  -1   8   7   86.07    4.30
  -1  -8   7   89.19    4.60
   1   8  -7   88.44    3.76
   1   8  -7   95.11    2.92
   1   8  -7   86.50    2.62
   1  -8  -7   89.48    4.27
   1  -8  -7  100.86    3.41
   1  -8  -7   86.86    3.18
   1  -8  -7   78.40    3.15
   1   8   7   92.68    4.23
   1  -8   7   88.44    4.54
   1  -8   7   82.65    3.86
  -1   9  -7    1.06    2.29
  -1   9  -7    4.26    1.58
  -1   9  -7    3.80    1.76
  -1  -9  -7    5.95    2.47
  -1  -9  -7    4.47    1.81
  -1  -9  -7    3.21    1.82
  -1  -9  -7    6.56    1.60
  -1   9   7    2.78    2.29
  -1  -9   7    2.96    2.72
  -1  -9   7    4.89    2.35
   1   9  -7    4.48    2.06
   1   9  -7    5.02    1.57
   1   9  -7    5.38    1.41
   1  -9  -7    2.72    2.27
   1  -9  -7    4.22    1.74
   1  -9  -7    4.51    1.74
   1  -9  -7    3.03    1.80
   1   9   7    4.89    2.49
   1  -9   7    2.58    2.73
   1  -9   7    4.52    2.45
  -1  10  -7    2.88    2.30
  -1  10  -7    2.69    1.64
  -1  10  -7    4.64    1.93
  -1 -10  -7    4.60    2.42
  -1 -10  -7    5.23    2.00
  -1 -10  -7    4.85    1.71
  -1  10   7    4.07    2.47
  -1 -10   7    4.23    2.81
  -1 -10   7    5.57    2.62
   1  10  -7    5.24    2.19
   1  10  -7    3.31    1.67
   1  10  -7    4.36    1.51
   1 -10  -7    2.98    2.37
   1 -10  -7    3.54    1.88
   1 -10  -7    5.33    2.00
   1  10   7    1.88    2.39
   1 -10   7    7.01    2.97
   1 -10   7    6.36    2.72
  -1  11  -7    7.04    2.60
  -1  11  -7    5.40    2.10
  -1 -11  -7    6.83    2.62
  -1 -11  -7    5.51    2.16
  -1 -11  -7    6.05    1.85
  -1  11   7    5.36    2.65
  -1 -11   7    3.82    3.03
  -1 -11   7    4.32    2.66
   1  11  -7    9.89    2.38
   1  11  -7    6.72    1.94
   1 -11  -7    5.09    2.06
   1 -11  -7    5.82    2.14
   1  11   7    7.70    2.70
   1 -11   7    5.09    3.09
   1 -11   7    4.08    2.91
  -1  12  -7   63.12    4.14
  -1  12  -7   71.85    4.09
  -1 -12  -7   63.73    4.53
  -1 -12  -7   62.76    4.11
  -1 -12  -7   59.55    3.24
  -1  12   7   71.12    4.73
  -1 -12   7   65.89    4.60
  -1 -12   7   61.56    4.57
   1  12  -7   67.95    3.95
   1  12  -7   67.47    3.68
   1 -12  -7   62.83    3.87
   1 -12  -7   64.65    3.78
   1  12   7   67.10    4.44
   1 -12   7   58.15    4.95
   1 -12   7   67.50    4.68
  -1  13  -7   32.76    3.86
  -1  13  -7   38.12    3.91
  -1 -13  -7   41.41    4.48
  -1 -13  -7   36.45    4.16
  -1 -13  -7   37.95    3.26
  -1  13   7   40.97    4.55
  -1 -13   7   43.78    4.58
  -1 -13   7   40.01    4.54
   1  13  -7   41.95    3.96
   1  13  -7   41.86    3.67
   1 -13  -7   46.41    4.13
   1 -13  -7   35.38    3.64
   1  13   7   39.13    4.24
   1 -13   7   39.35    4.40
   1 -13   7   43.83    4.69
  -1  14  -7    5.28    2.81
  -1  14  -7    3.16    2.49
  -1 -14  -7    3.17    2.63
  -1 -14  -7    3.23    2.27
  -1  14   7    2.86    3.05
  -1 -14   7    3.93    3.05
  -1 -14   7    4.09    3.37
   1  14  -7    5.82    2.56
   1  14  -7    4.44    2.30
   1 -14  -7    2.93    2.57
   1 -14  -7    6.35    2.66
   1  14   7    4.95    2.98
   1 -14   7    1.89    3.40
   1 -14   7    3.34    3.31
  -1  15  -7   16.28    3.38
  -1  15  -7   13.60    3.04
  -1 -15  -7   14.51    3.04
  -1 -15  -7   16.77    2.87
  -1  15   7   20.60    3.89
  -1 -15   7   16.93    4.02
  -1 -15   7   13.02    3.97
   1  15  -7   21.99    3.11
   1  15  -7   18.95    2.91
   1 -15  -7   16.43    3.23
   1 -15  -7   14.97    3.07
   1  15   7   16.81    3.61
   1 -15   7   13.25    3.57
   1 -15   7   13.10    3.87
  -1  16  -7  143.13    6.02
  -1  16  -7  147.83    5.98
  -1 -16  -7  132.13    6.09
  -1 -16  -7  128.26    4.97
  -1  16   7  149.52    6.56
  -1 -16   7  135.37    6.25
  -1 -16   7  129.81    6.64
   1  16  -7  150.33    5.55
   1  16  -7  145.06    5.56
   1 -16  -7  140.67    6.13
   1 -16  -7  133.12    5.56
   1  16   7  144.15    6.16
   1 -16   7  134.06    6.78
   1 -16   7  131.45    6.59
  -1  17  -7   34.32    4.17
  -1  17  -7   33.97    3.99
  -1 -17  -7   30.83    3.95
  -1 -17  -7   35.05    3.79
  -1  17   7   27.57    4.49
  -1 -17   7   37.24    4.98
  -1 -17   7   37.49    5.09
   1  17  -7   36.32    3.76
   1  17  -7   37.89    4.64
   1 -17  -7   30.94    3.89
   1 -17  -7   30.08    3.90
   1  17   7   32.63    4.40
   1 -17   7   29.46    4.56
   1 -17   7   28.02    4.74
  -1  18  -7   38.51    4.31
  -1  18  -7   30.86    4.05
  -1 -18  -7   37.87    4.49
  -1 -18  -7   35.20    4.04
  -1  18   7   37.10    4.77
  -1 -18   7   26.49    4.72
  -1 -18   7   30.11    5.22
   1  18  -7   36.65    3.84
   1  18  -7   38.08    4.01
   1 -18  -7   30.93    4.25
   1 -18  -7   28.79    3.98
   1  18   7   37.19    4.66
   1 -18   7   26.69    4.79
   1 -18   7   31.49    4.99
  -1  19  -7   15.95    3.87
  -1  19  -7   18.96    3.94
  -1 -19  -7    9.31    3.79
  -1 -19  -7   15.38    3.71
  -1  19   7   14.96    4.32
  -1 -19   7   11.89    4.75
  -1 -19   7   14.29    4.88
   1  19  -7   17.19    3.47
   1  19  -7   14.83    3.54
   1 -19  -7   15.04    3.99
   1 -19  -7   16.37    3.90
   1  19   7   16.57    4.27
   1 -19   7   16.75    4.80
   1 -19   7   19.46    4.88
  -1  20  -7   42.70    4.78
  -1  20  -7   45.93    4.91
  -1 -20  -7   43.25    4.79
  -1 -20  -7   42.38    5.15
  -1  20   7   38.68    5.30
  -1 -20   7   38.15    5.51
  -1 -20   7   41.21    5.73
   1  20  -7   41.81    4.98
   1  20  -7   39.69    4.44
   1 -20  -7   50.25    5.21
   1 -20  -7   46.14    5.24
   1  20   7   43.76    5.23
   1 -20   7   47.79    5.90
   1 -20   7   49.67    6.05
  -1  21  -7    5.65    3.90
  -1  21  -7    5.18    3.96
  -1 -21  -7    7.37    4.04
  -1 -21  -7    3.48    3.67
  -1  21   7    7.79    4.67
  -1 -21   7    7.06    4.93
  -1 -21   7    6.36    4.97
   1  21  -7   10.11    3.80
   1 -21  -7    6.25    4.08
   1 -21  -7    5.71    4.03
   1  21   7    7.80    4.16
   1 -21   7    4.97    4.88
   1 -21   7    9.37    5.09
  -1  22  -7   28.24    4.79
  -1  22  -7   29.25    4.86
  -1 -22  -7   29.88    5.15
  -1 -22  -7   26.40    4.57
  -1  22   7   22.92    5.38
  -1 -22   7   24.55    5.73
  -1 -22   7   24.36    5.79
   1  22  -7   27.03    4.48
   1 -22  -7   29.77    5.20
   1 -22  -7   29.73    4.87
   1  22   7   26.48    5.06
   1 -22   7   26.22    5.66
   1 -22   7   29.84    5.97
  -1  23  -7    0.01    4.13
  -1  23  -7    1.37    4.27
  -1 -23  -7   -2.93    4.50
  -1 -23  -7    0.61    4.03
  -1  23   7   -1.03    4.84
  -1 -23   7    4.30    5.22
  -1 -23   7    0.85    5.23
   1  23  -7   -1.60    3.86
   1 -23  -7   -2.45    4.23
   1 -23  -7    0.30    4.11
   1  23   7   -4.05    4.27
   1 -23   7    0.45    5.18
   1 -23   7   -0.79    5.16
  -1  24  -7    3.39    4.27
  -1  24  -7    4.81    4.59
  -1  24   7   -1.53    4.94
  -1 -24   7    1.28    5.25
  -1 -24   7    4.55    5.68
   1  24  -7    1.69    4.13
   1 -24  -7    8.09    4.84
   1 -24  -7    4.43    4.55
   1  24   7   -1.51    4.89
   1 -24   7    6.75    5.46
   1 -24   7    9.63    5.67
  -1  25  -7   -2.46    4.63
  -1  25   7   -6.72    5.00
  -1 -25   7   -0.64    5.34
  -1 -25   7    3.02    6.04
   1  25  -7   -0.11    4.36
   1 -25  -7    1.11    4.81
   1  25   7   -6.78    4.74
   1 -25   7   -3.64    5.47
   1 -25   7    6.92    5.93
  -1  26  -7   10.14    5.23
  -1  26   7    6.79    5.84
  -1 -26   7   11.01    6.10
  -1 -26   7   12.27    6.57
   1  26  -7   14.61    4.92
   1 -26  -7   11.58    5.32
   1  26   7    0.66    5.28
   1 -26   7   13.68    6.30
   1 -26   7   12.73    6.30
  -1  27  -7    3.41    5.28
  -1  27   7    1.48    6.09
  -1 -27   7   -1.64    6.11
  -1 -27   7    0.88    6.34
   1  27  -7    4.56    5.03
   1 -27  -7    3.20    5.35
   1  27   7   -5.70    5.48
   1 -27   7    1.66    6.02
   1 -27   7    4.13    6.27
  -1  28   7   -2.54    6.17
  -1 -28   7    8.89    6.35
  -1 -28   7    8.48    6.73
   1  28  -7    3.28    5.42
   1 -28  -7    5.56    5.43
   1 -28   7    1.58    6.37
   1 -28   7    6.95    6.60
  -1  29   7   -4.40    6.16
  -1 -29   7   -2.23    6.18
  -1 -29   7   -3.81    6.79
   1  29  -7    2.14    5.58
   1 -29   7    1.51    6.26
   1 -29   7   -0.11    6.70
  -1 -30   7    4.97    6.95
  -1 -30   7   11.22    7.45
   1 -30   7    5.87    7.08
  -1   0  -8  477.24    7.19
  -1   0  -8  487.76    4.89
  -1   0  -8  460.91    4.78
  -1   0   8  524.66    6.38
   1   0  -8  487.24    7.06
   1   0   8  501.94    5.89
  -1   1  -8    6.27    2.34
  -1   1  -8    7.48    1.38
  -1   1  -8    5.42    1.45
  -1  -1  -8    8.40    2.40
  -1  -1  -8   10.02    1.45
  -1  -1  -8    6.90    1.41
  -1   1   8    9.88    1.84
  -1  -1   8    9.69    2.08
   1   1  -8    6.51    2.24
   1  -1  -8    4.94    2.22
   1  -1  -8    8.76    0.96
   1  -1  -8    8.12    0.92
   1   1   8   10.66    1.71
   1  -1   8    9.57    1.97
  -1   2  -8   31.43    3.39
  -1   2  -8   27.75    2.04
  -1   2  -8   24.84    2.20
  -1  -2  -8   28.92    3.33
  -1  -2  -8   31.22    2.21
  -1  -2  -8   27.55    2.26
  -1   2   8   30.24    2.47
  -1  -2   8   31.85    3.15
   1   2  -8   29.26    3.12
   1  -2  -8   29.91    3.30
   1  -2  -8   31.74    1.67
   1  -2  -8   24.52    1.48
   1   2   8   29.97    2.25
   1  -2   8   35.19    3.05
   1  -2   8   27.15    2.07
  -1   3  -8    6.72    2.36
  -1   3  -8    5.24    1.31
  -1   3  -8    4.23    1.36
  -1  -3  -8    1.97    2.11
  -1  -3  -8    5.66    1.45
  -1  -3  -8    3.89    1.42
  -1   3   8    6.15    2.40
  -1   3   8    6.29    1.62
  -1  -3   8    2.69    2.09
   1   3  -8    6.42    2.22
   1  -3  -8    6.64    2.26
   1  -3  -8    5.78    1.19
   1  -3  -8    5.18    1.12
   1   3   8    4.17    1.30
   1  -3   8    6.66    2.17
   1  -3   8    5.17    1.58
  -1   4  -8  241.98    5.61
  -1   4  -8  235.02    3.73
  -1   4  -8  240.02    3.86
  -1  -4  -8  229.73    5.55
  -1  -4  -8  252.98    4.27
  -1  -4  -8  220.96    4.01
  -1   4   8  237.61    5.68
  -1   4   8  265.31    3.90
  -1  -4   8  257.40    5.58
   1   4  -8  241.37    5.37
   1   4  -8  254.53    2.69
   1   4  -8  228.20    2.40
   1  -4  -8  237.27    5.75
   1  -4  -8  265.87    3.71
   1  -4  -8  226.77    3.29
   1   4   8  249.47    3.17
   1  -4   8  259.53    5.62
   1  -4   8  249.50    4.31
  -1   5  -8    0.69    2.21
  -1   5  -8    1.99    1.32
  -1   5  -8    1.93    1.42
  -1  -5  -8    0.92    2.21
  -1  -5  -8    0.96    1.45
  -1  -5  -8    0.53    1.48
  -1   5   8    2.07    2.32
  -1   5   8    3.07    1.31
  -1  -5   8    1.58    2.34
   1   5  -8    0.93    1.98
   1   5  -8    2.25    1.09
   1   5  -8    1.60    0.94
   1  -5  -8    1.82    2.21
   1  -5  -8    2.09    1.29
   1  -5  -8    1.51    1.23
   1   5   8    3.12    0.93
   1  -5   8    1.43    2.23
   1  -5   8    1.85    1.81
  -1   6  -8  109.99    4.51
  -1   6  -8  117.34    3.18
  -1   6  -8  111.77    3.32
  -1  -6  -8  115.27    4.62
  -1  -6  -8  120.85    3.60
  -1  -6  -8  106.33    3.45
  -1   6   8  122.95    4.78
  -1   6   8  119.58    2.54
  -1  -6   8  119.38    4.81
   1   6  -8  116.08    4.33
   1   6  -8  122.83    2.72
   1   6  -8  111.01    2.44
   1  -6  -8  111.97    4.61
   1  -6  -8  124.00    3.34
   1  -6  -8  108.06    3.02
   1  -6  -8  109.87    3.36
   1   6   8  118.85    4.71
   1  -6   8  123.03    4.76
   1  -6   8  110.07    3.69
  -1   7  -8    0.61    2.26
  -1   7  -8    1.23    1.42
  -1   7  -8    1.01    1.55
  -1  -7  -8    0.75    2.34
  -1  -7  -8    0.81    1.58
  -1  -7  -8    1.26    1.64
  -1  -7  -8    0.57    1.24
  -1   7   8    1.69    2.45
  -1   7   8    2.00    1.06
  -1  -7   8    0.76    2.60
   1   7  -8    0.41    2.10
   1   7  -8    2.00    1.33
   1   7  -8    0.13    1.14
   1  -7  -8    0.82    2.42
   1  -7  -8    1.07    1.49
   1  -7  -8    1.64    1.48
   1  -7  -8   -0.07    1.65
   1   7   8    1.17    2.37
   1  -7   8    0.56    2.47
   1  -7   8    1.73    2.13
  -1   8  -8   11.50    2.66
  -1   8  -8   11.93    1.81
  -1   8  -8   13.79    2.02
  -1  -8  -8   12.61    2.84
  -1  -8  -8    9.22    2.00
  -1  -8  -8   13.32    1.63
  -1   8   8   11.57    2.81
  -1  -8   8   14.75    3.15
   1   8  -8   12.89    2.52
   1   8  -8   13.24    1.71
   1   8  -8   12.10    1.57
   1  -8  -8   13.88    2.88
   1  -8  -8   15.63    2.03
   1  -8  -8   10.34    1.84
   1  -8  -8   14.84    2.16
   1   8   8   12.67    2.88
   1  -8   8   13.34    3.01
   1  -8   8   16.40    2.71
  -1   9  -8    5.41    2.56
  -1   9  -8    4.29    1.89
  -1  -9  -8    4.13    2.61
  -1  -9  -8    5.59    2.04
  -1  -9  -8    4.78    1.56
  -1   9   8    2.86    2.48
  -1  -9   8    3.54    2.92
  -1  -9   8    3.51    2.47
   1   9  -8    6.39    2.37
   1   9  -8    6.35    1.77
   1   9  -8    4.37    1.50
   1  -9  -8    3.95    2.51
   1  -9  -8    6.24    1.87
   1  -9  -8    3.03    1.97
   1   9   8    4.85    2.71
   1  -9   8    6.27    2.99
   1  -9   8    4.30    2.58
  -1  10  -8  137.41    5.11
  -1  10  -8  141.88    4.41
  -1 -10  -8  147.75    5.71
  -1 -10  -8  139.82    4.62
  -1 -10  -8  142.51    3.46
  -1  10   8  150.99    5.63
  -1 -10   8  150.20    5.96
  -1 -10   8  138.98    5.04
   1  10  -8  144.91    4.88
   1  10  -8  154.59    4.05
   1  10  -8  147.55    3.90
   1 -10  -8  147.17    5.52
   1 -10  -8  139.97    4.35
   1 -10  -8  140.26    4.18
   1  10   8  150.98    5.80
   1 -10   8  154.36    6.00
   1 -10   8  149.96    5.35
  -1  11  -8    4.65    2.71
  -1  11  -8    5.50    2.20
  -1 -11  -8    4.73    2.91
  -1 -11  -8    3.31    2.21
  -1 -11  -8    2.51    1.80
  -1  11   8    5.12    2.84
  -1 -11   8    3.17    3.07
  -1 -11   8    5.36    2.97
   1  11  -8    3.87    2.42
   1  11  -8    3.43    1.91
   1 -11  -8    6.09    2.80
   1 -11  -8    4.17    2.09
   1 -11  -8    2.75    2.15
   1  11   8    3.84    2.89
   1 -11   8    6.63    3.34
   1 -11   8    5.92    3.11
  -1  12  -8   41.67    4.29
  -1  12  -8   42.94    3.89
  -1 -12  -8   36.75    3.89
  -1 -12  -8   35.80    3.98
  -1 -12  -8   42.87    3.19
  -1  12   8   40.81    4.57
  -1 -12   8   45.35    4.64
  -1 -12   8   42.25    4.50
   1  12  -8   39.42    3.97
   1  12  -8   40.62    3.43
   1 -12  -8   36.96    3.84
   1 -12  -8   44.12    3.68
   1  12   8   38.23    3.90
   1 -12   8   43.74    4.55
   1 -12   8   39.31    4.54
  -1  13  -8   13.12    3.18
  -1  13  -8    7.66    2.59
  -1 -13  -8   10.67    3.15
  -1 -13  -8   10.24    2.81
  -1 -13  -8   11.50    2.41
  -1  13   8    9.40    3.45
  -1 -13   8   16.35    3.90
  -1 -13   8    8.05    3.43
   1  13  -8   10.79    2.85
   1  13  -8   10.65    2.42
   1 -13  -8    9.01    2.76
   1 -13  -8    9.19    2.72
   1  13   8   11.20    3.29
   1 -13   8    8.88    3.64
   1 -13   8   13.49    3.64
  -1  14  -8   79.46    5.32
  -1  14  -8   78.63    4.93
  -1 -14  -8   81.22    5.25
  -1 -14  -8   73.96    3.93
  -1  14   8   77.27    5.61
  -1 -14   8   77.79    5.96
  -1 -14   8   75.46    5.54
   1  14  -8   77.15    4.64
   1  14  -8   79.26    4.49
   1 -14  -8   79.02    5.02
   1 -14  -8   80.19    4.65
   1  14   8   79.88    5.67
   1 -14   8   77.21    5.95
   1 -14   8   80.56    5.64
  -1  15  -8    2.65    3.15
  -1  15  -8    0.37    2.70
  -1 -15  -8    2.20    2.93
  -1 -15  -8   -0.92    2.40
  -1  15   8    1.04    3.53
  -1 -15   8   -1.04    3.56
  -1 -15   8    1.68    3.64
   1  15  -8    3.01    2.77
   1  15  -8    2.64    2.53
   1 -15  -8    2.54    2.87
   1 -15  -8    1.10    2.79
   1  15   8    0.54    3.20
   1 -15   8    0.35    3.83
   1 -15   8    0.53    3.68
  -1  16  -8    5.38    3.38
  -1  16  -8    3.11    2.96
  -1 -16  -8    1.13    3.19
  -1 -16  -8    3.98    2.71
  -1  16   8    3.44    3.67
  -1 -16   8    4.88    4.13
  -1 -16   8    5.52    4.11
   1  16  -8    4.99    2.94
   1  16  -8    3.02    2.73
   1 -16  -8    4.02    3.10
   1 -16  -8    3.95    3.01
   1  16   8    5.35    3.69
   1 -16   8    1.41    3.51
   1 -16   8    5.40    3.93
  -1  17  -8    5.20    3.43
  -1  17  -8    3.83    3.17
  -1 -17  -8    1.40    3.32
  -1 -17  -8    4.58    2.96
  -1  17   8    6.86    4.08
  -1 -17   8    4.03    4.14
  -1 -17   8    1.86    4.25
   1  17  -8    3.73    2.97
   1  17  -8    4.04    2.91
   1 -17  -8    4.93    3.36
   1 -17  -8   -0.36    3.04
   1  17   8    3.36    3.85
   1 -17   8    6.82    4.29
   1 -17   8    6.36    4.09
  -1  18  -8   83.19    6.05
  -1  18  -8   72.52    5.95
  -1 -18  -8   77.22    6.47
  -1  18   8   66.67    6.40
  -1 -18   8   68.66    6.92
  -1 -18   8   68.31    7.39
   1  18  -8   79.13    5.19
   1  18  -8   67.96    5.43
   1 -18  -8   75.03    6.42
   1 -18  -8   63.16    5.31
   1  18   8   66.39    6.47
   1 -18   8   71.43    6.94
   1 -18   8   64.83    6.61
  -1  19  -8    1.38    3.60
  -1  19  -8   -0.67    3.46
  -1 -19  -8   -0.91    3.60
  -1  19   8    1.94    4.13
  -1 -19   8    2.76    4.65
  -1 -19   8    5.87    4.83
   1  19  -8    1.27    3.17
   1  19  -8    0.61    3.22
   1 -19  -8    2.43    3.59
   1 -19  -8    1.65    3.48
   1  19   8   -0.44    4.04
   1 -19   8    0.05    4.43
   1 -19   8   -0.19    4.47
  -1  20  -8   52.61    5.23
  -1  20  -8   52.87    5.32
  -1 -20  -8   43.53    5.02
  -1  20   8   48.72    5.82
  -1 -20   8   51.63    6.19
  -1 -20   8   53.09    6.51
   1  20  -8   54.49    5.90
   1 -20  -8   52.90    5.35
   1 -20  -8   46.04    5.57
   1  20   8   54.46    6.35
   1 -20   8   51.49    6.35
   1 -20   8   45.53    6.00
  -1  21  -8   11.15    4.13
  -1  21  -8    5.32    4.15
  -1 -21  -8    8.19    4.26
  -1  21   8    4.56    4.86
  -1 -21   8    5.02    5.04
  -1 -21   8    3.81    5.29
   1  21  -8    6.92    3.80
   1 -21  -8    6.58    4.24
   1 -21  -8    7.20    4.05
   1  21   8    3.70    4.44
   1 -21   8    6.65    5.31
   1 -21   8    7.61    5.30
  -1  22  -8   13.65    4.50
  -1  22  -8   16.72    4.66
  -1 -22  -8   13.42    4.75
  -1  22   8   10.70    5.16
  -1 -22   8   16.53    5.71
  -1 -22   8   15.15    5.81
   1  22  -8   15.54    4.33
   1 -22  -8   17.45    4.95
   1 -22  -8   16.11    4.36
   1  22   8   14.98    4.96
   1 -22   8   15.42    5.70
   1 -22   8   17.24    5.61
  -1  23  -8   -0.56    4.03
  -1  23  -8   -1.52    4.26
  -1 -23  -8   -0.79    4.36
  -1  23   8   -0.39    5.10
  -1 -23   8    1.73    5.23
  -1 -23   8    3.03    5.60
   1  23  -8    1.05    4.11
   1 -23  -8   -0.99    4.35
   1 -23  -8    5.81    4.41
   1  23   8   -0.17    4.55
   1 -23   8   -2.11    5.33
   1 -23   8    1.38    5.65
  -1  24  -8   23.76    5.30
  -1  24   8   29.27    6.23
  -1 -24   8   22.74    6.49
  -1 -24   8   22.29    6.67
   1  24  -8   25.87    4.96
   1 -24  -8   23.38    5.39
   1 -24  -8   27.93    5.55
   1  24   8   20.46    5.60
   1 -24   8   18.44    6.18
   1 -24   8   25.32    6.42
  -1  25  -8    3.95    4.95
  -1  25   8   -6.05    5.33
  -1 -25   8    7.30    6.21
  -1 -25   8    3.95    5.97
   1  25  -8    2.99    4.46
   1  25  -8    0.74    4.62
   1  25   8    1.11    5.26
   1 -25   8    4.04    5.86
   1 -25   8    7.61    6.15
  -1  26  -8    0.03    5.02
  -1  26   8   -6.84    5.40
  -1 -26   8   -0.90    6.08
  -1 -26   8   -0.77    6.41
   1  26  -8   -1.14    4.72
   1  26   8   -1.73    5.32
   1 -26   8   -2.97    5.97
   1 -26   8    1.18    6.02
  -1  27  -8   -8.80    4.83
  -1  27   8  -10.24    5.81
  -1 -27   8    0.31    6.51
  -1 -27   8    0.10    6.63
   1  27  -8   -0.81    4.95
   1  27   8   -4.68    5.64
   1 -27   8   -3.41    6.18
   1 -27   8    7.01    6.44
  -1  28  -8    2.47    5.42
  -1  28   8   -1.95    6.45
  -1 -28   8    6.93    6.57
  -1 -28   8    0.25    6.78
   1  28  -8    7.28    5.64
   1 -28   8    5.28    6.64
   1 -28   8    1.43    6.79
  -1 -29   8    1.23    6.67
  -1 -29   8    9.50    7.20
   1 -29   8    6.00    7.60
   1 -29   8    3.24    6.81
  -1   0  -9    1.39    2.32
  -1   0  -9    0.00    1.25
  -1   0  -9    0.37    1.41
  -1   0   9    1.33    1.88
   1   0  -9    2.22    2.22
   1   0  -9    0.82    0.87
   1   0  -9    1.14    0.92
   1   0   9    1.83    1.83
  -1   1  -9   64.09    4.29
  -1   1  -9   57.83    2.51
  -1   1  -9   51.69    2.57
  -1  -1  -9   61.35    4.05
  -1  -1  -9   61.03    2.66
  -1  -1  -9   53.36    2.59
  -1   1   9   60.96    3.31
  -1  -1   9   65.74    3.64
   1   1  -9   60.91    3.89
   1   1  -9   61.08    1.59
   1   1  -9   57.15    1.58
   1  -1  -9   63.30    3.99
   1  -1  -9   64.25    1.89
   1  -1  -9   53.29    1.80
   1   1   9   60.39    2.99
   1  -1   9   63.63    3.36
   1  -1   9   59.93    2.37
  -1   2  -9   56.76    4.06
  -1   2  -9   55.81    2.50
  -1   2  -9   56.68    2.69
  -1  -2  -9   51.92    3.95
  -1  -2  -9   59.42    2.71
  -1  -2  -9   55.59    2.72
  -1   2   9   64.70    3.21
  -1  -2   9   60.45    3.82
   1   2  -9   55.78    4.03
   1   2  -9   55.84    1.55
   1   2  -9   56.11    1.61
   1  -2  -9   58.11    4.22
   1  -2  -9   61.21    2.06
   1  -2  -9   52.68    1.92
   1   2   9   58.90    2.76
   1  -2   9   60.04    3.59
   1  -2   9   60.22    2.62
  -1   3  -9   89.83    4.44
  -1   3  -9   87.11    2.81
  -1   3  -9   86.15    2.92
  -1  -3  -9   85.79    4.37
  -1  -3  -9   97.03    3.14
  -1  -3  -9   81.61    3.04
  -1   3   9   93.83    4.75
  -1   3   9   99.84    3.32
  -1  -3   9   92.74    4.37
   1   3  -9   90.16    4.21
   1   3  -9   88.13    1.84
   1  -3  -9   87.36    4.41
   1  -3  -9   99.47    2.64
   1  -3  -9   83.90    2.39
   1   3   9   91.38    2.81
   1  -3   9   92.95    4.19
   1  -3   9   90.35    3.06
  -1   4  -9   23.86    3.10
  -1   4  -9   22.79    2.27
  -1   4  -9   23.62    2.38
  -1  -4  -9   20.22    2.96
  -1  -4  -9   23.29    2.53
  -1  -4  -9   20.02    2.03
  -1   4   9   28.11    3.34
  -1   4   9   25.29    2.41
  -1  -4   9   26.55    3.12
   1   4  -9   26.01    3.01
   1   4  -9   22.77    1.68
   1   4  -9   18.76    1.51
   1  -4  -9   24.11    3.11
   1  -4  -9   27.14    2.23
   1  -4  -9   23.36    2.12
   1   4   9   21.38    2.01
   1  -4   9   27.47    3.06
   1  -4   9   23.58    2.65
  -1   5  -9   37.22    3.91
  -1   5  -9   40.56    2.53
  -1   5  -9   38.98    2.71
  -1  -5  -9   40.22    4.01
  -1  -5  -9   40.49    2.78
  -1  -5  -9   38.80    2.88
  -1   5   9   40.99    4.02
  -1   5   9   44.71    2.47
  -1  -5   9   44.40    3.99
   1   5  -9   39.53    3.63
   1   5  -9   44.16    2.04
   1   5  -9   40.30    1.87
   1  -5  -9   36.46    3.87
   1  -5  -9   44.88    2.60
   1  -5  -9   34.92    2.37
   1   5   9   41.27    1.81
   1  -5   9   40.15    3.84
   1  -5   9   41.42    3.01
  -1   6  -9   22.55    3.19
  -1   6  -9   21.43    2.43
  -1   6  -9   21.83    2.10
  -1  -6  -9   18.83    3.07
  -1  -6  -9   18.70    2.19
  -1   6   9   21.73    3.32
  -1   6   9   21.66    2.05
  -1  -6   9   22.51    3.25
   1   6  -9   21.54    2.95
   1   6  -9   19.67    2.06
   1   6  -9   18.88    1.88
   1  -6  -9   22.69    3.28
   1  -6  -9   18.63    2.00
   1  -6  -9   18.65    1.96
   1   6   9   19.48    3.22
   1  -6   9   20.58    3.25
   1  -6   9   22.55    2.68
  -1   7  -9  200.42    5.87
  -1   7  -9  200.28    4.38
  -1  -7  -9  209.90    6.10
  -1  -7  -9  187.48    4.53
  -1   7   9  209.94    6.39
  -1  -7   9  215.95    6.30
   1   7  -9  208.14    5.61
   1   7  -9  215.05    3.79
   1   7  -9  202.43    3.45
   1  -7  -9  193.32    6.03
   1  -7  -9  221.62    4.75
   1  -7  -9  189.19    4.09
   1  -7  -9  190.43    4.29
   1   7   9  212.79    6.18
   1  -7   9  207.42    6.13
   1  -7   9  199.44    4.95
  -1   8  -9   43.19    4.25
  -1   8  -9   46.50    3.20
  -1  -8  -9   47.50    4.40
  -1  -8  -9   44.04    3.36
  -1   8   9   44.05    4.38
  -1  -8   9   48.34    4.78
  -1  -8   9   42.46    3.63
   1   8  -9   45.96    4.05
   1   8  -9   44.75    2.75
   1   8  -9   41.95    2.45
   1  -8  -9   44.49    4.36
   1  -8  -9   45.57    3.06
   1  -8  -9   47.02    3.12
   1   8   9   43.48    4.33
   1  -8   9   51.46    4.68
   1  -8   9   49.60    3.80
  -1   9  -9   11.32    3.04
  -1   9  -9   10.46    2.17
  -1  -9  -9    9.76    3.04
  -1  -9  -9    7.77    2.21
  -1   9   9   12.65    3.27
  -1  -9   9   11.12    3.29
  -1  -9   9    6.66    2.73
   1   9  -9    8.35    2.72
   1   9  -9    9.59    1.89
   1  -9  -9   10.11    3.16
   1  -9  -9    7.79    2.02
   1  -9  -9    7.99    2.21
   1   9   9   10.73    3.07
   1  -9   9    9.08    3.36
   1  -9   9   10.15    2.94
  -1  10  -9   55.50    4.81
  -1  10  -9   62.22    3.80
  -1 -10  -9   63.15    5.17
  -1 -10  -9   58.13    3.93
  -1  10   9   60.99    4.89
  -1 -10   9   64.97    4.86
  -1 -10   9   63.39    4.35
   1  10  -9   58.41    4.43
   1  10  -9   65.23    3.43
   1 -10  -9   53.87    4.67
   1 -10  -9   59.76    3.78
   1 -10  -9   58.98    3.50
   1  10   9   63.66    5.24
   1 -10   9   59.21    5.17
   1 -10   9   65.09    4.80
  -1  11  -9  102.52    5.25
  -1  11  -9   98.74    4.49
  -1 -11  -9   98.25    5.45
  -1 -11  -9   92.00    4.51
  -1  11   9  101.21    5.60
  -1 -11   9   93.53    5.90
  -1 -11   9   89.03    4.98
   1  11  -9  102.36    4.96
   1  11  -9   99.83    3.98
   1 -11  -9   98.65    5.45
   1 -11  -9   94.99    4.46
   1 -11  -9   95.88    4.07
   1  11   9  104.56    5.52
   1 -11   9   92.43    5.83
   1 -11   9   99.69    5.46
  -1  12  -9   46.59    4.98
  -1  12  -9   50.87    4.20
  -1 -12  -9   50.08    5.22
  -1 -12  -9   49.59    4.43
  -1  12   9   49.31    5.08
  -1 -12   9   53.70    5.59
  -1 -12   9   54.84    4.90
   1  12  -9   49.90    4.46
   1  12  -9   50.69    3.72
   1 -12  -9   49.95    5.05
   1 -12  -9   53.63    4.29
   1 -12  -9   47.98    3.75
   1  12   9   53.89    5.44
   1 -12   9   51.01    5.59
   1 -12   9   51.01    4.92
  -1  13  -9   57.54    4.95
  -1  13  -9   55.06    4.52
  -1 -13  -9   54.76    5.10
  -1 -13  -9   51.03    4.74
  -1  13   9   56.64    5.78
  -1 -13   9   43.04    5.07
  -1 -13   9   42.13    5.02
   1  13  -9   60.43    4.70
   1  13  -9   52.69    3.96
   1 -13  -9   54.88    4.51
   1 -13  -9   50.05    3.84
   1  13   9   58.49    5.27
   1 -13   9   52.99    5.23
   1 -13   9   51.41    5.67
  -1  14  -9    0.88    3.26
  -1  14  -9   -0.06    2.65
  -1 -14  -9    2.34    3.41
  -1 -14  -9    0.04    2.78
  -1  14   9   -0.20    3.41
  -1 -14   9    1.62    3.52
  -1 -14   9    2.00    3.69
   1  14  -9    2.18    2.89
   1  14  -9    0.33    2.37
   1 -14  -9   -0.70    2.78
   1 -14  -9   -0.26    2.61
   1  14   9   -0.10    3.27
   1 -14   9    1.06    3.71
   1 -14   9   -0.17    3.59
  -1  15  -9    9.09    3.57
  -1  15  -9    6.18    3.00
  -1 -15  -9    7.85    3.25
  -1  15   9    6.41    3.81
  -1 -15   9   10.47    4.15
  -1 -15   9    7.63    4.15
   1  15  -9    8.32    3.19
   1  15  -9    6.75    2.75
   1 -15  -9    7.55    3.14
   1 -15  -9   10.29    3.10
   1  15   9    4.25    3.76
   1 -15   9    9.65    4.41
   1 -15   9    0.89    4.06
  -1  16  -9   29.90    4.31
  -1  16  -9   32.48    3.98
  -1 -16  -9   35.33    4.32
  -1  16   9   30.56    4.79
  -1 -16   9   31.57    5.13
  -1 -16   9   39.38    5.30
   1  16  -9   35.95    4.00
   1  16  -9   32.45    3.63
   1 -16  -9   32.12    4.13
   1 -16  -9   32.21    3.86
   1  16   9   30.52    4.65
   1 -16   9   30.12    5.00
   1 -16   9   37.58    5.15
  -1  17  -9   52.20    5.93
  -1  17  -9   52.11    5.85
  -1 -17  -9   55.34    6.12
  -1  17   9   55.39    6.84
  -1 -17   9   51.50    5.89
  -1 -17   9   52.57    5.82
   1  17  -9   51.31    5.02
   1  17  -9   51.22    5.17
   1 -17  -9   49.92    5.91
   1 -17  -9   44.85    4.78
   1  17   9   52.15    5.43
   1 -17   9   48.80    5.74
   1 -17   9   50.12    5.59
  -1  18  -9   10.93    4.01
  -1  18  -9   13.57    3.87
  -1 -18  -9    8.17    3.91
  -1  18   9   14.98    4.58
  -1 -18   9    9.69    4.98
  -1 -18   9   10.01    5.17
   1  18  -9    9.75    3.47
   1  18  -9    7.97    3.40
   1 -18  -9   13.10    3.91
   1 -18  -9   11.07    3.59
   1  18   9   12.98    4.50
   1 -18   9   10.15    4.90
   1 -18   9   14.56    4.81
  -1  19  -9    2.40    3.78
  -1  19  -9   -0.89    3.64
  -1 -19  -9    3.09    3.80
  -1  19   9    1.57    4.37
  -1 -19   9    7.03    5.00
  -1 -19   9    1.13    4.90
   1  19  -9    0.53    3.35
   1 -19  -9   -0.40    3.71
   1  19   9    4.04    4.29
   1 -19   9    0.69    4.86
   1 -19   9    2.23    4.76
  -1  20  -9    9.25    4.22
  -1  20  -9   10.80    4.09
  -1 -20  -9    5.50    4.17
  -1  20   9   11.51    4.93
  -1 -20   9   11.77    5.23
  -1 -20   9   10.91    5.40
   1  20  -9    8.50    3.73
   1 -20  -9    9.23    4.43
   1  20   9    8.33    4.54
   1 -20   9    6.16    5.25
   1 -20   9    6.82    5.10
  -1  21  -9   28.48    4.93
  -1  21  -9   26.23    4.99
  -1 -21  -9   24.74    5.05
  -1  21   9   22.95    5.40
  -1 -21   9   20.08    5.92
  -1 -21   9   21.49    6.05
   1  21  -9   25.24    4.45
   1 -21  -9   29.72    5.30
   1  21   9   27.70    5.50
   1 -21   9   23.01    5.83
   1 -21   9   21.18    5.85
  -1  22  -9    9.63    4.45
  -1  22  -9   11.47    4.68
  -1 -22  -9    6.45    4.72
  -1  22   9   13.57    5.27
  -1 -22   9    7.07    5.84
  -1 -22   9    6.78    5.97
   1  22  -9   10.87    4.21
   1 -22  -9    8.52    4.69
   1  22   9    5.79    4.84
   1 -22   9    5.53    5.69
   1 -22   9    7.41    5.72
  -1  23  -9    2.21    4.57
  -1 -23  -9    1.65    4.63
  -1  23   9    1.30    5.12
  -1 -23   9   -0.31    5.60
  -1 -23   9    0.48    5.99
   1  23  -9   -0.14    4.13
   1 -23  -9   -0.11    4.65
   1  23   9   -0.90    4.87
   1 -23   9   -1.27    5.82
   1 -23   9   -2.43    5.52
  -1  24  -9    2.44    4.71
  -1  24   9   -6.39    5.11
  -1 -24   9    7.63    6.19
  -1 -24   9    0.75    5.91
   1  24  -9    1.05    4.50
   1 -24  -9    1.81    4.82
   1  24   9    0.29    4.93
   1 -24   9   -0.08    6.01
   1 -24   9   -0.21    6.08
  -1  25  -9    3.53    4.95
  -1  25   9    0.18    5.67
  -1 -25   9    4.63    6.26
  -1 -25   9   10.21    6.54
   1  25  -9    4.84    4.85
   1 -25  -9    5.84    5.11
   1  25   9   -0.16    5.44
   1 -25   9    2.60    6.26
   1 -25   9    9.15    6.33
  -1  26  -9    2.16    5.04
  -1  26   9    1.54    5.94
  -1 -26   9    3.19    6.40
  -1 -26   9    6.50    6.74
   1  26  -9    6.07    5.18
   1  26   9   -0.17    5.80
   1 -26   9    0.32    6.51
   1 -26   9    4.67    6.57
  -1  27  -9    5.98    5.57
  -1  27   9    4.23    6.45
  -1 -27   9    6.11    6.75
  -1 -27   9   10.85    7.03
   1  27  -9    0.56    5.22
   1  27   9   -0.23    5.88
   1 -27   9    2.46    6.80
   1 -27   9   12.06    6.83
  -1  28  -9    6.38    5.96
  -1 -28   9    1.22    6.88
   1 -28   9   -5.24    6.87
  -1   0 -10    5.24    2.76
  -1   0 -10    5.85    1.52
  -1   0 -10    4.63    1.64
  -1   0  10    5.18    2.26
   1   0 -10    6.23    2.61
   1   0 -10    4.99    1.13
   1   0 -10    5.23    1.20
   1   0  10    2.14    2.08
  -1   1 -10   96.16    4.90
  -1   1 -10   96.61    3.07
  -1   1 -10   94.24    3.22
  -1  -1 -10   95.85    4.89
  -1  -1 -10  101.73    3.24
  -1  -1 -10   92.77    3.15
  -1   1  10  111.48    4.11
  -1  -1  10  108.19    4.59
   1   1 -10   98.96    4.78
   1   1 -10  100.35    2.22
   1   1 -10   94.06    2.18
   1  -1 -10   97.74    4.79
   1  -1 -10  102.83    2.47
   1  -1 -10   91.87    2.36
   1   1  10  104.65    3.70
   1  -1  10  105.90    4.27
   1  -1  10  102.02    2.95
  -1   2 -10    9.37    2.98
  -1   2 -10   11.70    1.69
  -1   2 -10   12.50    1.92
  -1  -2 -10   13.10    3.01
  -1  -2 -10   13.10    1.94
  -1  -2 -10   14.27    1.94
  -1   2  10   13.28    2.29
  -1  -2  10   16.78    2.86
   1   2 -10   15.37    3.01
   1   2 -10   13.74    1.26
   1   2 -10   14.05    1.33
   1  -2 -10   14.11    3.04
   1  -2 -10   13.24    1.46
   1  -2 -10   15.07    1.54
   1   2  10   16.05    2.09
   1  -2  10   17.04    2.67
   1  -2  10   12.28    1.91
  -1   3 -10   34.24    3.77
  -1   3 -10   26.30    2.40
  -1   3 -10   26.92    2.71
  -1  -3 -10   28.57    3.40
  -1  -3 -10   25.43    2.71
  -1   3  10   35.82    3.80
  -1   3  10   33.22    2.95
  -1  -3  10   29.64    3.33
   1   3 -10   33.53    3.52
   1   3 -10   26.19    1.71
   1   3 -10   25.05    1.82
   1  -3 -10   31.34    3.50
   1  -3 -10   29.37    2.20
   1  -3 -10   26.76    2.18
   1   3  10   31.75    2.56
   1  -3  10   32.98    3.85
   1  -3  10   29.15    2.64
  -1   4 -10    0.28    2.61
  -1   4 -10   -1.56    1.51
  -1  -4 -10    0.47    2.62
  -1  -4 -10    0.15    1.66
  -1   4  10   -0.14    2.68
  -1   4  10    1.01    1.72
  -1  -4  10    0.72    2.68
   1   4 -10    2.46    2.53
   1   4 -10    0.64    1.07
   1   4 -10    0.98    1.19
   1  -4 -10    1.91    2.70
   1  -4 -10    0.47    1.36
   1  -4 -10   -0.29    1.40
   1  -4  10    0.50    2.57
   1  -4  10    0.07    1.87
  -1   5 -10  213.52    6.51
  -1   5 -10  196.31    4.21
  -1  -5 -10  197.50    6.25
  -1  -5 -10  188.48    4.48
  -1   5  10  207.79    6.36
  -1  -5  10  216.95    6.41
   1   5 -10  209.31    6.12
   1   5 -10  192.66    3.11
   1   5 -10  205.32    3.36
   1  -5 -10  199.20    6.27
   1  -5 -10  222.94    4.19
   1  -5 -10  192.16    3.88
   1  -5  10  211.30    6.02
   1  -5  10  209.37    4.73
  -1   6 -10    5.92    2.88
  -1   6 -10    3.04    1.80
  -1  -6 -10    3.81    2.86
  -1  -6 -10    2.55    1.91
  -1   6  10    4.63    2.94
  -1  -6  10    4.31    2.99
   1   6 -10    3.82    2.67
   1   6 -10    2.54    1.29
   1  -6 -10    4.09    2.94
   1  -6 -10    3.09    1.62
   1   6  10    0.54    2.89
   1  -6  10    3.50    3.02
   1  -6  10    5.08    2.31
  -1   7 -10    6.78    3.09
  -1   7 -10    6.36    2.01
  -1  -7 -10    7.43    3.09
  -1  -7 -10    5.70    2.08
  -1   7  10    4.32    3.02
  -1  -7  10   10.01    3.28
   1   7 -10    4.15    2.76
   1   7 -10    7.19    1.66
   1   7 -10    6.30    1.50
   1  -7 -10    4.39    3.04
   1  -7 -10    6.06    1.89
   1   7  10    7.79    3.24
   1  -7  10    4.29    3.20
   1  -7  10    8.51    2.63
  -1   8 -10   39.29    4.63
  -1   8 -10   41.41    3.44
  -1  -8 -10   41.22    4.64
  -1  -8 -10   38.96    3.50
  -1   8  10   44.06    4.90
  -1  -8  10   45.66    5.03
  -1  -8  10   41.21    3.88
   1   8 -10   47.35    4.21
   1   8 -10   42.65    2.90
   1  -8 -10   40.68    4.80
   1  -8 -10   38.98    3.23
   1   8  10   47.35    5.12
   1  -8  10   41.16    4.92
   1  -8  10   37.68    3.93
  -1   9 -10  160.38    6.34
  -1   9 -10  154.45    4.73
  -1  -9 -10  159.37    6.30
  -1  -9 -10  148.15    4.88
  -1   9  10  171.48    6.52
  -1  -9  10  162.88    6.69
  -1  -9  10  148.31    5.59
   1   9 -10  159.68    5.62
   1   9 -10  165.45    4.23
   1  -9 -10  157.17    6.36
   1  -9 -10  149.66    4.59
   1  -9 -10  146.99    4.40
   1   9  10  165.75    6.42
   1  -9  10  165.84    6.66
   1  -9  10  162.73    5.59
  -1  10 -10    9.00    3.30
  -1  10 -10    5.56    2.32
  -1 -10 -10    4.98    3.36
  -1 -10 -10    3.70    2.43
  -1  10  10    7.82    3.28
  -1 -10  10    9.85    3.84
  -1 -10  10    5.10    3.02
   1  10 -10    4.55    2.91
   1  10 -10    7.26    2.09
   1 -10 -10    7.30    3.25
   1 -10 -10    7.11    2.31
   1 -10 -10    8.30    2.46
   1  10  10    5.86    3.29
   1 -10  10    7.18    3.56
   1 -10  10    6.53    3.29
  -1  11 -10   16.70    3.68
  -1  11 -10   16.13    2.77
  -1 -11 -10   16.15    3.93
  -1 -11 -10   13.72    2.88
  -1  11  10   14.79    3.79
  -1 -11  10   12.77    3.96
  -1 -11  10   13.98    3.63
   1  11 -10   19.07    3.40
   1  11 -10   18.30    2.58
   1 -11 -10   14.57    3.71
   1 -11 -10   14.00    2.73
   1 -11 -10   16.11    2.74
   1  11  10   18.08    3.99
   1 -11  10   19.97    4.18
   1 -11  10   13.05    3.69
  -1  12 -10   13.10    3.61
  -1  12 -10   11.75    2.85
  -1 -12 -10   11.32    3.71
  -1 -12 -10    6.01    2.78
  -1  12  10   12.59    3.78
  -1 -12  10    4.00    3.93
  -1 -12  10    6.88    3.59
   1  12 -10    9.13    3.20
   1  12 -10   11.71    2.52
   1 -12 -10   11.00    3.68
   1 -12 -10    8.27    2.75
   1  12  10    9.55    3.63
   1 -12  10   12.96    4.25
   1 -12  10    9.48    3.78
  -1  13 -10   44.30    5.17
  -1  13 -10   46.37    4.60
  -1 -13 -10   42.95    5.31
  -1 -13 -10   46.15    5.12
  -1  13  10   42.95    4.87
  -1 -13  10   52.82    5.59
  -1 -13  10   49.90    5.38
   1  13 -10   41.76    4.90
   1  13 -10   46.01    4.23
   1 -13 -10   44.01    4.75
   1  13  10   45.49    5.41
   1 -13  10   51.56    5.48
   1 -13  10   49.00    4.97
  -1  14 -10    4.24    3.63
  -1  14 -10    6.55    2.94
  -1 -14 -10    3.65    3.66
  -1 -14 -10    6.54    3.22
  -1  14  10    4.55    3.87
  -1 -14  10    5.71    4.42
  -1 -14  10    8.94    4.20
   1  14 -10    3.05    3.18
   1  14 -10    5.86    2.75
   1 -14 -10    5.86    2.97
   1  14  10    4.16    3.68
   1 -14  10    6.47    4.30
   1 -14  10    2.98    4.16
  -1  15 -10   81.41    6.32
  -1  15 -10   78.81    5.59
  -1 -15 -10   79.36    6.33
  -1 -15 -10   75.89    5.87
  -1  15  10   77.57    6.97
  -1 -15  10   83.68    7.19
  -1 -15  10   68.12    6.33
   1  15 -10   74.15    5.63
   1  15 -10   78.10    5.18
   1 -15 -10   73.38    5.73
   1  15  10   81.07    6.29
   1 -15  10   75.43    6.94
   1 -15  10   65.56    6.18
  -1  16 -10    3.94    3.82
  -1  16 -10    3.15    3.31
  -1 -16 -10    2.04    3.40
  -1  16  10    2.10    4.10
  -1 -16  10    2.70    4.58
  -1 -16  10   -1.45    4.44
   1  16 -10    1.09    3.25
   1  16 -10    2.62    2.90
   1 -16 -10    0.62    3.31
   1  16  10    1.26    3.86
   1 -16  10    0.37    4.46
   1 -16  10   -0.75    4.09
  -1  17 -10   18.63    4.35
  -1  17 -10   21.06    4.12
  -1 -17 -10   20.04    4.28
  -1  17  10   22.95    4.90
  -1 -17  10   23.88    5.55
  -1 -17  10   20.53    5.15
   1  17 -10   21.81    3.97
   1  17 -10   19.56    3.61
   1 -17 -10   23.83    4.27
   1  17  10   19.61    4.91
   1 -17  10   23.22    5.64
   1 -17  10   20.99    5.19
  -1  18 -10    1.18    3.95
  -1  18 -10    5.38    3.78
  -1 -18 -10    1.64    3.89
  -1  18  10    6.69    4.77
  -1 -18  10    4.34    5.15
  -1 -18  10    0.41    4.90
   1  18 -10    3.09    3.58
   1  18 -10    0.88    3.29
   1 -18 -10    4.03    3.77
   1  18  10    5.61    4.54
   1 -18  10    2.51    4.55
   1 -18  10    5.12    4.75
  -1  19 -10   54.04    6.53
  -1  19 -10   51.24    5.28
  -1 -19 -10   58.20    5.70
  -1  19  10   59.49    6.45
  -1 -19  10   57.38    6.94
  -1 -19  10   58.44    6.93
   1  19 -10   59.30    6.00
   1 -19 -10   57.87    5.68
   1  19  10   54.92    6.79
   1 -19  10   56.04    6.94
   1 -19  10   60.10    6.54
  -1  20 -10    1.74    4.15
  -1  20 -10    4.06    4.10
  -1 -20 -10    7.54    4.36
  -1  20  10    4.04    5.07
  -1 -20  10    3.73    5.44
  -1 -20  10    2.27    5.47
   1  20 -10    2.71    3.73
   1 -20 -10    4.52    4.37
   1  20  10    4.84    4.96
   1 -20  10    6.21    5.42
   1 -20  10    8.29    5.50
  -1  21 -10   -1.61    4.25
  -1  21 -10   -0.85    4.25
  -1 -21 -10    2.26    4.54
  -1  21  10   -0.26    5.06
  -1 -21  10   -2.86    5.49
  -1 -21  10    3.65    5.76
   1  21 -10    0.63    4.05
   1 -21 -10    0.38    4.41
   1  21  10    3.87    4.82
   1 -21  10    3.80    5.70
   1 -21  10   -1.49    5.18
  -1  22 -10    3.28    4.43
  -1  22 -10   -0.09    4.34
  -1 -22 -10   -2.40    4.47
  -1  22  10    1.39    5.29
  -1 -22  10    1.78    5.72
  -1 -22  10   -2.39    5.77
   1  22 -10    3.35    4.26
   1 -22 -10    4.37    4.84
   1  22  10    5.55    5.37
   1 -22  10    0.71    5.97
   1 -22  10    3.33    5.75
  -1  23 -10   30.78    5.53
  -1 -23 -10   28.46    5.77
  -1  23  10   29.74    6.41
  -1 -23  10   25.24    6.67
  -1 -23  10   27.23    6.84
   1  23 -10   29.44    5.40
   1 -23 -10   31.07    5.93
   1  23  10   32.60    6.14
   1 -23  10   23.28    6.79
   1 -23  10   33.07    6.74
  -1  24 -10   -0.05    4.72
  -1 -24 -10    3.36    5.16
  -1  24  10   -1.21    5.76
  -1 -24  10   -0.56    6.37
  -1 -24  10    2.76    6.57
   1  24 -10    0.49    4.67
   1 -24 -10   -1.69    5.03
   1  24  10    0.19    5.35
   1 -24  10   -3.17    6.02
   1 -24  10    1.68    6.46
  -1  25 -10   10.78    5.39
  -1  25  10    8.63    6.39
  -1 -25  10   15.97    6.92
  -1 -25  10    8.39    6.71
   1  25 -10   11.88    5.30
   1 -25 -10   11.28    5.57
   1  25  10    6.91    5.93
   1 -25  10   12.39    6.93
   1 -25  10   13.69    6.72
  -1  26 -10    0.56    5.33
  -1  26  10   -2.56    6.25
  -1 -26  10    3.14    6.69
  -1 -26  10    7.68    6.98
   1  26 -10    5.30    5.35
   1  26  10    1.72    5.89
   1 -26  10    4.40    6.68
   1 -26  10    5.50    6.64
  -1 -27  10   15.51    7.41
   1  27  10    4.14    6.39
   1 -27  10   22.63    7.61
  -1   0 -11    4.07    2.98
  -1   0 -11    1.11    1.75
  -1   0  11    5.73    2.51
   1   0 -11    3.97    2.95
   1   0 -11    4.16    1.30
   1   0 -11    3.00    1.35
   1   0  11    3.40    2.21
  -1   1 -11   64.33    4.93
  -1   1 -11   59.28    3.22
  -1  -1 -11   63.33    4.92
  -1  -1 -11   56.82    3.14
  -1   1  11   70.53    4.02
  -1  -1  11   70.72    4.36
   1   1 -11   59.07    4.68
   1   1 -11   62.85    2.30
   1   1 -11   59.59    2.37
   1  -1 -11   65.31    4.82
   1  -1 -11   65.59    2.49
   1  -1 -11   62.36    2.45
   1   1  11   69.96    3.69
   1  -1  11   74.66    4.16
  -1   2 -11   41.56    4.26
  -1   2 -11   30.97    2.99
  -1  -2 -11   37.19    4.04
  -1  -2 -11   31.02    3.03
  -1   2  11   32.03    3.32
  -1  -2  11   35.81    4.22
   1   2 -11   33.28    3.80
   1   2 -11   31.06    1.98
   1   2 -11   28.44    2.12
   1  -2 -11   40.02    4.61
   1  -2 -11   35.89    2.34
   1  -2 -11   29.41    2.38
   1   2  11   32.82    3.12
   1  -2  11   33.80    3.93
  -1   3 -11  281.51    7.53
  -1   3 -11  275.29    4.90
  -1  -3 -11  289.63    7.46
  -1  -3 -11  275.76    5.07
  -1   3  11  294.50    7.50
  -1   3  11  313.24    5.49
  -1  -3  11  316.71    6.95
   1   3 -11  286.62    7.09
   1   3 -11  283.31    3.60
   1   3 -11  284.51    3.74
   1  -3 -11  291.53    7.38
   1  -3 -11  303.26    4.83
   1  -3 -11  267.76    4.15
   1  -3  11  305.75    6.78
  -1   4 -11   43.18    4.82
  -1   4 -11   35.13    3.16
  -1  -4 -11   42.66    4.78
  -1  -4 -11   39.21    3.28
  -1   4  11   39.28    4.19
  -1  -4  11   46.44    4.82
   1   4 -11   44.20    4.90
   1   4 -11   37.53    2.19
   1   4 -11   39.45    2.37
   1  -4 -11   43.88    5.11
   1  -4 -11   33.77    2.69
   1  -4  11   39.68    4.59
  -1   5 -11   31.30    3.93
  -1   5 -11   28.22    3.11
  -1  -5 -11   24.28    3.77
  -1  -5 -11   24.40    2.60
  -1   5  11   27.19    3.90
  -1  -5  11   26.72    3.87
   1   5 -11   26.03    3.71
   1   5 -11   21.84    2.12
   1   5 -11   23.81    2.40
   1  -5 -11   29.47    3.90
   1  -5 -11   24.33    2.79
   1  -5  11   32.15    3.78
   1  -5  11   30.48    3.03
  -1   6 -11    9.31    3.26
  -1   6 -11    8.91    2.12
  -1  -6 -11    6.41    3.25
  -1  -6 -11    6.42    2.22
  -1   6  11    9.84    3.49
  -1  -6  11   11.39    3.52
   1   6 -11    9.99    3.18
   1   6 -11    7.28    1.73
   1  -6 -11    9.63    3.49
   1  -6 -11    8.41    1.95
   1   6  11    7.10    3.49
   1  -6  11    5.15    3.31
   1  -6  11   10.01    2.72
  -1   7 -11   89.71    5.56
  -1   7 -11   94.41    4.01
  -1  -7 -11   92.93    6.00
  -1  -7 -11   87.97    4.26
  -1   7  11  104.11    5.92
  -1  -7  11   98.22    6.23
   1   7 -11   96.18    5.27
   1   7 -11   91.61    3.38
   1  -7 -11   92.35    5.74
   1  -7 -11   89.77    3.80
   1   7  11   99.46    5.85
   1  -7  11  101.96    5.77
   1  -7  11   96.13    4.67
  -1   8 -11   30.41    4.14
  -1   8 -11   30.81    3.61
  -1  -8 -11   31.99    4.31
  -1  -8 -11   29.31    3.02
  -1   8  11   36.35    4.42
  -1  -8  11   35.24    4.45
  -1  -8  11   29.67    3.66
   1   8 -11   37.07    4.01
   1   8 -11   33.11    3.07
   1  -8 -11   33.30    4.34
   1  -8 -11   27.54    3.36
   1   8  11   33.32    4.31
   1  -8  11   33.04    4.32
   1  -8  11   29.74    3.55
  -1   9 -11   12.76    3.60
  -1   9 -11    7.76    2.43
  -1  -9 -11    9.70    3.67
  -1  -9 -11    8.57    2.55
  -1   9  11    9.01    3.67
  -1  -9  11   13.92    4.08
  -1  -9  11   10.50    3.21
   1   9 -11   13.26    3.40
   1   9 -11    7.12    2.18
   1  -9 -11    7.11    3.57
   1  -9 -11    6.53    2.34
   1   9  11    9.24    3.62
   1  -9  11    8.62    3.92
   1  -9  11    8.79    3.34
  -1  10 -11    4.98    3.52
  -1  10 -11    5.60    2.49
  -1 -10 -11    4.61    3.61
  -1 -10 -11    2.51    2.56
  -1  10  11    6.44    3.79
  -1 -10  11    4.58    3.91
  -1 -10  11    2.77    3.28
   1  10 -11    5.76    3.16
   1  10 -11    4.56    2.19
   1 -10 -11    4.23    3.58
   1 -10 -11    6.63    2.44
   1  10  11    4.56    3.59
   1 -10  11    7.06    3.96
   1 -10  11    8.27    3.43
  -1  11 -11   56.79    5.82
  -1  11 -11   58.58    4.55
  -1 -11 -11   55.16    6.31
  -1 -11 -11   55.94    4.81
  -1  11  11   46.48    5.71
  -1 -11  11   64.69    6.43
  -1 -11  11   55.91    5.06
   1  11 -11   57.06    4.96
   1 -11 -11   55.79    5.68
   1 -11 -11   54.39    4.51
   1  11  11   57.14    6.23
   1 -11  11   61.08    6.76
   1 -11  11   62.13    5.48
  -1  12 -11    0.06    3.48
  -1  12 -11    6.34    2.78
  -1 -12 -11    5.23    3.95
  -1 -12 -11    4.52    2.95
  -1  12  11    7.98    3.97
  -1 -12  11    3.30    4.16
  -1 -12  11    6.04    3.69
   1  12 -11    6.76    3.38
   1 -12 -11    2.08    3.61
   1 -12 -11    5.90    2.77
   1  12  11    4.80    3.96
   1 -12  11    6.75    4.29
   1 -12  11    8.94    3.94
  -1  13 -11   43.80    4.93
  -1  13 -11   38.37    4.73
  -1 -13 -11   35.79    4.92
  -1 -13 -11   43.57    5.39
  -1  13  11   35.90    4.93
  -1 -13  11   38.44    5.50
  -1 -13  11   39.46    5.06
   1  13 -11   44.54    4.54
   1  13 -11   42.52    4.40
   1 -13 -11   42.29    5.09
   1 -13 -11   38.03    3.94
   1  13  11   40.26    5.01
   1 -13  11   39.60    5.54
   1 -13  11   40.25    4.82
  -1  14 -11   11.54    3.95
  -1  14 -11    8.17    3.22
  -1 -14 -11    7.99    4.07
  -1 -14 -11    7.94    3.40
  -1  14  11    7.82    4.38
  -1 -14  11    7.51    4.63
  -1 -14  11    6.70    4.24
   1  14 -11    5.03    3.51
   1  14 -11    8.94    2.88
   1 -14 -11    4.23    3.21
   1  14  11    7.77    4.19
   1 -14  11    6.87    4.72
   1 -14  11    6.45    4.25
  -1  15 -11   34.47    4.78
  -1  15 -11   31.07    4.06
  -1 -15 -11   35.33    5.20
  -1 -15 -11   35.84    4.39
  -1  15  11   32.20    5.25
  -1 -15  11   33.25    5.50
  -1 -15  11   33.53    5.38
   1  15 -11   33.40    4.44
   1  15 -11   36.38    3.97
   1 -15 -11   31.71    4.22
   1  15  11   32.61    5.10
   1 -15  11   34.80    5.75
   1 -15  11   37.74    5.36
  -1  16 -11   21.83    4.61
  -1  16 -11   22.24    4.05
  -1 -16 -11   21.67    4.33
  -1  16  11   18.91    5.20
  -1 -16  11   15.02    5.35
  -1 -16  11   13.69    5.20
   1  16 -11   19.37    4.14
   1  16 -11   20.29    3.67
   1 -16 -11   23.11    4.19
   1  16  11   19.04    4.89
   1 -16  11   14.43    5.28
   1 -16  11   18.84    4.89
  -1  17 -11   61.71    6.83
  -1  17 -11   60.93    6.45
  -1 -17 -11   67.06    6.79
  -1  17  11   62.72    7.71
  -1 -17  11   62.91    7.84
  -1 -17  11   65.60    6.73
   1  17 -11   59.84    5.91
   1  17 -11   64.04    6.10
   1 -17 -11   67.65    6.80
   1  17  11   61.67    6.88
   1 -17  11   66.81    7.76
   1 -17  11   62.67    7.40
  -1  18 -11    8.22    4.39
  -1  18 -11    5.22    3.88
  -1 -18 -11   10.83    4.36
  -1  18  11    7.59    4.94
  -1 -18  11    6.41    5.52
  -1 -18  11    7.49    5.35
   1  18 -11    6.04    3.71
   1 -18 -11    9.68    4.19
   1  18  11   11.09    4.81
   1 -18  11    8.34    5.67
   1 -18  11    7.09    5.30
  -1  19 -11   17.43    4.76
  -1  19 -11   15.01    4.41
  -1 -19 -11   14.23    4.63
  -1  19  11   13.35    5.30
  -1 -19  11   20.33    6.23
  -1 -19  11   14.46    5.73
   1  19 -11   16.46    4.20
   1 -19 -11   15.34    4.56
   1  19  11   13.56    5.33
   1 -19  11    8.14    5.59
   1 -19  11   16.65    5.48
  -1  20 -11   -0.68    4.38
  -1  20 -11    2.52    4.24
  -1 -20 -11   -3.10    4.21
  -1  20  11    0.07    5.04
  -1 -20  11   -1.32    5.69
  -1 -20  11   -4.67    5.54
   1  20 -11    1.43    4.05
   1 -20 -11   -0.10    4.36
   1  20  11    0.59    4.81
   1 -20  11    8.15    6.03
   1 -20  11    1.68    5.29
  -1  21 -11   20.40    5.14
  -1  21 -11   19.64    5.02
  -1 -21 -11   20.96    5.34
  -1  21  11   24.86    6.04
  -1 -21  11   16.22    6.58
  -1 -21  11   25.47    6.81
   1  21 -11   24.30    4.86
   1 -21 -11   21.68    5.28
   1  21  11   19.57    5.78
   1 -21  11   26.45    6.69
   1 -21  11   26.21    6.52
  -1  22 -11    5.24    4.77
  -1 -22 -11    6.45    4.84
  -1  22  11   -0.50    5.60
  -1 -22  11    3.54    6.34
  -1 -22  11    1.62    6.39
   1  22 -11    4.77    4.57
   1 -22 -11    3.90    4.90
   1  22  11    2.37    5.48
   1 -22  11    1.12    6.29
   1 -22  11    8.37    6.20
  -1  23 -11   -0.53    4.67
  -1 -23 -11   -2.93    5.04
  -1  23  11   -2.66    5.59
  -1 -23  11   -3.90    6.23
  -1 -23  11   -0.15    6.14
   1  23 -11    2.47    4.65
   1 -23 -11    0.19    5.06
   1  23  11   -8.96    5.02
   1 -23  11   -1.98    6.32
   1 -23  11   -1.22    5.86
  -1  24 -11    3.22    5.09
  -1 -24 -11    2.26    5.26
  -1  24  11   -3.98    5.86
  -1 -24  11    2.41    6.50
  -1 -24  11   -2.16    6.55
   1  24 -11   -0.42    4.79
   1 -24 -11    0.71    5.28
   1  24  11   -4.30    5.53
   1 -24  11   -0.98    6.51
   1 -24  11    6.35    6.36
  -1  25 -11   14.54    5.98
  -1  25  11   11.19    6.79
  -1 -25  11   11.41    7.14
  -1 -25  11    8.62    7.02
   1 -25 -11   17.36    5.93
   1  25  11   17.24    6.51
   1 -25  11   18.09    7.23
   1 -25  11   20.90    7.32
  -1 -26  11    3.41    7.32
   1 -26 -11    6.66    5.87
   1  26  11   -2.52    6.03
   1 -26  11    7.06    7.13
  -1   0 -12   65.84    5.40
  -1   0 -12   56.29    3.38
  -1   0  12   68.33    4.57
   1   0 -12   68.28    5.30
   1   0 -12   57.92    2.70
   1   0  12   62.36    4.27
  -1   1 -12   54.58    5.22
  -1   1 -12   52.53    3.44
  -1  -1 -12   56.19    5.31
  -1  -1 -12   51.89    3.51
  -1   1  12   59.77    4.20
  -1  -1  12   61.88    4.59
   1   1 -12   53.31    5.12
   1   1 -12   47.39    2.62
   1  -1 -12   54.30    5.52
   1  -1 -12   48.29    2.64
   1  -1  12   59.03    4.34
  -1   2 -12    1.71    3.31
  -1   2 -12    2.61    2.02
  -1  -2 -12    2.48    3.18
  -1  -2 -12    2.31    2.02
  -1   2  12    1.33    3.27
  -1  -2  12   -0.39    2.89
   1   2 -12    3.74    3.14
   1   2 -12    0.35    1.49
   1  -2 -12    2.87    3.16
   1  -2 -12    1.60    1.62
   1  -2  12    1.71    2.81
  -1   3 -12    9.31    3.63
  -1   3 -12    5.80    2.06
  -1  -3 -12    7.97    3.43
  -1  -3 -12    5.53    2.15
  -1   3  12    7.98    3.67
  -1  -3  12    9.36    3.32
   1   3 -12   11.91    3.40
   1   3 -12    7.68    1.64
   1  -3 -12    7.23    3.34
   1  -3 -12    5.35    1.81
   1  -3  12    6.56    3.07
  -1   4 -12  120.12    6.53
  -1   4 -12  115.37    4.18
  -1  -4 -12  112.43    6.50
  -1  -4 -12   96.49    4.17
  -1   4  12  133.68    6.44
  -1  -4  12  116.74    5.97
   1   4 -12  114.12    5.86
   1   4 -12  102.77    3.16
   1  -4 -12  124.19    6.58
   1  -4 -12  104.80    3.65
   1  -4  12  126.94    5.89
  -1   5 -12  171.29    7.16
  -1   5 -12  161.19    4.68
  -1  -5 -12  171.16    6.95
  -1  -5 -12  155.30    4.86
  -1   5  12  172.42    6.98
  -1  -5  12  184.53    6.98
   1   5 -12  170.11    6.53
   1   5 -12  165.70    3.76
   1  -5 -12  177.39    7.03
   1  -5 -12  158.63    4.28
   1  -5  12  180.93    6.71
  -1   6 -12   37.00    4.57
  -1   6 -12   28.71    3.57
  -1  -6 -12   35.53    4.47
  -1  -6 -12   31.21    3.80
  -1   6  12   32.82    4.54
  -1  -6  12   39.97    4.63
   1   6 -12   33.67    4.28
   1   6 -12   35.29    2.96
   1  -6 -12   33.45    4.47
   1  -6 -12   33.64    3.33
   1   6  12   39.19    4.73
   1  -6  12   34.29    4.45
  -1   7 -12    5.81    3.65
  -1   7 -12    7.22    2.31
  -1  -7 -12    6.96    3.84
  -1  -7 -12    7.77    2.52
  -1   7  12    8.73    3.84
  -1  -7  12    9.37    3.85
  -1  -7  12    6.47    3.08
   1   7 -12   11.42    3.68
   1   7 -12   10.44    2.10
   1  -7 -12   10.73    3.88
   1  -7 -12    7.58    2.30
   1   7  12    7.88    3.73
   1  -7  12   11.50    3.79
  -1   8 -12   28.39    4.38
  -1   8 -12   24.62    2.87
  -1  -8 -12   28.00    4.44
  -1  -8 -12   18.88    2.93
  -1   8  12   30.00    4.61
  -1  -8  12   25.77    4.48
  -1  -8  12   25.89    3.78
   1   8 -12   26.88    4.12
   1   8 -12   23.01    2.51
   1  -8 -12   26.63    4.62
   1  -8 -12   24.66    2.87
   1   8  12   20.55    4.26
   1  -8  12   27.98    4.54
  -1   9 -12   66.13    5.84
  -1   9 -12   62.07    4.38
  -1  -9 -12   66.47    6.17
  -1  -9 -12   60.16    4.71
  -1   9  12   63.96    6.57
  -1  -9  12   67.75    6.42
  -1  -9  12   65.17    5.10
   1   9 -12   75.26    5.84
   1   9 -12   62.75    3.93
   1  -9 -12   59.37    5.91
   1  -9 -12   63.63    4.37
   1   9  12   64.12    6.21
   1  -9  12   69.07    6.35
  -1  10 -12  110.52    6.46
  -1  10 -12   91.42    4.95
  -1 -10 -12   98.83    6.74
  -1 -10 -12   94.09    5.37
  -1  10  12  103.83    6.81
  -1 -10  12   96.41    7.02
  -1 -10  12   91.43    5.72
   1  10 -12  103.65    6.23
   1  10 -12   96.87    4.48
   1 -10 -12   98.93    6.67
   1 -10 -12   88.40    4.82
   1  10  12  107.19    6.75
   1 -10  12  100.89    7.56
   1 -10  12   96.48    6.01
  -1  11 -12    2.61    3.69
  -1  11 -12   -0.39    2.66
  -1 -11 -12    3.96    4.00
  -1 -11 -12    3.71    2.89
  -1  11  12    1.47    4.00
  -1 -11  12    2.95    4.21
  -1 -11  12    1.84    3.80
   1  11 -12    4.05    3.54
   1  11 -12    2.82    2.50
   1 -11 -12    5.84    3.96
   1 -11 -12    1.49    2.75
   1  11  12    4.16    4.05
   1 -11  12    2.20    4.39
   1 -11  12    0.77    3.77
  -1  12 -12    2.73    3.93
  -1  12 -12    3.88    2.91
  -1 -12 -12    1.81    3.97
  -1 -12 -12    0.72    3.00
  -1  12  12    2.00    4.02
  -1 -12  12   -0.09    4.36
  -1 -12  12   -1.38    3.63
   1  12 -12    1.86    3.43
   1  12 -12    2.49    2.57
   1 -12 -12    4.43    4.05
   1 -12 -12    0.67    2.88
   1  12  12   -0.84    4.03
   1 -12  12    1.69    4.40
   1 -12  12    4.24    3.94
  -1  13 -12    4.09    3.93
  -1  13 -12    2.21    3.03
  -1 -13 -12    2.89    4.34
  -1 -13 -12    5.05    3.37
  -1  13  12    3.84    4.35
  -1 -13  12    5.41    4.69
  -1 -13  12    6.74    4.33
   1  13 -12    3.43    3.66
   1  13 -12    1.98    2.76
   1 -13 -12    2.53    4.17
   1 -13 -12    3.06    3.16
   1  13  12    0.42    4.26
   1 -13  12    3.11    4.59
   1 -13  12   -0.24    4.07
  -1  14 -12   53.36    5.55
  -1  14 -12   45.21    4.37
  -1 -14 -12   44.86    5.63
  -1 -14 -12   44.01    4.75
  -1  14  12   46.56    5.86
  -1 -14  12   46.56    6.18
  -1 -14  12   43.96    5.61
   1  14 -12   52.53    5.17
   1  14 -12   48.42    5.19
   1 -14 -12   48.65    5.81
   1  14  12   52.56    5.86
   1 -14  12   44.65    6.16
   1 -14  12   51.11    5.65
  -1  15 -12    7.86    4.21
  -1  15 -12    6.13    3.51
  -1 -15 -12   11.27    4.66
  -1 -15 -12   16.59    4.10
  -1  15  12    9.44    4.91
  -1 -15  12   10.33    5.23
  -1 -15  12    9.10    4.80
   1  15 -12   15.66    4.08
   1  15 -12    9.82    3.40
   1 -15 -12   12.65    3.86
   1  15  12    8.06    4.70
   1 -15  12   10.16    5.32
   1 -15  12   10.95    4.77
  -1  16 -12    4.31    4.32
  -1  16 -12    3.67    3.63
  -1 -16 -12    0.75    3.86
  -1  16  12    0.09    4.59
  -1 -16  12    8.28    5.58
  -1 -16  12    3.72    4.87
   1  16 -12    3.74    3.83
   1  16 -12    4.71    3.41
   1 -16 -12    3.25    3.84
   1  16  12    6.67    4.66
   1 -16  12   -4.78    4.99
   1 -16  12    5.90    4.86
  -1  17 -12   -0.93    4.37
  -1  17 -12    2.04    3.80
  -1 -17 -12    2.53    4.07
  -1  17  12   -1.98    4.62
  -1 -17  12   -0.04    5.35
  -1 -17  12   -2.18    4.99
   1  17 -12    0.69    3.54
   1 -17 -12    2.91    3.99
   1  17  12    1.91    4.85
   1 -17  12   -0.50    5.27
   1 -17  12    4.46    5.06
  -1  18 -12   10.91    4.76
  -1  18 -12    4.80    4.03
  -1 -18 -12    6.65    4.47
  -1  18  12   10.28    5.27
  -1 -18  12    8.01    5.96
  -1 -18  12    4.11    5.44
   1  18 -12   11.75    4.01
   1 -18 -12    2.96    4.17
   1  18  12    5.84    5.04
   1 -18  12    6.95    5.84
   1 -18  12    9.23    5.41
  -1  19 -12    4.36    4.62
  -1  19 -12   -0.57    4.17
  -1 -19 -12    1.24    4.45
  -1  19  12    2.69    5.40
  -1 -19  12    5.35    5.93
  -1 -19  12    5.86    5.76
   1  19 -12    3.88    4.01
   1 -19 -12    4.46    4.50
   1  19  12    0.76    5.38
   1 -19  12    0.95    5.96
   1 -19  12    7.28    5.45
  -1  20 -12   14.62    5.16
  -1  20 -12   14.06    4.89
  -1 -20 -12   13.75    5.05
  -1  20  12   14.48    6.05
  -1 -20  12   13.02    6.55
  -1 -20  12   11.99    6.26
   1  20 -12   14.67    4.49
   1 -20 -12   12.99    5.01
   1  20  12   15.99    5.74
   1 -20  12    5.62    6.18
   1 -20  12   10.29    5.95
  -1  21 -12   -3.43    4.39
  -1 -21 -12    1.60    4.80
  -1  21  12    3.14    5.94
  -1 -21  12    1.48    6.35
  -1 -21  12    3.70    6.03
   1  21 -12    2.40    4.23
   1 -21 -12    4.74    4.98
   1  21  12    1.18    5.31
   1 -21  12   -3.96    6.26
   1 -21  12    1.56    5.96
  -1  22 -12   14.19    5.14
  -1 -22 -12    6.10    5.21
  -1  22  12    8.87    6.28
  -1 -22  12    8.99    6.89
  -1 -22  12   10.44    6.87
   1  22 -12    6.21    4.68
   1 -22 -12   10.03    5.30
   1  22  12    9.35    6.07
   1 -22  12   10.30    6.65
   1 -22  12   13.67    6.64
  -1  23 -12    2.42    5.10
  -1 -23 -12    2.19    5.36
  -1  23  12   -1.04    5.95
  -1 -23  12   -5.92    6.59
  -1 -23  12   -3.22    6.69
   1 -23 -12   -1.12    5.13
   1  23  12   -1.94    5.82
   1 -23  12    1.92    6.72
   1 -23  12    2.97    6.10
  -1 -24 -12   19.62    6.10
  -1 -24  12    8.07    7.30
  -1 -24  12    5.60    6.94
   1 -24 -12   17.26    6.00
   1  24  12   17.40    6.50
   1 -24  12   11.61    7.33
   1 -24  12   17.71    6.93
  -1 -25  12   -3.33    6.71
   1 -25  12    0.57    6.48
  -1   0 -13   -1.54    3.49
  -1   0 -13   -1.41    2.02
   1   0 -13    2.46    3.51
   1   0 -13    0.14    1.65
  -1   1 -13    1.34    3.58
  -1   1 -13   -0.64    2.09
  -1  -1 -13    1.22    3.45
  -1  -1 -13    1.50    2.23
  -1  -1  13   -0.93    2.96
   1   1 -13    1.66    3.41
   1   1 -13    1.32    1.69
   1  -1 -13    1.03    3.44
   1  -1 -13    2.43    1.78
  -1   2 -13  104.47    6.42
  -1   2 -13   90.01    4.14
  -1  -2 -13   94.14    6.31
  -1  -2 -13   86.63    4.21
  -1   2  13  103.71    6.36
  -1  -2  13  106.78    5.71
   1   2 -13   99.53    6.48
   1   2 -13   94.65    3.30
   1  -2 -13   96.60    6.21
   1  -2 -13   86.35    3.46
   1  -2  13   97.65    5.57
  -1   3 -13   25.46    4.37
  -1   3 -13   23.24    2.75
  -1  -3 -13   19.23    4.21
  -1  -3 -13   20.90    2.78
  -1   3  13   30.29    4.54
  -1  -3  13   27.24    4.06
   1   3 -13   26.57    4.22
   1   3 -13   21.66    2.17
   1  -3 -13   26.91    4.49
   1  -3 -13   22.72    2.37
   1  -3  13   26.97    3.90
  -1   4 -13   -2.03    3.63
  -1   4 -13   -0.76    2.21
  -1  -4 -13   -0.03    3.53
  -1  -4 -13   -1.06    2.21
  -1   4  13    1.37    3.65
  -1  -4  13    0.83    3.47
   1   4 -13    2.17    3.42
   1   4 -13    1.21    1.73
   1  -4 -13    0.85    3.72
   1  -4 -13    0.33    1.98
   1  -4  13    0.65    3.30
  -1   5 -13    3.28    3.70
  -1   5 -13    2.24    2.29
  -1  -5 -13    3.29    3.72
  -1  -5 -13    0.60    2.38
  -1   5  13    2.44    3.74
  -1  -5  13    1.49    3.66
   1   5 -13    3.20    3.58
   1   5 -13    0.91    1.79
   1  -5 -13    2.74    3.85
   1  -5 -13    2.55    2.10
   1   5  13    0.83    3.66
   1  -5  13    3.75    3.56
  -1   6 -13   36.17    4.80
  -1   6 -13   31.16    3.81
  -1  -6 -13   30.10    4.75
  -1  -6 -13   34.99    4.14
  -1   6  13   33.13    4.93
  -1  -6  13   39.46    4.81
   1   6 -13   41.44    4.74
   1   6 -13   31.01    3.18
   1  -6 -13   33.28    4.82
   1  -6 -13   35.48    3.68
   1   6  13   34.54    4.84
   1  -6  13   39.90    4.72
  -1   7 -13   17.93    4.48
  -1   7 -13   19.83    2.86
  -1  -7 -13   24.87    4.70
  -1  -7 -13   19.90    3.10
  -1   7  13   21.16    4.50
  -1  -7  13   23.43    4.60
   1   7 -13   25.18    4.33
   1   7 -13   17.23    2.40
   1  -7 -13   22.41    4.50
   1  -7 -13   16.95    2.74
   1   7  13   23.40    4.71
   1  -7  13   21.71    4.53
  -1   8 -13   44.12    5.21
  -1   8 -13   36.45    4.18
  -1  -8 -13   42.97    5.24
  -1  -8 -13   37.41    4.66
  -1   8  13   43.24    5.41
  -1  -8  13   41.52    5.21
   1   8 -13   46.18    5.03
   1   8 -13   37.00    3.59
   1  -8 -13   40.54    5.22
   1  -8 -13   36.27    4.21
   1   8  13   43.51    5.32
   1  -8  13   45.36    5.39
  -1   9 -13    5.68    4.07
  -1   9 -13    5.12    2.67
  -1  -9 -13    5.69    4.21
  -1  -9 -13    5.76    2.87
  -1   9  13    8.94    4.42
  -1  -9  13    9.09    4.52
  -1  -9  13    5.79    3.57
   1   9 -13    9.95    4.04
   1   9 -13    8.14    2.45
   1  -9 -13    4.50    4.04
   1  -9 -13    3.21    2.64
   1   9  13    7.62    4.17
   1  -9  13    8.33    4.63
  -1  10 -13   17.46    4.53
  -1  10 -13   19.08    3.21
  -1 -10 -13   21.71    4.96
  -1 -10 -13   15.49    3.44
  -1  10  13   23.86    5.10
  -1 -10  13   21.97    5.15
  -1 -10  13   18.07    4.23
   1  10 -13   19.25    4.31
   1  10 -13   17.23    2.89
   1 -10 -13   22.34    4.88
   1 -10 -13   17.08    3.19
   1  10  13   18.04    4.68
   1 -10  13   18.17    5.15
  -1  11 -13    5.91    4.14
  -1  11 -13    5.59    3.02
  -1 -11 -13    6.25    4.68
  -1 -11 -13    5.37    3.25
  -1  11  13    4.36    4.46
  -1 -11  13    7.44    4.77
  -1 -11  13    5.60    4.04
   1  11 -13   10.14    4.01
   1  11 -13    3.04    2.59
   1 -11 -13    2.70    4.37
   1 -11 -13    6.17    3.14
   1  11  13    6.54    4.69
   1 -11  13    4.37    4.70
  -1  12 -13   61.54    6.89
  -1  12 -13   56.62    5.29
  -1 -12 -13   56.67    6.85
  -1 -12 -13   55.64    5.78
  -1  12  13   61.79    6.34
  -1 -12  13   54.54    6.34
  -1 -12  13   53.02    6.38
   1  12 -13   69.29    6.43
   1  12 -13   60.42    4.97
   1 -12 -13   54.59    5.96
   1 -12 -13   61.73    5.67
   1  12  13   61.26    7.00
   1 -12  13   61.56    6.59
  -1  13 -13    1.42    4.28
  -1  13 -13   -0.13    3.14
  -1 -13 -13    7.03    4.57
  -1 -13 -13    1.11    3.50
  -1  13  13    6.69    4.79
  -1 -13  13   -2.79    4.78
  -1 -13  13   -1.44    4.26
   1  13 -13    3.15    3.83
   1  13 -13    2.76    2.96
   1 -13 -13    3.57    4.72
   1 -13 -13    1.66    3.32
   1  13  13    0.23    4.46
   1 -13  13   -2.49    4.95
  -1  14 -13    3.20    4.45
  -1  14 -13   -0.01    3.32
  -1 -14 -13   -0.95    4.58
  -1 -14 -13    1.27    3.65
  -1  14  13    0.26    4.88
  -1 -14  13   -0.65    5.20
  -1 -14  13   -1.67    4.35
   1  14 -13    0.09    3.87
   1  14 -13    3.11    3.14
   1 -14 -13   -1.46    3.53
   1  14  13   -0.34    4.64
   1 -14  13    1.72    5.16
  -1  15 -13   -0.73    4.47
  -1  15 -13    0.54    3.56
  -1 -15 -13    3.48    4.80
  -1 -15 -13    2.13    3.86
  -1  15  13    1.61    5.13
  -1 -15  13    4.96    5.62
  -1 -15  13    4.40    5.03
   1  15 -13    2.72    3.94
   1  15 -13   -0.02    3.30
   1 -15 -13   -0.04    3.67
   1  15  13    6.31    4.94
   1 -15  13    1.49    5.25
  -1  16 -13   22.10    5.27
  -1  16 -13   28.29    4.58
  -1 -16 -13   25.29    4.80
  -1  16  13   24.08    6.01
  -1 -16  13   30.63    6.55
  -1 -16  13   23.25    5.64
   1  16 -13   23.87    4.20
   1 -16 -13   28.98    4.80
   1  16  13   26.22    5.82
   1 -16  13   21.87    6.17
  -1  17 -13    8.59    4.86
  -1  17 -13    8.60    4.20
  -1 -17 -13   11.06    4.58
  -1  17  13   10.95    5.75
  -1 -17  13    8.64    6.13
  -1 -17  13    7.49    5.53
   1  17 -13    9.85    4.00
   1 -17 -13    6.84    4.34
   1  17  13    7.20    5.45
   1 -17  13   10.34    6.01
  -1  18 -13   22.92    5.41
  -1  18 -13   20.73    4.78
  -1 -18 -13   18.61    4.98
  -1  18  13   19.96    5.98
  -1 -18  13   13.55    6.42
  -1 -18  13   15.90    6.02
   1  18 -13   16.63    4.41
   1 -18 -13   17.35    4.83
   1  18  13   19.46    5.75
   1 -18  13   22.12    6.73
   1 -18  13   16.44    6.38
  -1  19 -13    2.30    4.92
  -1  19 -13    2.61    4.23
  -1 -19 -13    6.88    4.88
  -1  19  13    3.62    5.60
  -1 -19  13    4.96    6.40
  -1 -19  13    1.59    6.14
   1  19 -13    2.02    4.14
   1 -19 -13    1.80    4.61
   1  19  13    6.62    5.55
   1 -19  13   -0.03    6.22
   1 -19  13    8.14    5.85
  -1  20 -13   16.05    5.02
  -1 -20 -13   15.81    5.30
  -1  20  13    9.94    5.99
  -1 -20  13   20.33    6.93
  -1 -20  13   17.95    6.81
   1  20 -13   17.09    4.82
   1 -20 -13   14.77    5.24
   1  20  13   21.58    6.22
   1 -20  13   10.77    7.04
   1 -20  13   19.14    6.39
  -1  21 -13    1.43    4.75
  -1 -21 -13    4.69    5.10
  -1  21  13   -3.71    5.90
  -1 -21  13   -3.25    6.44
  -1 -21  13   -4.40    6.48
   1  21 -13    3.31    4.62
   1 -21 -13   -2.77    4.89
   1  21  13    3.26    6.06
   1 -21  13    1.44    6.63
   1 -21  13    4.96    5.90
  -1 -22 -13   11.23    5.61
  -1 -22  13    6.48    7.02
  -1 -22  13    7.63    6.71
   1 -22 -13    8.09    5.52
   1  22  13    4.63    6.21
   1 -22  13    8.45    6.99
   1 -22  13    9.11    6.32
  -1 -23  13    3.32    7.02
   1 -23  13    2.10    6.52
  -1 -24  13   -0.46    7.19
   1 -24  13    3.31    6.93
  -1   0 -14   25.85    4.71
  -1   0 -14   27.26    3.02
   1   0 -14   35.35    4.89
   1   0 -14   25.13    2.48
  -1   1 -14   50.14    5.54
  -1   1 -14   33.48    3.87
  -1  -1 -14   40.05    5.21
  -1  -1 -14   38.39    4.05
  -1   1  14   48.52    5.25
   1   1 -14   39.82    5.08
   1   1 -14   35.56    3.10
   1  -1 -14   42.61    5.18
   1  -1 -14   37.63    3.32
  -1   2 -14    5.36    4.12
  -1   2 -14    4.23    2.42
  -1  -2 -14    6.87    4.12
  -1  -2 -14    4.55    2.50
  -1   2  14    4.86    4.15
   1   2 -14    2.21    3.81
   1   2 -14    3.46    1.96
   1  -2 -14    5.04    3.97
   1  -2 -14    4.49    2.09
  -1   3 -14    1.87    3.95
  -1   3 -14    3.66    2.51
  -1  -3 -14    4.42    4.03
  -1  -3 -14    1.93    2.48
  -1   3  14    1.77    4.02
  -1  -3  14    5.04    3.73
   1   3 -14    2.87    3.89
   1   3 -14    1.76    1.93
   1  -3 -14    1.22    3.91
   1  -3 -14    1.09    2.09
  -1   4 -14   20.72    4.70
  -1   4 -14   19.36    2.94
  -1  -4 -14   18.19    4.64
  -1  -4 -14   20.44    3.08
  -1   4  14   20.45    4.84
  -1  -4  14   20.08    4.26
   1   4 -14   24.78    4.54
   1   4 -14   22.79    2.45
   1  -4 -14   18.54    4.55
   1  -4 -14   23.04    2.76
   1  -4  14   20.77    4.22
  -1   5 -14   64.30    6.50
  -1   5 -14   66.93    4.44
  -1  -5 -14   59.93    6.47
  -1  -5 -14   63.27    4.77
  -1   5  14   79.16    6.80
  -1  -5  14   64.93    6.45
   1   5 -14   66.99    6.14
   1   5 -14   60.16    3.57
   1  -5 -14   68.45    7.15
   1  -5 -14   62.98    4.19
   1   5  14   71.01    7.19
   1  -5  14   63.77    6.21
  -1   6 -14   16.34    4.51
  -1   6 -14   20.77    3.12
  -1  -6 -14   12.11    4.59
  -1  -6 -14   18.04    3.19
  -1   6  14   19.01    4.85
  -1  -6  14   19.27    4.60
   1   6 -14   15.00    4.27
   1   6 -14   17.19    2.50
   1  -6 -14   16.85    4.60
   1  -6 -14   14.26    2.80
   1   6  14   17.97    4.85
   1  -6  14   18.89    4.55
  -1   7 -14    6.93    4.23
  -1   7 -14    4.11    2.74
  -1  -7 -14    5.84    4.59
  -1  -7 -14    2.64    2.87
  -1   7  14    6.22    4.46
  -1  -7  14    9.10    4.42
   1   7 -14    8.45    4.04
   1   7 -14    5.93    2.30
   1  -7 -14    6.57    4.41
   1  -7 -14    4.56    2.72
   1   7  14    5.08    4.60
   1  -7  14    4.11    4.30
  -1   8 -14   47.53    5.66
  -1   8 -14   40.52    3.77
  -1  -8 -14   45.36    5.73
  -1  -8 -14   44.93    5.15
  -1   8  14   39.23    5.60
  -1  -8  14   41.09    5.65
   1   8 -14   45.02    5.31
   1   8 -14   40.17    3.89
   1  -8 -14   47.29    5.88
   1  -8 -14   41.23    4.65
   1   8  14   44.61    5.68
   1  -8  14   36.48    5.37
  -1   9 -14   47.80    5.73
  -1   9 -14   50.56    4.84
  -1  -9 -14   54.26    5.95
  -1  -9 -14   41.73    5.20
  -1   9  14   60.75    7.10
  -1  -9  14   50.27    6.12
   1   9 -14   57.79    5.72
   1   9 -14   50.32    4.29
   1  -9 -14   55.35    6.83
   1  -9 -14   49.88    4.98
   1   9  14   59.35    6.31
   1  -9  14   58.48    6.16
  -1  10 -14   16.74    4.80
  -1  10 -14   14.98    3.34
  -1 -10 -14   18.46    5.20
  -1 -10 -14   14.27    3.63
  -1  10  14   13.20    5.03
  -1 -10  14   12.59    5.05
   1  10 -14   16.44    4.70
   1  10 -14   13.65    2.89
   1 -10 -14   12.03    4.77
   1 -10 -14   14.39    3.40
   1  10  14   22.58    5.26
   1 -10  14   14.70    5.19
  -1  11 -14   14.92    4.99
  -1  11 -14   11.55    3.36
  -1 -11 -14   12.31    5.09
  -1 -11 -14    8.17    3.58
  -1  11  14   15.26    5.16
  -1 -11  14   12.51    5.26
   1  11 -14   17.51    4.61
   1  11 -14    9.57    3.06
   1 -11 -14   16.35    5.21
   1 -11 -14   13.99    3.60
   1  11  14   17.58    5.19
   1 -11  14   13.20    5.37
  -1  12 -14    4.02    4.55
  -1  12 -14   -2.39    3.15
  -1 -12 -14    2.74    4.66
  -1 -12 -14   -1.42    3.35
  -1  12  14    3.49    5.16
  -1 -12  14    2.75    5.16
   1  12 -14    0.54    4.21
   1  12 -14    0.73    2.91
   1 -12 -14    0.72    4.67
   1 -12 -14   -1.45    3.32
   1  12  14    4.48    4.79
   1 -12  14    2.19    5.32
  -1  13 -14   16.19    4.96
  -1  13 -14   13.47    3.76
  -1 -13 -14   16.92    5.51
  -1 -13 -14   12.29    4.13
  -1  13  14   17.44    5.51
  -1 -13  14   18.34    5.77
   1  13 -14   19.50    4.81
   1  13 -14   18.42    3.61
   1 -13 -14   17.32    5.39
   1 -13 -14   16.27    4.04
   1  13  14   18.84    5.70
   1 -13  14   11.12    5.72
  -1  14 -14   28.81    5.47
  -1  14 -14   27.60    4.35
  -1 -14 -14   26.72    5.92
  -1 -14 -14   24.27    4.65
  -1  14  14   28.48    5.90
  -1 -14  14   20.81    6.28
   1  14 -14   29.21    5.14
   1  14 -14   27.87    3.97
   1 -14 -14   25.32    4.46
   1  14  14   27.60    6.01
   1 -14  14   29.42    6.58
  -1  15 -14   17.58    5.36
  -1  15 -14    9.40    3.99
  -1 -15 -14   21.13    5.72
  -1 -15 -14   16.12    4.51
  -1  15  14   18.35    5.76
  -1 -15  14   13.18    6.10
   1  15 -14   17.25    3.92
   1 -15 -14   15.62    4.43
   1  15  14   13.96    5.52
   1 -15  14   13.63    6.09
  -1  16 -14    9.34    4.97
  -1  16 -14    3.95    4.03
  -1 -16 -14    9.99    5.42
  -1 -16 -14    5.27    4.35
  -1  16  14    6.82    5.70
  -1 -16  14    2.31    5.97
   1  16 -14    7.09    3.78
   1 -16 -14    5.94    4.43
   1  16  14    1.90    5.18
   1 -16  14    9.61    6.12
  -1  17 -14    2.46    4.98
  -1  17 -14    2.30    4.18
  -1 -17 -14    2.68    4.61
  -1  17  14   -7.14    5.57
  -1 -17  14    2.83    6.36
   1  17 -14    2.25    3.82
   1 -17 -14    1.92    4.42
   1  17  14   -1.06    5.37
   1 -17  14    1.22    6.10
  -1  18 -14   10.46    5.19
  -1  18 -14   11.07    4.67
  -1 -18 -14   17.21    5.22
  -1  18  14   23.60    6.49
  -1 -18  14   17.78    6.93
  -1 -18  14    4.72    6.62
   1  18 -14   15.27    4.51
   1 -18 -14   16.23    5.05
   1  18  14    9.42    5.76
   1 -18  14   12.76    6.67
  -1  19 -14    8.13    4.80
  -1 -19 -14    5.85    5.07
  -1  19  14   13.69    6.34
  -1 -19  14    5.41    6.63
  -1 -19  14    9.91    6.32
   1  19 -14   12.60    4.62
   1 -19 -14   11.74    5.14
   1  19  14   10.39    5.96
   1 -19  14   12.52    7.04
  -1 -20 -14    4.81    5.16
  -1 -20  14    2.05    6.75
  -1 -20  14    0.95    6.64
   1  20  14    3.02    6.21
   1 -20  14    3.21    6.62
  -1 -21  14    4.80    7.19
  -1 -21  14   -2.75    6.71
   1 -21  14   -1.24    6.95
  -1 -22  14    1.42    6.70
  -1   0 -15    2.37    4.50
  -1   0 -15   -1.83    2.54
  -1   0  15    4.38    4.14
   1   0 -15    0.79    4.12
   1   0 -15    2.26    2.16
  -1   1 -15   18.20    4.83
  -1   1 -15   14.74    2.98
  -1  -1 -15   23.60    5.18
  -1  -1 -15   15.50    3.01
  -1   1  15   21.51    5.03
   1   1 -15   19.48    4.82
   1   1 -15   17.01    2.49
   1  -1 -15   20.18    4.82
   1  -1 -15   17.87    2.56
  -1   2 -15    2.71    4.17
  -1   2 -15   -0.10    2.44
  -1  -2 -15   -1.37    4.28
  -1  -2 -15   -0.58    2.56
  -1   2  15    4.50    4.40
   1   2 -15   -0.73    4.14
   1   2 -15    0.12    2.10
   1  -2 -15    4.83    4.41
   1  -2 -15    0.47    2.23
  -1   3 -15   74.53    7.40
  -1   3 -15   65.24    4.56
  -1  -3 -15   66.75    7.03
  -1  -3 -15   62.39    4.88
  -1   3  15   74.09    7.65
   1   3 -15   69.92    6.74
   1   3 -15   61.34    3.83
   1  -3 -15   75.69    7.13
   1  -3 -15   64.20    4.19
  -1   4 -15    6.35    4.37
  -1   4 -15    4.10    2.76
  -1  -4 -15    4.59    4.51
  -1  -4 -15    3.01    2.85
  -1   4  15    3.76    4.48
   1   4 -15    2.00    4.15
   1   4 -15    4.23    2.20
   1  -4 -15    7.79    4.65
   1  -4 -15    5.92    2.54
   1   4  15    2.10    4.47
  -1   5 -15   11.56    4.75
  -1   5 -15   10.44    3.00
  -1  -5 -15    8.36    4.68
  -1  -5 -15    7.61    3.06
  -1   5  15    4.10    4.76
  -1  -5  15   11.67    4.47
   1   5 -15    9.84    4.33
   1   5 -15    9.93    2.45
   1  -5 -15    8.47    4.69
   1  -5 -15    7.94    2.71
   1   5  15   11.12    4.94
  -1   6 -15    6.48    4.70
  -1   6 -15    4.31    2.79
  -1  -6 -15    6.02    4.88
  -1  -6 -15    2.28    3.00
  -1   6  15    2.26    4.62
  -1  -6  15    3.70    4.30
   1   6 -15    5.03    4.25
   1   6 -15    5.24    2.39
   1  -6 -15    0.32    4.38
   1  -6 -15    4.36    2.76
   1   6  15    5.28    4.71
   1  -6  15    1.68    4.23
  -1   7 -15   46.17    6.01
  -1   7 -15   39.87    4.74
  -1  -7 -15   42.46    5.98
  -1  -7 -15   38.34    4.10
  -1   7  15   43.39    6.17
  -1  -7  15   40.78    5.65
   1   7 -15   40.51    5.53
   1   7 -15   38.71    3.98
   1  -7 -15   40.70    5.99
   1  -7 -15   40.84    3.82
   1   7  15   44.15    6.19
   1  -7  15   40.89    5.58
  -1   8 -15    0.63    4.53
  -1   8 -15   -0.94    2.89
  -1  -8 -15    2.88    4.76
  -1  -8 -15    3.30    3.31
  -1   8  15    2.36    4.65
  -1  -8  15    4.12    4.96
   1   8 -15    1.11    4.11
   1   8 -15   -0.09    2.48
   1  -8 -15    4.03    4.98
   1  -8 -15    3.34    2.97
   1   8  15    1.64    4.90
   1  -8  15    2.47    4.83
  -1   9 -15    4.55    4.87
  -1   9 -15    5.53    3.20
  -1  -9 -15    5.90    4.88
  -1  -9 -15    6.21    3.51
  -1   9  15    5.20    5.02
  -1  -9  15    6.49    4.98
   1   9 -15    5.60    4.40
   1   9 -15    5.08    2.74
   1  -9 -15    2.84    4.83
   1  -9 -15    5.82    3.18
   1   9  15    2.59    4.83
   1  -9  15    6.37    5.20
  -1  10 -15    5.40    4.79
  -1  10 -15    5.55    3.30
  -1 -10 -15    8.28    5.21
  -1 -10 -15    2.38    3.49
  -1  10  15    3.31    5.13
  -1 -10  15    6.68    5.41
   1  10 -15    5.67    4.57
   1  10 -15    2.58    2.84
   1 -10 -15    3.98    5.02
   1 -10 -15    2.82    3.29
   1  10  15   11.27    5.15
   1 -10  15    5.78    5.39
  -1  11 -15   23.21    5.42
  -1  11 -15   23.25    3.93
  -1 -11 -15   28.72    5.97
  -1 -11 -15   22.35    4.29
  -1  11  15   24.55    5.90
  -1 -11  15   23.01    5.89
   1  11 -15   20.29    5.20
   1  11 -15   23.32    3.60
   1 -11 -15   25.22    5.77
   1 -11 -15   25.53    4.15
   1  11  15   28.18    5.93
   1 -11  15   31.18    6.37
  -1  12 -15    3.83    4.98
  -1  12 -15    7.12    3.58
  -1 -12 -15    8.85    5.39
  -1 -12 -15    7.28    3.92
  -1  12  15    6.95    5.39
  -1 -12  15    5.90    5.55
   1  12 -15   10.12    4.91
   1  12 -15    7.44    3.20
   1 -12 -15    7.17    5.31
   1 -12 -15    5.02    3.80
   1  12  15    8.85    5.53
   1 -12  15    7.11    5.58
  -1  13 -15   11.51    5.32
  -1  13 -15   12.63    3.85
  -1 -13 -15   18.36    5.81
  -1 -13 -15   15.12    4.37
  -1  13  15   14.37    6.01
  -1 -13  15   16.65    6.20
   1  13 -15   11.33    4.99
   1  13 -15   11.60    3.63
   1 -13 -15   12.56    5.87
   1 -13 -15   14.92    4.22
   1  13  15    9.96    5.65
   1 -13  15   14.46    6.06
  -1  14 -15   -4.85    4.72
  -1  14 -15    1.24    3.66
  -1 -14 -15    2.64    5.35
  -1 -14 -15   -2.59    4.09
  -1  14  15    0.40    5.41
  -1 -14  15    4.65    5.92
   1  14 -15    2.30    4.91
   1  14 -15    0.17    3.33
   1 -14 -15    1.65    4.08
   1  14  15   -0.34    5.34
   1 -14  15    0.07    6.04
  -1  15 -15    6.22    5.10
  -1  15 -15   10.01    4.20
  -1 -15 -15   10.83    5.73
  -1 -15 -15    8.15    4.57
  -1  15  15    6.74    5.73
  -1 -15  15    3.78    6.16
   1  15 -15    6.57    3.86
   1 -15 -15    7.26    4.48
   1  15  15    6.86    5.67
   1 -15  15   10.49    6.30
  -1  16 -15   -0.69    5.08
  -1  16 -15    3.23    4.20
  -1 -16 -15    3.70    5.63
  -1 -16 -15   -0.12    4.53
  -1  16  15    0.49    5.92
  -1 -16  15   -3.88    6.44
   1  16 -15   -4.06    3.66
   1 -16 -15    0.89    4.50
   1  16  15    4.02    5.58
   1 -16  15    2.75    6.20
  -1  17 -15   25.27    5.96
  -1  17 -15   20.75    5.18
  -1 -17 -15   22.57    5.47
  -1  17  15   28.00    6.91
  -1 -17  15   16.66    6.97
   1 -17 -15   16.31    5.19
   1  17  15   22.87    6.42
   1 -17  15   15.44    6.87
  -1 -18  15    1.23    6.70
   1 -18  15   -0.64    6.52
  -1 -19  15    7.51    7.06
   1 -19  15    4.88    6.91
  -1   0 -16   22.80    5.37
  -1   0 -16   17.53    3.31
  -1   0  16   18.92    5.07
   1   0 -16   15.13    5.06
   1   0 -16   16.14    2.74
  -1   1 -16   36.96    5.99
  -1   1 -16   34.98    3.73
  -1  -1 -16   29.26    5.71
  -1  -1 -16   40.30    3.92
  -1   1  16   41.76    6.03
  -1  -1  16   41.44    5.70
   1   1 -16   36.92    5.70
   1   1 -16   35.47    3.90
   1  -1 -16   41.22    5.92
   1  -1 -16   33.26    3.18
  -1   2 -16    0.82    4.55
  -1   2 -16    1.99    2.85
  -1  -2 -16    3.76    4.74
  -1  -2 -16   -0.91    2.93
  -1   2  16   -2.10    4.86
   1   2 -16    0.00    4.27
   1   2 -16    2.26    2.35
   1  -2 -16    6.21    4.70
   1  -2 -16    2.68    2.54
  -1   3 -16    5.75    4.66
  -1   3 -16    3.67    2.96
  -1  -3 -16    0.88    4.77
  -1  -3 -16    1.38    3.01
  -1   3  16    4.17    4.86
   1   3 -16    2.03    4.41
   1   3 -16    0.06    2.34
   1  -3 -16   -1.23    4.82
   1  -3 -16    2.58    2.63
   1   3  16    4.34    5.06
  -1   4 -16   10.31    5.02
  -1   4 -16   11.66    3.18
  -1  -4 -16   11.84    5.15
  -1  -4 -16   10.03    3.37
  -1   4  16   12.26    5.29
   1   4 -16   12.79    4.79
   1   4 -16    8.45    2.58
   1  -4 -16   12.36    5.11
   1  -4 -16    8.44    2.89
   1   4  16   12.18    5.33
  -1   5 -16   60.63    6.49
  -1   5 -16   46.82    5.03
  -1  -5 -16   62.50    6.82
  -1  -5 -16   52.89    5.48
  -1   5  16   60.82    6.83
   1   5 -16   59.28    6.41
   1   5 -16   49.16    4.20
   1  -5 -16   61.47    7.61
   1  -5 -16   51.76    4.90
   1   5  16   61.89    6.95
  -1   6 -16    3.21    4.84
  -1   6 -16    1.21    3.06
  -1  -6 -16   11.03    5.15
  -1  -6 -16    3.58    3.30
  -1   6  16   -1.84    4.81
   1   6 -16    9.10    4.86
   1   6 -16    4.78    2.63
   1  -6 -16    3.60    5.18
   1  -6 -16    3.75    2.94
   1   6  16    4.96    5.20
  -1   7 -16    4.57    4.88
  -1   7 -16   -1.23    3.02
  -1  -7 -16   -1.25    5.17
  -1  -7 -16    2.20    3.38
  -1   7  16    2.36    5.13
   1   7 -16   -1.98    4.36
   1   7 -16   -1.04    2.56
   1  -7 -16    2.26    5.07
   1  -7 -16    4.33    3.14
   1   7  16    4.50    5.33
  -1   8 -16    2.05    5.05
  -1   8 -16    6.50    3.38
  -1  -8 -16    7.04    5.24
  -1  -8 -16    7.11    3.62
  -1   8  16    4.79    5.45
  -1  -8  16    6.53    5.26
   1   8 -16    9.93    4.82
   1   8 -16    4.12    2.79
   1  -8 -16    3.71    5.31
   1  -8 -16    2.59    3.28
   1   8  16    3.14    5.13
  -1   9 -16   25.59    5.87
  -1   9 -16   19.12    3.74
  -1  -9 -16   21.92    5.91
  -1  -9 -16   18.85    4.07
  -1   9  16   24.38    6.08
  -1  -9  16   23.62    6.03
   1   9 -16   26.38    5.45
   1   9 -16   15.97    3.23
   1  -9 -16   14.61    5.44
   1  -9 -16   22.41    3.90
   1   9  16   19.53    5.79
   1  -9  16   16.49    5.66
  -1  10 -16   12.33    5.37
  -1  10 -16    9.86    3.60
  -1 -10 -16   10.00    5.86
  -1 -10 -16   12.11    4.03
  -1  10  16    8.10    5.81
  -1 -10  16    9.98    5.63
   1  10 -16    8.61    4.83
   1  10 -16   10.28    3.16
   1 -10 -16   10.26    5.48
   1 -10 -16    7.37    3.69
   1  10  16   17.38    5.94
   1 -10  16   11.56    5.66
  -1  11 -16    4.90    5.41
  -1  11 -16    5.10    3.64
  -1 -11 -16   11.55    5.60
  -1 -11 -16    1.92    3.88
  -1  11  16    4.87    5.54
  -1 -11  16    5.15    5.94
   1  11 -16    5.92    4.69
   1  11 -16    6.11    3.26
   1 -11 -16    7.15    5.40
   1 -11 -16    3.06    3.77
   1  11  16    5.03    5.66
   1 -11  16    3.45    5.39
  -1  12 -16    5.13    5.34
  -1  12 -16    2.31    3.69
  -1 -12 -16    2.49    5.47
  -1 -12 -16    3.86    4.15
  -1  12  16   -3.69    5.55
  -1 -12  16    5.10    5.96
   1  12 -16    5.06    4.74
   1  12 -16    3.31    3.36
   1 -12 -16    6.63    5.70
   1 -12 -16   -1.93    3.78
   1  12  16    1.33    5.45
   1 -12  16    1.92    5.79
  -1  13 -16   14.14    5.56
  -1  13 -16    6.37    3.98
  -1 -13 -16    4.38    5.58
  -1 -13 -16    3.37    4.38
  -1  13  16    7.02    5.86
  -1 -13  16    3.38    6.15
   1  13 -16    5.52    3.65
   1 -13 -16    1.41    5.52
   1 -13 -16    2.86    4.14
   1  13  16    5.09    5.66
   1 -13  16    4.46    6.20
  -1  14 -16    7.97    5.56
  -1  14 -16    9.10    4.31
  -1 -14 -16   11.39    6.08
  -1 -14 -16   10.82    4.79
  -1  14  16   18.51    6.84
  -1 -14  16    8.62    6.51
   1  14 -16    9.09    3.82
   1 -14 -16    9.96    4.67
   1  14  16    8.42    6.13
   1 -14  16   12.26    6.35
  -1  15 -16    7.01    5.58
  -1 -15  16   12.29    6.82
   1 -15  16    0.81    6.52
  -1  16 -16    0.73    5.47
  -1 -16  16    4.69    6.71
   1 -16  16   -5.14    6.12
  -1 -17  16   -3.03    6.63
   1 -17  16    2.90    6.74
  -1   0 -17    2.56    5.10
  -1   0 -17    2.87    3.14
  -1   0  17    5.32    5.20
   1   0 -17    2.78    4.81
   1   0 -17    1.87    2.62
  -1   1 -17   26.18    5.97
  -1   1 -17   19.15    3.60
  -1  -1 -17   28.56    6.03
  -1  -1 -17   17.78    3.53
  -1   1  17   25.53    6.04
  -1  -1  17   27.70    5.89
   1   1 -17   24.61    5.66
   1   1 -17   21.17    3.09
   1  -1 -17   25.81    5.87
   1  -1 -17   22.49    3.19
  -1   2 -17   24.33    5.84
  -1   2 -17   21.98    3.65
  -1  -2 -17   20.38    5.74
  -1  -2 -17   24.55    3.92
  -1   2  17   26.06    6.07
  -1  -2  17   20.55    5.51
   1   2 -17   18.53    5.56
   1   2 -17   20.99    3.11
   1  -2 -17   29.23    6.16
   1  -2 -17   17.91    3.16
   1   2  17   23.05    5.98
  -1   3 -17   21.82    5.76
  -1   3 -17   16.91    3.52
  -1  -3 -17   13.58    5.75
  -1  -3 -17   16.35    3.76
  -1   3  17   17.16    5.83
   1   3 -17   19.71    5.55
   1   3 -17   16.23    2.98
   1  -3 -17   19.23    5.74
   1  -3 -17   12.63    3.14
   1   3  17   26.32    6.25
  -1   4 -17    1.01    5.15
  -1   4 -17    3.76    3.21
  -1  -4 -17    2.30    5.36
  -1  -4 -17    2.41    3.38
  -1   4  17    3.03    5.48
   1   4 -17    3.65    4.86
   1   4 -17    4.58    2.67
   1  -4 -17    6.82    5.38
   1  -4 -17    2.31    3.01
   1   4  17    1.03    5.31
  -1   5 -17   -1.18    4.87
  -1   5 -17    0.89    3.16
  -1  -5 -17    8.77    5.61
  -1  -5 -17    3.30    3.51
  -1   5  17    1.26    5.43
   1   5 -17    4.59    5.10
   1   5 -17    1.28    2.69
   1  -5 -17   -2.56    5.18
   1  -5 -17    4.70    3.16
   1   5  17    0.51    5.34
  -1   6 -17   24.93    5.93
  -1   6 -17   18.25    3.73
  -1  -6 -17   16.97    5.99
  -1  -6 -17   15.90    3.91
  -1   6  17   19.40    6.08
   1   6 -17   18.13    5.50
   1   6 -17   15.27    3.08
   1  -6 -17   19.17    6.11
   1  -6 -17   18.75    3.61
   1   6  17   17.65    6.25
  -1   7 -17    9.26    5.34
  -1   7 -17   12.27    3.55
  -1  -7 -17    8.92    5.54
  -1  -7 -17    9.61    3.90
  -1   7  17    9.51    5.77
   1   7 -17    7.84    5.34
   1   7 -17   13.40    3.10
   1  -7 -17    7.12    5.57
   1  -7 -17    9.04    3.45
   1   7  17   18.55    6.09
  -1   8 -17   18.17    5.68
  -1   8 -17   17.72    3.84
  -1  -8 -17   20.54    6.06
  -1  -8 -17   15.95    4.20
  -1   8  17   25.69    6.36
   1   8 -17   26.28    5.83
   1   8 -17   18.71    3.37
   1  -8 -17   25.53    6.34
   1  -8 -17   20.21    4.01
   1   8  17   25.95    6.47
  -1   9 -17    9.17    5.63
  -1   9 -17    3.32    3.65
  -1  -9 -17   11.56    5.87
  -1  -9 -17    5.53    4.01
  -1   9  17    3.77    6.02
   1   9 -17    4.02    5.18
   1   9 -17    7.91    3.25
   1  -9 -17    3.16    5.53
   1  -9 -17    5.06    3.78
   1   9  17    3.87    5.55
  -1  10 -17   10.01    5.80
  -1  10 -17    8.98    3.90
  -1 -10 -17    8.61    5.93
  -1 -10 -17    9.21    4.22
  -1  10  17    8.09    6.14
   1  10 -17    8.46    5.23
   1  10 -17    3.27    3.30
   1 -10 -17    3.61    5.85
   1 -10 -17    7.20    3.99
   1  10  17    9.50    6.15
  -1  11 -17    1.13    5.65
  -1 -11  17    9.77    6.13
   1  11 -17    2.59    5.15
   1  11 -17    0.50    3.32
  -1  12 -17   45.16    7.06
  -1 -12  17   46.57    7.73
   1 -12  17   42.96    7.31
  -1  13 -17   12.60    5.98
  -1 -13  17   14.36    7.07
   1 -13  17    5.40    6.61
  -1  14 -17    6.96    5.91
  -1 -14  17   -3.31    6.38
   1 -14  17    5.57    6.77
  -1  15 -17    1.77    6.10
  -1 -15  17   -1.11    6.58
   1 -15  17    0.40    6.56
  -1   0 -18   21.05    6.12
  -1   0 -18   14.30    3.74
  -1   0  18   15.03    6.04
   1   0 -18   14.79    5.90
   1   0 -18   11.66    3.14
  -1   1 -18   -4.22    5.18
  -1   1 -18    0.09    3.29
  -1  -1 -18    0.60    5.54
  -1  -1 -18   -1.69    3.37
  -1   1  18   -0.65    5.49
  -1  -1  18   -1.04    5.18
   1   1 -18    1.58    5.38
   1   1 -18   -0.54    2.78
   1  -1 -18   -0.55    5.23
   1  -1 -18   -0.86    2.87
   1   1  18   -2.42    5.40
  -1   2 -18    5.74    5.44
  -1   2 -18    2.24    3.37
  -1  -2 -18    1.45    5.79
  -1  -2 -18    0.76    3.50
  -1   2  18    3.75    5.48
  -1  -2  18    0.60    5.33
   1   2 -18    1.41    5.10
   1   2 -18   -0.22    2.79
   1  -2 -18    0.17    5.43
   1  -2 -18    2.83    3.09
   1   2  18    2.30    5.64
  -1   3 -18    0.56    5.51
  -1   3 -18    1.05    3.47
  -1  -3 -18   -0.49    5.66
  -1  -3 -18    1.50    3.70
  -1   3  18   -5.48    5.46
  -1  -3  18   -0.96    4.95
   1   3 -18    1.76    5.36
   1   3 -18    1.99    2.86
   1  -3 -18    0.28    5.41
   1  -3 -18    0.61    3.12
   1   3  18    6.41    5.92
  -1   4 -18   14.51    5.99
  -1   4 -18   12.50    3.73
  -1  -4 -18   14.85    6.50
  -1  -4 -18   13.88    4.23
  -1   4  18   12.14    5.96
   1   4 -18   15.22    5.69
   1   4 -18   15.71    3.22
   1  -4 -18   14.58    6.04
   1  -4 -18   16.98    3.66
   1   4  18   13.84    6.52
  -1   5 -18    1.02    5.63
  -1   5  18    1.92    5.88
   1   5 -18    1.53    5.18
   1   5 -18    0.65    2.86
   1  -5 -18   -1.02    6.02
   1  -5 -18    1.90    3.35
  -1   6 -18   13.63    5.89
   1   6 -18    6.16    5.46
   1   6 -18    8.97    3.14
  -1   7 -18    1.99    5.40
   1   7 -18    2.20    5.29
  -1   8 -18   11.38    5.87
   1   8 -18   13.84    5.79
   1   9 -18    0.55    5.39
   1  10 -18   23.16    6.21
  -2   0   0    1.79    0.87
  -2   0   0    1.87    0.82
   2   0   0    3.66    0.92
   2   0   0    1.66    0.89
   2   0   0    1.62    0.90
   2   0   0    2.03    1.07
   2   0   0    2.19    1.01
  -2   1   0    0.52    1.10
  -2   1   0    0.12    0.87
  -2  -1   0   -0.84    0.69
  -2  -1   0    0.32    0.83
   2   1   0   -0.96    0.74
   2   1   0    0.15    0.90
   2   1   0   -0.29    0.84
   2   1   0    0.48    1.11
   2  -1   0   -0.33    0.90
   2  -1   0   -0.13    0.93
   2  -1   0   -0.98    1.04
   2  -1   0    0.40    1.05
  -2   2   0    1.23    1.23
  -2   2   0    0.84    0.98
  -2  -2   0    0.68    0.57
  -2  -2   0    1.40    0.93
   2   2   0    0.15    0.58
   2   2   0    1.34    0.97
   2   2   0    0.54    0.95
   2   2   0    1.06    1.12
   2  -2   0    0.57    0.98
   2  -2   0    1.08    1.03
   2  -2   0   -1.18    1.15
   2  -2   0    2.20    1.19
  -2   3   0    0.82    1.42
  -2   3   0    1.54    1.09
  -2  -3   0    0.43    0.55
  -2  -3   0    0.75    0.99
   2   3   0    0.70    0.53
   2   3   0    1.49    1.10
   2   3   0    0.34    0.98
   2   3   0    1.51    1.15
   2  -3   0    1.12    1.01
   2  -3   0    2.03    1.11
   2  -3   0    1.05    1.26
   2  -3   0    0.84    1.31
  -2   4   0 2134.05   16.99
  -2   4   0 2161.21   11.74
  -2  -4   0 2134.91   14.28
   2   4   0 2142.64    8.38
   2   4   0 2163.81    7.29
   2   4   0 2119.12   12.47
   2   4   0 2116.36   11.54
   2   4   0 2173.99   11.68
   2  -4   0 2117.22   13.37
   2  -4   0 2137.44   14.83
   2  -4   0 2086.24   11.76
  -2   5   0    1.02    1.69
  -2   5   0    0.63    1.30
  -2  -5   0    0.49    0.79
  -2  -5   0   -0.60    1.15
   2   5   0    1.13    0.83
   2   5   0    0.27    0.76
   2   5   0    0.83    1.24
   2   5   0    0.26    1.19
   2   5   0    0.74    1.32
   2  -5   0    0.09    1.34
   2  -5   0   -0.24    1.43
   2  -5   0    0.10    1.54
  -2   6   0   37.35    2.82
  -2   6   0   38.90    2.29
  -2  -6   0   40.40    2.32
   2   6   0   40.14    1.59
   2   6   0   42.02    2.35
   2   6   0   41.84    2.35
   2  -6   0   38.06    2.44
   2  -6   0   40.44    2.38
   2  -6   0   38.35    2.54
  -2   7   0    2.11    1.87
  -2   7   0   -1.32    1.43
  -2  -7   0   -1.07    1.38
   2   7   0    1.30    1.07
   2   7   0   -0.26    1.32
   2  -7   0    1.17    1.49
   2  -7   0   -0.23    1.47
   2  -7   0   -0.59    1.58
  -2   8   0   19.78    2.35
  -2   8   0   20.53    2.00
  -2  -8   0   20.57    1.94
  -2  -8   0   20.47    2.49
   2   8   0   18.32    1.87
   2   8   0   17.26    1.81
   2  -8   0   17.25    1.85
   2  -8   0   20.83    2.12
   2  -8   0   22.61    2.45
  -2   9   0    3.30    2.16
  -2   9   0    5.45    1.75
  -2  -9   0    3.89    1.61
  -2  -9   0    4.37    1.90
   2   9   0    4.10    1.36
   2   9   0    4.04    1.60
   2  -9   0    2.61    1.65
   2  -9   0    4.47    1.79
   2  -9   0    3.66    2.08
  -2  10   0  413.72    6.29
  -2  10   0  431.36    5.87
  -2 -10   0  425.46    5.79
  -2 -10   0  386.94    5.76
   2  10   0  406.53    4.54
   2  10   0  429.50    5.82
   2 -10   0  423.18    5.96
   2 -10   0  401.43    5.49
   2 -10   0  404.04    6.11
  -2  11   0   -0.51    2.15
  -2  11   0    0.50    1.81
  -2 -11   0   -1.10    1.64
  -2 -11   0   -0.41    1.75
  -2 -11   0   -1.48    2.02
   2  11   0   -0.10    1.55
   2  11   0   -1.11    1.65
   2 -11   0   -1.74    1.66
   2 -11   0    1.15    1.83
   2 -11   0   -1.91    2.16
  -2  12   0   -0.55    2.30
  -2  12   0   -0.48    1.83
  -2 -12   0    0.82    1.75
  -2 -12   0   -0.50    1.84
  -2 -12   0   -0.54    2.03
   2  12   0   -0.42    1.61
   2  12   0    0.95    1.82
   2 -12   0    0.28    1.81
   2 -12   0   -0.10    1.86
   2 -12   0    0.83    2.26
  -2  13   0    1.38    2.37
  -2  13   0   -0.49    2.00
  -2 -13   0    0.84    1.91
  -2 -13   0    0.01    1.93
  -2 -13   0    0.37    2.40
   2  13   0   -0.67    1.74
   2  13   0   -0.41    1.92
   2 -13   0   -1.03    1.92
   2 -13   0    1.45    2.11
   2 -13   0    2.06    2.45
  -2  14   0   10.26    2.83
  -2  14   0   12.25    2.42
  -2 -14   0   13.88    2.49
  -2 -14   0   10.91    2.42
  -2 -14   0   12.85    2.95
   2  14   0    8.73    2.10
   2  14   0   13.44    2.58
   2 -14   0   12.21    2.39
   2 -14   0   14.29    2.61
   2 -14   0    9.39    2.80
  -2  15   0   -0.37    2.51
  -2  15   0   -0.87    2.16
  -2 -15   0    1.59    2.15
  -2 -15   0    0.58    2.24
  -2 -15   0    1.68    2.56
   2  15   0   -1.03    1.98
   2  15   0    0.30    2.25
   2 -15   0    0.10    2.07
   2 -15   0    1.13    2.36
   2 -15   0   -0.27    2.70
  -2  16   0   27.05    3.51
  -2  16   0   25.60    3.10
  -2 -16   0   30.35    3.17
  -2 -16   0   27.14    3.13
  -2 -16   0   23.33    3.72
   2  16   0   27.74    2.90
   2  16   0   25.15    3.14
   2 -16   0   25.49    2.98
   2 -16   0   24.17    3.06
   2 -16   0   27.41    3.69
  -2  17   0    0.31    2.91
  -2  17   0   -1.84    2.51
  -2 -17   0    0.31    2.54
  -2 -17   0    1.71    3.16
   2  17   0   -0.90    2.29
   2  17   0    0.97    2.69
   2 -17   0   -0.26    2.42
   2 -17   0   -1.96    2.46
   2 -17   0   -3.64    3.02
  -2  18   0    2.95    3.32
  -2  18   0    4.30    2.78
  -2 -18   0    3.87    2.77
  -2 -18   0    2.74    3.36
   2  18   0    2.76    2.54
   2  18   0    0.91    2.85
   2 -18   0    2.29    2.73
   2 -18   0    4.33    2.95
   2 -18   0    5.30    3.20
  -2  19   0    0.23    3.49
  -2  19   0    1.93    2.94
  -2 -19   0   -1.08    2.80
  -2 -19   0    0.76    3.48
   2  19   0   -0.73    2.67
   2  19   0    3.89    2.96
   2 -19   0    0.24    2.94
   2 -19   0   -0.71    2.95
   2 -19   0    1.30    3.60
  -2  20   0    5.68    3.77
  -2 -20   0   -0.06    3.03
  -2 -20   0    3.29    3.80
   2  20   0    0.72    2.77
   2  20   0   -1.79    3.02
   2 -20   0    0.74    3.04
   2 -20   0    2.70    3.89
  -2  21   0    2.76    3.81
  -2 -21   0   -0.18    3.22
  -2 -21   0    2.31    4.19
   2  21   0    0.27    2.93
   2  21   0    0.50    3.38
   2 -21   0    0.25    3.25
   2 -21   0   -0.17    3.95
  -2  22   0    3.68    4.00
  -2 -22   0    2.89    3.35
  -2 -22   0    3.44    4.28
   2  22   0    5.41    3.17
   2  22   0    2.88    3.62
   2 -22   0    3.10    3.55
   2 -22   0    3.62    3.92
  -2  23   0    1.39    3.94
  -2 -23   0   -0.60    3.38
  -2 -23   0   -2.05    4.43
   2 -23   0   -1.50    3.58
   2 -23   0    3.87    4.54
  -2  24   0    1.19    4.23
  -2 -24   0   -0.66    3.55
  -2 -24   0   -0.87    4.71
   2 -24   0    1.97    3.64
   2 -24   0    6.37    4.98
  -2  25   0   -0.54    4.40
  -2 -25   0    0.08    3.95
  -2 -25   0   -3.05    4.97
   2 -25   0    3.88    4.00
   2 -25   0   -2.20    4.72
  -2  26   0   22.15    5.25
  -2 -26   0   15.00    5.68
   2 -26   0   15.37    4.58
   2 -26   0   17.52    5.77
  -2  27   0    5.72    4.83
  -2 -27   0    3.99    5.46
   2 -27   0    2.04    5.41
  -2  28   0   10.03    5.26
  -2 -28   0    6.36    5.82
   2 -28   0    7.77    5.99
  -2  29   0    6.30    5.15
  -2 -29   0    4.38    6.17
   2 -29   0   -0.54    6.19
  -2 -30   0    9.03    6.72
   2 -30   0   -4.62    6.14
  -2 -31   0    9.98    6.66
   2 -31   0   -1.61    6.62
  -2 -32   0    6.50    6.67
   2 -32   0    7.26    7.09
  -2   0  -1    0.48    0.97
  -2   0  -1    0.48    0.96
  -2   0   1    2.45    0.94
  -2   0   1    0.08    0.62
   2   0  -1    0.51    0.75
   2   0  -1    0.27    0.70
   2   0  -1    0.53    1.05
   2   0  -1    1.21    1.15
   2   0   1    0.65    1.05
   2   0   1    0.98    1.05
   2   0   1    0.28    0.91
  -2   1  -1   46.11    1.86
  -2   1  -1   49.86    1.87
  -2  -1  -1   47.76    1.63
  -2  -1  -1   48.95    1.75
  -2   1   1   54.40    1.91
  -2   1   1   51.12    1.31
  -2  -1   1   55.68    1.35
  -2  -1   1   50.32    1.21
   2   1  -1   53.63    1.32
   2   1  -1   48.40    1.36
   2   1  -1   48.93    1.34
   2   1  -1   48.79    1.80
   2  -1  -1   52.89    1.47
   2  -1  -1   48.37    1.42
   2  -1  -1   50.18    1.92
   2  -1  -1   51.52    1.99
   2   1   1   48.38    1.81
   2   1   1   51.50    1.69
   2  -1   1   50.23    1.88
   2  -1   1   51.49    1.97
   2  -1   1   53.35    1.65
  -2   2  -1   36.48    2.00
  -2   2  -1   39.77    1.93
  -2  -2  -1   39.74    1.46
  -2   2   1   42.87    2.05
  -2   2   1   39.94    1.51
  -2  -2   1   42.75    0.97
  -2  -2   1   40.05    0.88
  -2  -2   1   40.97    1.34
   2   2  -1   38.15    1.44
   2   2  -1   40.84    1.42
   2   2  -1   40.35    2.00
   2  -2  -1   38.89    1.59
   2  -2  -1   41.51    1.54
   2  -2  -1   40.53    1.81
   2   2   1   40.41    1.92
   2   2   1   42.38    1.74
   2  -2   1   39.38    1.91
   2  -2   1   41.17    1.84
  -2   3  -1    2.69    1.37
  -2   3  -1    5.73    1.30
  -2  -3  -1    4.42    0.97
  -2  -3  -1    3.67    1.13
  -2   3   1    5.09    1.46
  -2   3   1    4.19    1.07
  -2  -3   1    6.05    1.00
   2   3  -1    3.69    0.99
   2   3  -1    4.03    0.97
   2   3  -1    3.08    1.37
   2  -3  -1    3.93    1.06
   2  -3  -1    4.15    1.09
   2  -3  -1    3.78    1.24
   2  -3  -1    2.97    1.39
   2   3   1    4.25    1.24
   2   3   1    3.65    1.11
   2  -3   1    4.18    1.12
   2  -3   1    6.19    1.48
   2  -3   1    3.24    1.29
  -2   4  -1   50.51    2.53
  -2   4  -1   55.16    2.32
  -2  -4  -1   57.48    1.67
  -2  -4  -1   56.22    2.28
  -2   4   1   57.67    2.04
  -2  -4   1   60.75    1.96
   2   4  -1   56.15    1.95
   2   4  -1   59.89    2.03
   2   4  -1   58.51    2.39
   2  -4  -1   56.11    2.19
   2  -4  -1   55.72    2.11
   2  -4  -1   56.32    2.11
   2  -4  -1   57.63    2.43
   2   4   1   55.29    2.21
   2   4   1   57.38    1.91
   2  -4   1   55.40    2.27
   2  -4   1   53.82    2.08
  -2   5  -1   57.68    2.73
  -2   5  -1   66.84    2.54
  -2  -5  -1   60.28    1.81
  -2  -5  -1   61.17    2.42
  -2   5   1   59.07    2.84
  -2   5   1   66.28    2.31
  -2  -5   1   57.33    1.28
  -2  -5   1   64.31    2.19
   2   5  -1   55.46    1.20
   2   5  -1   60.56    2.21
   2   5  -1   65.18    2.25
   2   5  -1   65.59    2.58
   2  -5  -1   63.84    2.45
   2  -5  -1   66.97    2.37
   2  -5  -1   66.35    2.28
   2  -5  -1   66.02    2.66
   2   5   1   53.16    1.83
   2   5   1   61.50    2.42
   2   5   1   66.82    2.17
   2  -5   1   68.15    2.60
  -2   6  -1    6.62    1.78
  -2   6  -1    6.96    1.59
  -2  -6  -1    7.88    1.20
  -2  -6  -1    6.52    1.46
  -2  -6  -1    8.27    1.57
  -2   6   1    7.40    1.81
  -2   6   1    7.74    1.45
  -2  -6   1    9.75    1.00
  -2  -6   1    7.96    1.40
   2   6  -1    8.27    0.94
   2   6  -1    7.90    1.45
   2   6  -1    7.15    1.38
   2  -6  -1    8.00    1.60
   2  -6  -1    6.13    1.43
   2  -6  -1    6.99    1.76
   2   6   1    7.56    1.23
   2   6   1    7.34    1.50
   2   6   1    9.08    1.37
   2  -6   1    6.79    1.47
   2  -6   1    6.45    1.72
   2  -6   1    5.94    1.81
  -2   7  -1  616.71    6.30
  -2   7  -1  667.64    6.12
  -2  -7  -1  649.94    6.00
  -2  -7  -1  646.55    5.74
  -2   7   1  627.57    6.51
  -2   7   1  659.46    5.78
  -2  -7   1  682.08    5.71
   2   7  -1  627.51    3.86
   2   7  -1  639.95    5.59
   2   7  -1  670.24    5.96
   2  -7  -1  657.71    6.15
   2  -7  -1  637.86    5.47
   2  -7  -1  631.10    6.23
   2   7   1  647.48    4.75
   2   7   1  654.25    5.99
   2  -7   1  649.23    6.01
   2  -7   1  621.88    6.02
   2  -7   1  638.53    6.29
  -2   8  -1   56.57    3.18
  -2   8  -1   56.98    2.93
  -2  -8  -1   50.38    2.61
  -2   8   1   53.34    2.74
  -2  -8   1   59.52    2.69
   2   8  -1   58.59    2.03
   2   8  -1   57.84    2.66
   2  -8  -1   60.60    2.97
   2  -8  -1   52.45    2.46
   2  -8  -1   52.83    2.98
   2   8   1   58.62    2.27
   2   8   1   56.83    2.83
   2  -8   1   53.81    2.90
   2  -8   1   50.48    2.99
  -2   9  -1    1.02    2.02
  -2   9  -1    4.86    1.79
  -2  -9  -1    1.30    1.65
  -2  -9  -1    2.44    1.84
  -2   9   1    4.12    1.99
  -2   9   1    2.36    1.62
  -2  -9   1    1.80    1.56
  -2  -9   1    2.62    2.02
   2   9  -1    1.91    1.31
   2   9  -1    3.37    1.55
   2  -9  -1    3.41    1.75
   2  -9  -1    2.72    1.61
   2  -9  -1    1.35    1.73
   2   9   1    3.10    1.41
   2   9   1    1.91    1.55
   2  -9   1    3.02    1.68
   2  -9   1    3.10    1.81
   2  -9   1    1.79    2.03
  -2  10  -1   43.03    3.60
  -2  10  -1   47.48    3.13
  -2 -10  -1   43.86    3.02
  -2  10   1   46.09    3.46
  -2  10   1   46.73    2.98
  -2 -10   1   48.41    2.85
  -2 -10   1   44.97    3.23
   2  10  -1   44.57    2.41
   2  10  -1   46.38    2.90
   2 -10  -1   47.08    3.20
   2 -10  -1   47.36    2.71
   2 -10  -1   41.64    3.22
   2  10   1   47.45    2.53
   2  10   1   47.31    3.09
   2 -10   1   46.63    3.11
   2 -10   1   43.05    3.10
   2 -10   1   42.50    3.33
  -2  11  -1  229.08    5.35
  -2  11  -1  252.74    5.14
  -2 -11  -1  249.79    5.01
  -2 -11  -1  248.46    4.31
  -2 -11  -1  234.64    4.94
  -2  11   1  238.95    5.51
  -2  11   1  264.11    5.02
  -2 -11   1  260.42    4.79
  -2 -11   1  247.01    4.87
  -2 -11   1  244.93    5.29
   2  11  -1  235.75    3.85
   2  11  -1  249.67    4.86
   2 -11  -1  246.41    4.60
   2 -11  -1  245.74    5.30
   2  11   1  244.06    4.19
   2  11   1  254.34    5.07
   2 -11   1  254.83    5.06
   2 -11   1  245.19    5.20
   2 -11   1  245.01    5.39
  -2  12  -1   20.34    2.71
  -2  12  -1   24.35    2.62
  -2 -12  -1   19.36    2.31
  -2 -12  -1   21.99    2.27
  -2 -12  -1   22.81    2.81
  -2  12   1   24.74    3.00
  -2  12   1   20.92    2.36
  -2 -12   1   22.47    2.74
  -2 -12   1   19.79    2.53
  -2 -12   1   23.05    2.94
   2  12  -1   22.32    2.05
   2  12  -1   24.80    2.54
   2 -12  -1   18.72    2.33
   2 -12  -1   22.45    2.41
   2 -12  -1   23.99    2.90
   2  12   1   22.98    2.23
   2  12   1   23.19    2.50
   2 -12   1   25.15    2.62
   2 -12   1   21.75    2.67
   2 -12   1   23.93    3.03
  -2  13  -1   51.97    3.87
  -2  13  -1   44.94    3.62
  -2 -13  -1   49.27    3.63
  -2 -13  -1   46.40    3.02
  -2 -13  -1   47.05    3.71
  -2  13   1   47.45    3.93
  -2  13   1   49.95    3.56
  -2 -13   1   50.52    3.33
  -2 -13   1   43.67    3.35
  -2 -13   1   44.91    3.46
   2  13  -1   50.22    2.86
   2  13  -1   50.48    3.55
   2 -13  -1   48.39    3.75
   2 -13  -1   47.74    3.30
   2 -13  -1   42.13    3.76
   2  13   1   48.23    3.09
   2  13   1   49.10    3.60
   2 -13   1   51.55    3.62
   2 -13   1   47.06    3.61
   2 -13   1   45.27    3.93
  -2  14  -1    3.17    2.47
  -2  14  -1    2.41    2.27
  -2 -14  -1    2.14    2.11
  -2 -14  -1   -0.05    1.96
  -2 -14  -1    2.00    2.58
  -2  14   1    0.85    2.49
  -2  14   1    2.03    2.13
  -2 -14   1    1.49    1.94
  -2 -14   1    0.24    2.26
  -2 -14   1    2.17    2.73
   2  14  -1    2.36    1.83
   2  14  -1    2.56    2.17
   2 -14  -1    1.76    2.23
   2 -14  -1    1.75    2.07
   2 -14  -1    1.06    2.60
   2  14   1    0.62    1.97
   2  14   1    2.23    2.17
   2 -14   1    1.51    2.10
   2 -14   1    1.43    2.30
   2 -14   1   -0.33    2.50
  -2  15  -1    4.75    2.67
  -2  15  -1    2.15    2.42
  -2 -15  -1    7.42    2.45
  -2 -15  -1    5.45    2.18
  -2 -15  -1    3.48    2.76
  -2  15   1    3.69    2.83
  -2  15   1    5.17    2.39
  -2 -15   1    6.23    2.20
  -2 -15   1    5.56    2.47
  -2 -15   1    4.41    3.02
   2  15  -1    2.87    2.01
   2  15  -1    7.15    2.52
   2 -15  -1    5.15    2.44
   2 -15  -1    5.11    2.36
   2 -15  -1    5.78    2.62
   2  15   1    2.59    2.14
   2  15   1    6.88    2.52
   2 -15   1    4.63    2.32
   2 -15   1    4.38    2.55
   2 -15   1    3.13    2.91
  -2  16  -1    1.06    2.68
  -2  16  -1   -0.41    2.44
  -2 -16  -1    1.08    2.40
  -2 -16  -1   -1.17    2.14
  -2 -16  -1   -1.24    2.79
  -2  16   1    1.28    3.06
  -2  16   1   -1.09    2.34
  -2 -16   1   -2.18    2.51
  -2 -16   1   -0.28    2.73
   2  16  -1    0.40    2.05
   2  16  -1   -0.45    2.46
   2 -16  -1    1.07    2.52
   2 -16  -1    0.33    2.31
   2 -16  -1   -1.13    2.58
   2  16   1   -0.81    2.26
   2  16   1   -0.09    2.47
   2 -16   1   -1.03    2.27
   2 -16   1   -0.74    2.48
   2 -16   1   -0.53    2.64
  -2  17  -1   70.03    4.92
  -2  17  -1   74.55    4.93
  -2 -17  -1   78.81    4.86
  -2 -17  -1   68.87    4.08
  -2 -17  -1   73.63    5.35
  -2  17   1   68.64    5.13
  -2  17   1   77.54    4.74
  -2 -17   1   69.24    4.45
  -2 -17   1   70.65    5.31
   2  17  -1   78.90    4.04
   2  17  -1   81.37    4.98
   2 -17  -1   76.51    5.00
   2 -17  -1   68.62    4.38
   2 -17  -1   67.87    5.11
   2  17   1   74.10    4.33
   2  17   1   76.65    4.92
   2 -17   1   76.80    4.86
   2 -17   1   73.76    4.99
   2 -17   1   64.19    4.60
  -2  18  -1   11.57    3.53
  -2  18  -1   10.76    3.22
  -2 -18  -1    9.14    2.79
  -2 -18  -1   11.39    3.54
  -2  18   1   13.15    3.64
  -2  18   1    7.91    2.93
  -2 -18   1    9.98    3.11
  -2 -18   1    7.93    3.39
   2  18  -1   10.71    2.69
   2  18  -1   10.11    3.16
   2 -18  -1   11.53    3.04
   2 -18  -1   12.66    3.02
   2 -18  -1   11.29    3.67
   2  18   1   11.68    2.98
   2  18   1   12.57    3.18
   2 -18   1    9.90    3.27
   2 -18   1    6.22    3.49
  -2  19  -1   15.27    3.67
  -2  19  -1   19.62    3.46
  -2 -19  -1   16.45    3.12
  -2 -19  -1   14.60    3.92
  -2  19   1   11.69    3.71
  -2 -19   1   15.65    3.39
  -2 -19   1   13.79    4.12
   2  19  -1   14.54    2.86
   2  19  -1   14.78    3.50
   2 -19  -1   15.47    3.57
   2 -19  -1   17.32    3.21
   2 -19  -1   14.87    4.02
   2  19   1   12.29    3.12
   2  19   1   13.36    3.38
   2 -19   1   15.94    3.53
   2 -19   1   15.93    3.81
  -2  20  -1    3.82    3.63
  -2  20  -1    0.70    3.12
  -2 -20  -1    0.21    2.83
  -2 -20  -1   -2.76    3.66
  -2  20   1   -0.65    3.63
  -2 -20   1    0.63    3.26
  -2 -20   1   -1.20    3.91
   2  20  -1    1.15    2.71
   2  20  -1    0.21    3.11
   2 -20  -1   -1.00    3.07
   2 -20  -1    1.45    2.88
   2 -20  -1   -0.04    3.37
   2  20   1   -0.50    2.75
   2  20   1   -1.39    3.08
   2 -20   1    1.15    3.20
   2 -20   1   -0.52    3.68
  -2  21  -1    8.49    3.70
  -2  21  -1    5.85    3.84
  -2 -21  -1   10.42    3.18
  -2 -21  -1    9.27    4.15
  -2  21   1    6.48    4.01
  -2 -21   1    9.33    3.73
  -2 -21   1    8.54    4.43
   2  21  -1    8.18    3.09
   2  21  -1    7.81    3.58
   2 -21  -1    8.35    3.40
   2 -21  -1    7.27    4.13
   2  21   1    3.15    3.12
   2  21   1   10.08    3.66
   2 -21   1    7.42    3.71
   2 -21   1    7.45    4.33
  -2  22  -1    4.25    3.91
  -2 -22  -1    0.95    3.22
  -2 -22  -1    6.10    4.18
  -2  22   1    0.33    4.04
  -2 -22   1    4.93    3.59
  -2 -22   1   -2.02    4.27
   2  22  -1    3.34    3.66
   2 -22  -1    0.46    3.29
   2 -22  -1   -1.77    4.09
   2  22   1    2.35    3.18
   2 -22   1    3.62    3.76
   2 -22   1    1.70    4.36
  -2  23  -1   17.48    4.56
  -2 -23  -1   16.45    3.77
  -2 -23  -1   14.55    4.87
  -2  23   1   17.94    4.77
  -2 -23   1   14.80    4.13
  -2 -23   1   17.78    5.16
   2  23  -1   17.44    4.30
   2 -23  -1   17.25    3.87
   2 -23  -1   16.29    4.84
   2 -23   1   12.06    4.19
   2 -23   1   11.18    4.78
  -2  24  -1    5.29    4.39
  -2 -24  -1    0.83    4.75
  -2  24   1   -1.39    4.33
  -2 -24   1   -3.11    3.73
  -2 -24   1    1.20    4.73
   2 -24  -1   -1.66    3.52
   2 -24  -1    3.63    4.59
   2 -24   1    0.57    4.01
   2 -24   1   -3.66    4.72
  -2  25  -1   30.65    5.30
  -2 -25  -1   24.78    5.63
  -2  25   1   23.00    5.23
  -2 -25   1   27.36    4.82
  -2 -25   1   28.57    5.74
   2 -25  -1   29.35    5.82
   2 -25   1   24.47    4.91
   2 -25   1   28.30    5.66
  -2  26  -1    7.11    4.80
  -2 -26  -1    1.21    5.32
  -2  26   1    1.94    4.83
  -2 -26   1    0.30    4.14
  -2 -26   1    0.53    5.22
   2 -26  -1    3.66    5.40
   2 -26   1    0.86    4.36
   2 -26   1    1.05    5.45
  -2  27  -1   27.35    5.52
  -2 -27  -1   19.17    6.02
  -2  27   1   22.41    5.35
  -2 -27   1   13.88    5.99
   2 -27  -1   17.18    5.83
   2 -27   1   21.02    5.18
   2 -27   1   18.57    6.01
  -2  28  -1    7.49    4.99
  -2 -28  -1    1.54    5.95
  -2  28   1    4.64    5.23
  -2 -28   1    1.47    5.69
   2 -28  -1    3.24    5.86
   2 -28   1    1.44    5.06
   2 -28   1   -1.34    5.57
  -2 -29  -1   11.92    6.31
  -2  29   1   13.33    5.58
  -2 -29   1   10.49    6.34
   2 -29  -1   11.43    6.28
   2 -29   1   13.89    6.65
  -2 -30  -1    4.78    6.51
  -2  30   1   14.90    5.73
  -2 -30   1    8.93    6.68
   2 -30  -1    3.21    6.44
   2 -30   1    4.49    6.52
  -2 -31  -1    6.96    6.62
  -2 -31   1    8.92    6.75
   2 -31  -1    3.52    6.66
   2 -31   1    3.40    6.74
  -2 -32  -1    7.44    7.10
  -2 -32   1    0.81    6.70
   2 -32  -1   -0.21    6.49
   2 -32   1    0.72    7.17
  -2   0  -2  115.84    2.47
  -2   0  -2  122.32    2.44
  -2   0  -2  119.37    2.44
  -2   0   2  123.11    2.33
   2   0  -2  123.09    2.24
   2   0  -2  124.05    2.55
   2   0   2  121.15    2.40
   2   0   2  119.86    2.30
   2   0   2  122.39    1.64
  -2   1  -2  239.78    3.24
  -2   1  -2  242.83    3.09
  -2  -1  -2  241.56    3.09
  -2  -1  -2  244.81    3.11
  -2  -1  -2  242.17    3.07
  -2   1   2  255.23    3.13
  -2  -1   2  251.50    2.59
   2   1  -2  248.78    2.55
   2   1  -2  248.47    3.33
   2  -1  -2  256.08    1.93
   2  -1  -2  236.43    1.72
   2  -1  -2  243.91    3.07
   2  -1  -2  239.44    3.23
   2   1   2  248.38    3.09
   2   1   2  246.37    2.79
   2  -1   2  249.26    3.04
   2  -1   2  249.33    3.18
   2  -1   2  250.05    2.43
  -2   2  -2    6.92    1.46
  -2   2  -2    7.52    1.27
  -2   2  -2    8.86    1.33
  -2  -2  -2    7.66    1.29
  -2  -2  -2    9.37    1.36
  -2   2   2    8.03    1.43
  -2  -2   2    9.90    1.00
  -2  -2   2    8.79    0.97
   2   2  -2    9.32    0.97
   2   2  -2    7.70    0.89
   2   2  -2    8.42    0.99
   2   2  -2    6.90    1.45
   2  -2  -2    8.90    0.98
   2  -2  -2    7.99    0.91
   2  -2  -2    9.03    1.32
   2  -2  -2    7.52    1.43
   2   2   2   10.50    1.37
   2   2   2    7.61    1.09
   2  -2   2    7.15    1.21
   2  -2   2    7.61    1.47
   2  -2   2    7.98    1.19
  -2   3  -2  478.38    4.68
  -2   3  -2  497.37    4.41
  -2   3  -2  495.75    4.33
  -2  -3  -2  481.31    3.99
  -2  -3  -2  489.82    4.39
  -2   3   2  507.34    4.85
  -2   3   2  497.17    3.04
  -2  -3   2  485.88    2.79
   2   3  -2  497.80    2.85
   2   3  -2  476.36    2.86
   2   3  -2  528.71    3.24
   2   3  -2  484.73    4.67
   2  -3  -2  518.64    3.83
   2  -3  -2  491.97    3.47
   2  -3  -2  486.95    3.97
   2  -3  -2  491.21    4.56
   2   3   2  500.25    4.42
   2   3   2  496.35    3.42
   2  -3   2  499.18    4.29
   2  -3   2  488.30    4.64
   2  -3   2  501.52    4.15
  -2   4  -2    1.06    1.49
  -2   4  -2    1.74    1.37
  -2  -4  -2    1.30    1.19
  -2  -4  -2    1.56    1.24
  -2   4   2    3.07    1.64
  -2   4   2    1.40    1.01
  -2  -4   2    2.45    0.79
   2   4  -2    1.00    0.79
   2   4  -2    0.50    0.93
   2   4  -2    1.50    1.00
   2   4  -2    0.44    1.59
   2  -4  -2    2.60    1.19
   2  -4  -2    0.95    1.08
   2  -4  -2    1.43    1.17
   2  -4  -2    0.05    1.42
   2   4   2    2.39    1.37
   2   4   2    0.89    0.98
   2  -4   2    1.41    1.20
   2  -4   2    2.76    1.55
   2  -4   2    0.92    1.45
  -2   5  -2  939.31    6.99
  -2   5  -2  997.05    6.64
  -2  -5  -2  977.89    5.82
  -2  -5  -2  986.97    6.66
  -2  -5  -2  976.13    5.51
  -2   5   2 1002.07    5.61
  -2  -5   2  995.65    4.17
  -2  -5   2 1004.03    5.34
   2   5  -2  980.39    4.06
   2   5  -2  972.78    5.34
   2   5  -2 1055.34    5.92
   2   5  -2 1001.42    7.22
   2  -5  -2 1008.55    6.42
   2  -5  -2 1003.27    6.04
   2  -5  -2  959.97    5.74
   2  -5  -2  966.44    6.80
   2   5   2  954.26    5.73
   2   5   2 1003.97    6.71
   2   5   2 1000.99    4.93
   2  -5   2  972.80    6.38
   2  -5   2  961.94    6.61
  -2   6  -2   39.09    2.67
  -2   6  -2   44.58    2.54
  -2  -6  -2   38.85    2.05
  -2  -6  -2   41.64    2.41
  -2  -6  -2   41.71    2.23
  -2   6   2   40.40    2.79
  -2   6   2   42.95    2.20
  -2  -6   2   41.14    1.87
   2   6  -2   39.10    1.50
   2   6  -2   39.20    2.09
   2   6  -2   43.31    2.19
   2  -6  -2   41.18    2.49
   2  -6  -2   43.22    2.30
   2  -6  -2   40.09    2.07
   2  -6  -2   43.98    2.33
   2   6   2   37.96    2.17
   2   6   2   38.58    2.45
   2   6   2   41.72    1.80
   2  -6   2   40.85    2.40
   2  -6   2   41.52    2.75
   2  -6   2   41.50    2.55
  -2   7  -2  104.26    3.34
  -2   7  -2  115.42    3.28
  -2  -7  -2  108.95    2.76
  -2  -7  -2  111.70    3.20
  -2  -7  -2  104.96    2.84
  -2   7   2  109.42    3.54
  -2   7   2  116.05    2.92
  -2  -7   2  112.33    2.62
   2   7  -2  107.01    2.06
   2   7  -2  108.00    2.77
   2   7  -2  116.17    2.98
   2  -7  -2  118.64    3.04
   2  -7  -2  116.84    3.26
   2  -7  -2  112.03    2.72
   2  -7  -2  110.12    3.32
   2   7   2  106.63    2.79
   2   7   2  114.18    3.23
   2   7   2  109.14    2.30
   2  -7   2  113.38    3.11
   2  -7   2  113.32    3.52
   2  -7   2  110.17    3.35
  -2   8  -2   10.52    2.01
  -2   8  -2   14.45    1.89
  -2  -8  -2   14.39    1.71
  -2  -8  -2   13.90    1.82
  -2  -8  -2   14.55    1.89
  -2   8   2   13.32    2.15
  -2   8   2   13.22    1.67
  -2  -8   2   15.05    1.56
   2   8  -2   13.06    1.59
   2   8  -2   13.86    1.67
   2   8  -2   15.47    1.73
   2  -8  -2   12.69    1.87
   2  -8  -2   15.44    1.68
   2  -8  -2   14.27    2.15
   2   8   2   13.59    1.68
   2   8   2   14.14    1.87
   2  -8   2   14.83    1.81
   2  -8   2   13.33    2.12
   2  -8   2   14.42    2.18
  -2   9  -2  549.69    6.63
  -2   9  -2  579.54    6.50
  -2  -9  -2  585.48    6.51
  -2  -9  -2  563.10    6.11
  -2   9   2  562.26    6.97
  -2   9   2  590.68    6.13
  -2  -9   2  593.08    5.69
  -2  -9   2  558.69    6.77
   2   9  -2  543.33    4.50
   2   9  -2  559.54    5.89
   2   9  -2  589.60    6.26
   2  -9  -2  583.32    6.58
   2  -9  -2  555.28    5.40
   2  -9  -2  544.75    6.37
   2   9   2  565.76    5.56
   2   9   2  594.61    6.53
   2  -9   2  587.52    6.32
   2  -9   2  569.48    6.87
   2  -9   2  563.97    6.79
  -2  10  -2   27.24    2.72
  -2  10  -2   24.75    2.35
  -2 -10  -2   23.92    2.85
  -2 -10  -2   20.90    2.09
  -2 -10  -2   23.82    2.48
  -2  10   2   25.61    3.19
  -2  10   2   22.48    2.63
  -2 -10   2   22.57    2.35
  -2 -10   2   24.49    2.58
  -2 -10   2   19.11    2.55
   2  10  -2   23.06    1.99
   2  10  -2   23.72    2.58
   2 -10  -2   24.32    2.91
   2 -10  -2   22.89    2.43
   2 -10  -2   26.15    2.77
   2  10   2   22.93    2.51
   2  10   2   24.22    2.83
   2 -10   2   25.94    2.36
   2 -10   2   25.79    3.08
   2 -10   2   22.08    2.73
  -2  11  -2  399.41    6.30
  -2  11  -2  388.56    6.06
  -2 -11  -2  406.96    6.18
  -2 -11  -2  394.82    4.78
  -2 -11  -2  382.63    5.90
  -2  11   2  412.71    6.76
  -2  11   2  409.72    5.87
  -2 -11   2  418.68    5.50
  -2 -11   2  380.82    6.09
  -2 -11   2  366.13    6.09
   2  11  -2  407.86    4.58
   2  11  -2  411.16    5.86
   2 -11  -2  403.82    6.25
   2 -11  -2  373.23    5.03
   2 -11  -2  362.86    6.04
   2  11   2  423.41    5.43
   2  11   2  428.85    6.30
   2 -11   2  412.30    5.97
   2 -11   2  383.36    6.33
   2 -11   2  364.44    6.30
  -2  12  -2    5.38    2.29
  -2  12  -2    7.14    2.09
  -2 -12  -2    5.12    2.03
  -2 -12  -2    4.88    1.71
  -2 -12  -2    5.90    2.25
  -2  12   2    5.13    2.39
  -2  12   2    4.77    1.98
  -2 -12   2    5.20    1.67
  -2 -12   2    3.03    2.12
  -2 -12   2    4.86    2.48
   2  12  -2    4.35    1.50
   2  12  -2    5.25    1.98
   2 -12  -2    6.33    2.16
   2 -12  -2    4.15    1.76
   2 -12  -2    5.54    2.28
   2  12   2    2.34    1.84
   2  12   2    4.34    2.09
   2 -12   2    5.24    1.92
   2 -12   2    5.09    2.37
   2 -12   2    3.54    2.36
  -2  13  -2  265.51    5.94
  -2  13  -2  288.56    5.97
  -2 -13  -2  282.73    5.88
  -2 -13  -2  278.39    4.65
  -2 -13  -2  258.45    5.50
  -2  13   2  272.02    6.14
  -2  13   2  302.99    5.76
  -2 -13   2  297.31    5.30
  -2 -13   2  276.56    5.85
  -2 -13   2  252.79    5.73
   2  13  -2  268.64    4.40
   2  13  -2  281.25    5.67
   2 -13  -2  277.65    5.86
   2 -13  -2  277.07    4.89
   2 -13  -2  267.34    5.93
   2  13   2  272.64    5.10
   2  13   2  281.50    5.88
   2 -13   2  290.81    5.69
   2 -13   2  277.51    6.00
   2 -13   2  270.99    6.18
  -2  14  -2   -1.68    2.37
  -2  14  -2   -0.72    2.14
  -2 -14  -2    0.98    2.15
  -2 -14  -2    0.81    1.76
  -2 -14  -2   -0.39    2.33
  -2  14   2   -0.84    2.48
  -2  14   2   -1.30    1.98
  -2 -14   2   -0.54    1.75
  -2 -14   2   -0.38    2.31
  -2 -14   2   -1.88    2.67
   2  14  -2    0.73    1.65
   2  14  -2   -0.66    2.05
   2 -14  -2    1.97    2.29
   2 -14  -2   -0.13    1.85
   2 -14  -2   -0.42    2.48
   2  14   2   -0.66    2.01
   2  14   2   -0.45    2.13
   2 -14   2   -1.18    1.91
   2 -14   2    2.56    2.49
   2 -14   2    1.09    2.65
  -2  15  -2  321.84    6.90
  -2  15  -2  347.16    6.93
  -2 -15  -2  348.70    6.98
  -2 -15  -2  327.26    5.49
  -2 -15  -2  307.43    6.52
  -2  15   2  328.50    7.09
  -2  15   2  338.70    6.62
  -2 -15   2  317.08    6.70
  -2 -15   2  321.32    7.23
   2  15  -2  333.86    5.35
   2  15  -2  342.07    6.78
   2 -15  -2  333.71    6.94
   2 -15  -2  317.68    5.69
   2 -15  -2  296.77    6.76
   2  15   2  339.21    6.04
   2  15   2  361.89    7.08
   2 -15   2  336.04    6.59
   2 -15   2  312.19    6.76
   2 -15   2  316.34    7.14
  -2  16  -2   11.33    2.99
  -2  16  -2    9.71    2.80
  -2 -16  -2    9.36    2.81
  -2 -16  -2    7.95    2.32
  -2 -16  -2   10.59    3.08
  -2  16   2    7.73    3.12
  -2  16   2    7.57    2.56
  -2 -16   2    8.91    2.91
  -2 -16   2   12.51    3.56
   2  16  -2    9.84    2.24
   2  16  -2    8.45    2.65
   2 -16  -2   10.50    2.72
   2 -16  -2    8.79    2.43
   2 -16  -2    9.66    3.10
   2  16   2    8.43    2.61
   2  16   2   10.53    2.78
   2 -16   2    7.71    2.48
   2 -16   2    8.37    2.90
   2 -16   2    5.43    3.13
  -2  17  -2   35.68    3.87
  -2  17  -2   41.55    4.60
  -2 -17  -2   40.29    4.55
  -2 -17  -2   36.66    3.55
  -2 -17  -2   35.12    4.01
  -2  17   2   40.19    4.26
  -2 -17   2   34.26    4.28
  -2 -17   2   39.39    4.44
   2  17  -2   33.35    3.50
   2  17  -2   37.41    3.70
   2 -17  -2   42.70    4.68
   2 -17  -2   40.84    3.74
   2 -17  -2   40.09    4.64
   2  17   2   32.64    3.37
   2  17   2   36.25    4.42
   2 -17   2   36.08    4.47
   2 -17   2   39.59    4.90
  -2  18  -2    3.76    3.23
  -2  18  -2    4.63    2.98
  -2 -18  -2   -1.39    2.74
  -2 -18  -2    0.19    2.43
  -2 -18  -2    0.64    3.22
  -2  18   2    0.91    3.27
  -2 -18   2    2.09    3.04
  -2 -18   2    3.66    3.68
   2  18  -2    3.99    2.31
   2  18  -2    4.17    2.95
   2 -18  -2    3.49    2.94
   2 -18  -2    0.07    2.45
   2 -18  -2    1.10    2.98
   2  18   2    3.23    2.79
   2  18   2    3.96    2.87
   2 -18   2    3.21    3.17
   2 -18   2   -1.58    3.47
  -2  19  -2  106.89    6.13
  -2  19  -2  108.26    5.91
  -2 -19  -2  102.82    4.74
  -2 -19  -2   91.11    5.73
  -2  19   2  102.98    6.51
  -2 -19   2   93.13    5.44
  -2 -19   2   93.06    6.30
   2  19  -2  104.24    4.60
   2  19  -2  109.91    5.86
   2 -19  -2  103.54    5.98
   2 -19  -2   99.43    5.05
   2 -19  -2   95.37    6.00
   2  19   2  101.53    5.31
   2  19   2  107.56    5.83
   2 -19   2   98.58    5.72
   2 -19   2   94.86    6.16
  -2  20  -2    1.33    3.56
  -2  20  -2   -0.03    3.14
  -2 -20  -2    1.82    2.56
  -2 -20  -2    1.09    3.55
  -2  20   2    3.38    4.00
  -2 -20   2    0.28    3.43
  -2 -20   2    2.25    4.09
   2  20  -2    1.03    2.50
   2  20  -2    3.53    3.21
   2 -20  -2    0.67    3.29
   2 -20  -2   -0.03    2.74
   2 -20  -2   -1.11    3.70
   2  20   2   -3.45    3.00
   2 -20   2    3.50    3.45
   2 -20   2    1.39    3.49
  -2  21  -2   17.21    4.09
  -2  21  -2   16.15    3.96
  -2 -21  -2   13.99    3.12
  -2 -21  -2   11.74    4.10
  -2  21   2   18.02    4.60
  -2 -21   2   16.38    4.00
  -2 -21   2   13.22    4.66
   2  21  -2   22.95    4.11
   2 -21  -2   19.11    4.10
   2 -21  -2   14.64    3.29
   2 -21  -2   16.84    4.46
   2  21   2   16.22    3.63
   2 -21   2   14.79    4.00
   2 -21   2   20.31    4.82
  -2  22  -2    2.27    3.67
  -2  22  -2   -0.72    3.60
  -2 -22  -2    0.39    4.05
  -2  22   2   -2.88    3.96
  -2 -22   2   -0.23    3.83
  -2 -22   2   -0.07    4.37
   2  22  -2    0.95    3.53
   2 -22  -2    0.69    3.06
   2 -22  -2    1.16    4.14
   2  22   2   -4.10    3.24
   2 -22   2   -2.94    3.71
   2 -22   2    1.92    4.20
  -2  23  -2  108.65    7.12
  -2 -23  -2   95.72    7.39
  -2  23   2   84.51    6.81
  -2 -23   2   94.54    6.40
  -2 -23   2   93.94    7.45
   2  23  -2  109.25    7.02
   2 -23  -2   88.99    7.04
   2  23   2   88.85    5.87
   2 -23   2   93.18    6.60
   2 -23   2   89.42    7.29
  -2  24  -2    4.21    4.09
  -2 -24  -2    3.05    4.55
  -2  24   2   -6.25    4.28
  -2 -24   2    0.82    4.22
  -2 -24   2    0.25    4.86
   2  24  -2    0.41    3.89
   2 -24  -2   -0.21    4.46
   2 -24   2   -1.07    4.26
   2 -24   2    1.59    4.36
  -2  25  -2   50.00    5.66
  -2 -25  -2   47.67    6.05
  -2  25   2   51.24    6.18
  -2 -25   2   46.35    5.53
  -2 -25   2   46.16    6.59
   2  25  -2   57.92    6.91
   2 -25  -2   42.70    6.29
   2 -25   2   51.49    5.86
   2 -25   2   47.81    6.51
  -2  26  -2   10.45    4.80
  -2 -26  -2    4.23    5.34
  -2  26   2    0.00    4.97
  -2 -26   2   -3.02    4.36
  -2 -26   2    2.14    5.55
   2 -26  -2    0.89    5.15
   2 -26   2   -0.40    4.72
   2 -26   2    1.06    5.43
  -2  27  -2   29.49    5.60
  -2 -27  -2   29.22    6.31
  -2  27   2   26.96    5.86
  -2 -27   2   21.87    5.36
  -2 -27   2   27.33    6.36
   2 -27  -2   21.95    6.22
   2 -27   2   27.50    5.66
   2 -27   2   31.60    6.58
  -2  28  -2    5.79    4.95
  -2 -28  -2    2.30    5.56
  -2  28   2    4.54    5.27
  -2 -28   2   -1.65    4.54
  -2 -28   2    1.10    6.08
   2 -28  -2   -1.15    5.46
   2 -28   2    0.82    4.99
   2 -28   2    5.38    5.88
  -2 -29  -2   18.26    6.59
  -2  29   2   24.73    6.09
  -2 -29   2   16.47    6.53
   2 -29  -2   13.10    6.30
   2 -29   2   13.70    5.60
   2 -29   2   19.22    6.91
  -2 -30  -2   11.46    6.46
  -2  30   2    7.68    5.69
  -2 -30   2    4.78    6.69
   2 -30  -2    2.15    6.21
   2 -30   2   -4.36    6.49
  -2 -31  -2   12.78    6.89
  -2 -31   2    5.65    6.81
   2 -31  -2    1.91    6.64
   2 -31   2    9.45    6.86
  -2 -32  -2   -0.98    6.35
  -2 -32   2    7.07    7.29
   2 -32  -2    2.86    6.62
   2 -32   2    1.30    6.95
  -2   0  -3    2.49    1.47
  -2   0  -3    1.45    1.15
  -2   0  -3    1.32    1.23
  -2   0   3    2.42    1.31
   2   0  -3    2.72    1.25
   2   0  -3    4.18    1.37
   2   0   3    2.68    1.20
   2   0   3    3.07    1.25
   2   0   3    1.48    0.70
  -2   1  -3  828.29    6.11
  -2   1  -3  844.22    5.42
  -2   1  -3  835.33    5.40
  -2  -1  -3  802.08    5.82
  -2  -1  -3  834.48    5.47
  -2  -1  -3  811.76    5.37
  -2   1   3  852.83    5.87
  -2  -1   3  826.50    5.12
   2   1  -3  839.56    5.16
   2   1  -3  847.94    5.98
   2  -1  -3  838.99    5.81
   2  -1  -3  845.05    5.48
   2  -1  -3  828.21    5.74
   2   1   3  838.44    5.31
   2   1   3  838.94    4.84
   2  -1   3  856.05    5.25
   2  -1   3  851.58    5.68
   2  -1   3  870.98    3.94
  -2   2  -3   28.39    2.29
  -2   2  -3   27.45    1.98
  -2   2  -3   26.49    2.04
  -2  -2  -3   25.55    2.11
  -2  -2  -3   28.76    2.04
  -2  -2  -3   25.90    2.02
  -2   2   3   30.35    2.23
   2   2  -3   26.71    1.76
   2   2  -3   28.05    2.30
   2  -2  -3   28.03    2.15
   2  -2  -3   27.33    1.02
   2  -2  -3   26.88    1.04
   2  -2  -3   26.15    1.92
   2  -2  -3   27.37    2.23
   2   2   3   25.19    1.94
   2   2   3   27.33    1.60
   2  -2   3   27.75    1.88
   2  -2   3   27.61    2.19
   2  -2   3   27.03    1.66
  -2   3  -3 1699.07   11.23
  -2   3  -3 1704.36    7.92
  -2   3  -3 1673.48    7.88
  -2  -3  -3 1681.18    8.26
  -2  -3  -3 1732.76    8.28
  -2  -3  -3 1623.32    9.62
  -2  -3  -3 1697.11    6.62
  -2   3   3 1698.89    9.00
   2   3  -3 1650.05    6.53
   2   3  -3 1712.16    9.09
   2  -3  -3 1674.59    9.35
   2  -3  -3 1655.71    7.39
   2  -3  -3 1669.52    7.22
   2  -3  -3 1657.87    8.29
   2   3   3 1764.40    8.13
   2   3   3 1654.50    8.30
   2  -3   3 1704.97    7.59
   2  -3   3 1663.44   10.84
   2  -3   3 1734.02    8.78
  -2   4  -3   15.42    1.85
  -2   4  -3   17.66    1.64
  -2   4  -3   14.41    1.59
  -2  -4  -3   17.62    2.02
  -2  -4  -3   16.87    2.10
  -2  -4  -3   17.66    1.38
  -2   4   3   17.89    2.02
   2   4  -3   19.23    1.60
   2   4  -3   17.88    1.24
   2   4  -3   18.62    1.27
   2   4  -3   20.67    2.14
   2  -4  -3   17.26    1.69
   2  -4  -3   15.90    1.61
   2  -4  -3   14.98    1.69
   2  -4  -3   13.99    1.69
   2   4   3   19.36    2.15
   2   4   3   15.29    1.35
   2  -4   3   17.00    1.57
   2  -4   3   18.20    2.08
   2  -4   3   16.46    1.68
  -2   5  -3  157.39    3.21
  -2   5  -3  159.96    3.31
  -2  -5  -3  151.36    3.22
  -2  -5  -3  152.88    3.27
  -2  -5  -3  165.68    2.53
  -2   5   3  147.09    3.69
   2   5  -3  147.38    2.41
   2   5  -3  144.12    2.26
   2   5  -3  158.97    2.46
   2  -5  -3  163.69    2.96
   2  -5  -3  166.69    2.85
   2  -5  -3  161.67    2.75
   2  -5  -3  162.61    3.37
   2   5   3  156.29    3.25
   2   5   3  161.61    2.08
   2  -5   3  159.81    3.12
   2  -5   3  163.57    3.76
   2  -5   3  165.67    3.37
  -2   6  -3    5.50    1.85
  -2   6  -3    1.88    1.47
  -2  -6  -3    3.63    1.50
  -2  -6  -3    1.99    1.41
  -2  -6  -3    3.05    1.33
  -2   6   3    4.32    1.78
  -2   6   3    3.58    1.18
   2   6  -3    4.03    1.09
   2   6  -3    2.81    1.12
   2   6  -3    2.72    1.15
   2  -6  -3    3.60    1.23
   2  -6  -3    3.35    1.32
   2  -6  -3    2.99    1.27
   2  -6  -3    2.36    1.21
   2  -6  -3    3.53    1.69
   2   6   3    3.71    1.51
   2   6   3    2.50    1.37
   2   6   3    2.68    0.95
   2  -6   3    1.38    1.36
   2  -6   3    2.19    1.63
   2  -6   3    4.11    1.75
  -2   7  -3  407.32    5.52
  -2   7  -3  433.04    5.27
  -2  -7  -3  420.51    4.91
  -2  -7  -3  420.99    5.27
  -2  -7  -3  428.01    4.45
  -2   7   3  425.97    5.86
  -2   7   3  446.02    4.49
   2   7  -3  410.05    3.77
   2   7  -3  417.69    4.32
   2   7  -3  452.42    4.65
   2  -7  -3  435.45    4.87
   2  -7  -3  431.58    5.07
   2  -7  -3  424.05    4.17
   2  -7  -3  416.37    5.36
   2   7   3  416.54    4.92
   2   7   3  442.36    5.34
   2   7   3  441.04    3.39
   2  -7   3  435.37    4.99
   2  -7   3  423.38    5.82
   2  -7   3  432.71    5.47
  -2   8  -3    0.32    1.76
  -2   8  -3    0.75    1.58
  -2  -8  -3    0.84    1.53
  -2  -8  -3   -0.17    1.46
  -2  -8  -3    1.57    1.60
  -2   8   3    1.04    1.90
  -2   8   3    1.51    1.31
   2   8  -3    0.20    1.13
   2   8  -3    0.39    1.25
   2   8  -3    1.35    1.32
   2  -8  -3    0.21    1.34
   2  -8  -3    0.59    1.45
   2  -8  -3    0.99    1.23
   2  -8  -3   -0.13    1.72
   2   8   3   -1.40    1.54
   2   8   3    0.19    1.54
   2  -8   3    0.82    1.32
   2  -8   3    0.56    1.94
  -2   9  -3    5.57    2.00
  -2   9  -3    4.37    1.73
  -2  -9  -3    7.60    1.75
  -2  -9  -3    5.53    1.71
  -2  -9  -3    4.46    1.76
  -2   9   3    4.62    2.05
  -2   9   3    4.32    1.48
   2   9  -3    6.35    1.36
   2   9  -3    6.68    1.53
   2   9  -3    4.32    1.54
   2  -9  -3    8.18    1.88
   2  -9  -3    4.30    1.40
   2  -9  -3    3.94    1.92
   2   9   3    6.01    1.73
   2   9   3    6.23    1.74
   2  -9   3    3.50    1.56
   2  -9   3    3.67    2.02
   2  -9   3    4.07    2.17
  -2  10  -3    0.67    2.05
  -2  10  -3    1.82    1.82
  -2 -10  -3    1.91    1.72
  -2 -10  -3    2.56    1.26
  -2 -10  -3    3.28    1.87
  -2  10   3    1.66    2.14
  -2  10   3    1.72    1.50
  -2 -10   3    2.94    2.15
  -2 -10   3    1.33    1.98
   2  10  -3    2.06    1.35
   2  10  -3    2.34    1.55
   2  10  -3    2.14    1.54
   2 -10  -3    2.66    1.77
   2 -10  -3    1.22    1.36
   2 -10  -3    3.33    2.04
   2  10   3    1.40    1.70
   2  10   3    3.22    1.85
   2 -10   3    2.37    1.57
   2 -10   3    2.57    2.15
   2 -10   3    0.01    2.18
  -2  11  -3  522.26    7.12
  -2  11  -3  567.95    7.16
  -2 -11  -3  554.29    7.11
  -2 -11  -3  553.86    5.00
  -2 -11  -3  525.06    6.37
  -2  11   3  536.41    7.57
  -2  11   3  576.00    6.65
  -2 -11   3  558.42    5.80
  -2 -11   3  546.15    7.50
  -2 -11   3  518.37    7.42
   2  11  -3  532.84    5.28
   2  11  -3  552.77    6.56
   2  11  -3  562.62    6.77
   2 -11  -3  566.50    7.23
   2 -11  -3  534.08    5.56
   2 -11  -3  528.20    7.02
   2  11   3  543.41    6.45
   2  11   3  580.31    7.24
   2 -11   3  559.85    6.70
   2 -11   3  552.49    7.67
   2 -11   3  525.29    7.22
  -2  12  -3    7.73    2.41
  -2  12  -3    6.05    2.08
  -2 -12  -3    5.33    2.05
  -2 -12  -3    5.78    1.53
  -2 -12  -3    4.03    2.18
  -2  12   3    6.78    2.49
  -2  12   3    5.99    1.91
  -2 -12   3    6.01    1.61
  -2 -12   3    2.96    2.32
  -2 -12   3    4.47    2.33
   2  12  -3    6.86    1.66
   2  12  -3    8.13    1.99
   2 -12  -3    7.36    2.16
   2 -12  -3    3.84    1.62
   2 -12  -3    6.01    2.33
   2  12   3    5.96    2.07
   2  12   3    5.36    2.04
   2 -12   3    8.28    2.01
   2 -12   3    5.46    2.24
   2 -12   3    6.72    2.65
  -2  13  -3  271.25    5.89
  -2  13  -3  266.67    5.85
  -2 -13  -3  274.74    5.93
  -2 -13  -3  260.96    4.16
  -2 -13  -3  256.92    5.47
  -2  13   3  267.43    6.20
  -2  13   3  280.16    5.47
  -2 -13   3  277.32    4.90
  -2 -13   3  266.22    6.12
  -2 -13   3  239.51    5.78
   2  13  -3  272.34    4.51
   2  13  -3  279.78    5.66
   2 -13  -3  272.76    5.94
   2 -13  -3  252.69    4.51
   2 -13  -3  249.15    5.73
   2  13   3  279.66    5.37
   2  13   3  297.44    6.05
   2 -13   3  275.90    5.48
   2 -13   3  263.07    6.21
   2 -13   3  257.66    6.19
  -2  14  -3    8.27    2.60
  -2  14  -3    4.02    2.30
  -2 -14  -3    5.52    2.36
  -2 -14  -3    6.07    1.80
  -2 -14  -3    6.13    2.47
  -2  14   3    6.42    2.81
  -2  14   3    6.06    2.17
  -2 -14   3    9.21    2.81
  -2 -14   3    7.23    3.02
   2  14  -3    7.81    1.92
   2  14  -3    4.22    2.29
   2 -14  -3    5.32    2.44
   2 -14  -3    4.29    1.90
   2 -14  -3    6.85    2.74
   2  14   3    7.15    2.31
   2  14   3    6.67    2.41
   2 -14   3    5.38    2.10
   2 -14   3    5.33    2.68
   2 -14   3    7.20    3.00
  -2  15  -3  209.80    6.03
  -2  15  -3  231.65    6.10
  -2 -15  -3  217.66    4.40
  -2 -15  -3  215.14    5.85
  -2  15   3  209.77    6.24
  -2  15   3  228.90    5.74
  -2 -15   3  220.96    6.22
  -2 -15   3  213.56    6.42
   2  15  -3  207.72    4.53
   2  15  -3  221.45    5.78
   2 -15  -3  228.64    6.13
   2 -15  -3  217.35    4.76
   2 -15  -3  211.47    6.00
   2  15   3  212.91    5.34
   2  15   3  226.06    6.00
   2 -15   3  226.03    5.62
   2 -15   3  216.18    6.23
   2 -15   3  206.57    6.34
  -2  16  -3    1.53    2.69
  -2  16  -3    2.42    2.61
  -2 -16  -3    0.07    2.45
  -2 -16  -3    0.15    1.94
  -2 -16  -3    3.62    2.89
  -2  16   3   -1.31    2.99
  -2 -16   3    0.42    2.84
  -2 -16   3   -0.45    3.16
   2  16  -3    0.40    1.98
   2  16  -3   -0.75    2.37
   2 -16  -3   -0.12    2.39
   2 -16  -3   -1.04    2.00
   2 -16  -3    0.61    2.85
   2  16   3    0.33    2.35
   2  16   3   -1.14    2.48
   2 -16   3    1.23    2.92
   2 -16   3    1.96    3.09
  -2  17  -3  366.38    7.84
  -2  17  -3  381.00    8.00
  -2 -17  -3  390.21    8.07
  -2 -17  -3  364.29    5.81
  -2 -17  -3  353.42    7.39
  -2  17   3  370.51    8.14
  -2 -17   3  360.73    7.84
  -2 -17   3  346.47    8.32
   2  17  -3  378.53    6.23
   2  17  -3  383.87    7.73
   2 -17  -3  376.40    7.98
   2 -17  -3  355.62    6.26
   2 -17  -3  348.58    7.77
   2  17   3  384.45    7.20
   2  17   3  396.84    7.93
   2 -17   3  361.50    8.06
   2 -17   3  356.76    8.24
  -2  18  -3    5.27    3.29
  -2  18  -3    6.08    3.16
  -2 -18  -3    6.70    3.04
  -2 -18  -3    5.24    2.29
  -2 -18  -3    4.90    3.24
  -2  18   3    2.74    3.38
  -2 -18   3    5.80    3.35
  -2 -18   3    4.67    3.89
   2  18  -3    3.87    2.39
   2  18  -3    5.58    2.98
   2 -18  -3    4.28    2.91
   2 -18  -3    6.14    2.51
   2 -18  -3    4.98    3.33
   2  18   3    2.59    2.90
   2 -18   3    9.14    3.52
   2 -18   3    4.29    3.72
  -2  19  -3    4.16    3.27
  -2  19  -3    5.69    3.25
  -2 -19  -3    7.84    3.27
  -2 -19  -3    9.59    3.63
  -2  19   3    3.71    3.76
  -2 -19   3   11.56    3.59
  -2 -19   3    8.50    4.13
   2  19  -3    3.36    2.52
   2  19  -3    5.45    3.13
   2 -19  -3   11.04    3.60
   2 -19  -3    8.20    2.76
   2 -19  -3    9.48    3.73
   2  19   3    4.84    3.16
   2 -19   3   10.99    3.67
   2 -19   3    8.98    3.68
  -2  20  -3    1.62    3.54
  -2  20  -3    5.38    3.40
  -2 -20  -3    0.02    3.41
  -2  20   3    3.54    4.04
  -2 -20   3    3.32    3.54
  -2 -20   3   -1.06    3.99
   2  20  -3    2.10    2.67
   2  20  -3    2.28    3.23
   2 -20  -3    2.09    3.32
   2 -20  -3    0.24    2.63
   2 -20  -3    1.74    3.66
   2  20   3    1.53    3.23
   2 -20   3   -0.67    3.62
   2 -20   3   -0.96    3.97
  -2  21  -3  162.34    7.25
  -2  21  -3  150.72    7.09
  -2 -21  -3  143.60    7.05
  -2  21   3  138.91    7.59
  -2 -21   3  148.25    7.25
  -2 -21   3  144.40    7.67
   2  21  -3  151.95    6.97
   2 -21  -3  151.46    7.20
   2 -21  -3  136.13    7.07
   2  21   3  141.88    6.48
   2 -21   3  136.51    6.93
   2 -21   3  139.00    6.83
  -2  22  -3    3.96    4.01
  -2  22  -3    2.15    3.59
  -2 -22  -3    0.46    4.03
  -2  22   3   -0.90    4.30
  -2 -22   3    0.34    3.93
  -2 -22   3    2.89    4.64
   2  22  -3   -1.68    3.50
   2 -22  -3   -0.50    3.72
   2 -22  -3    4.31    4.14
   2  22   3   -4.28    3.36
   2 -22   3    1.87    4.22
   2 -22   3    2.13    4.44
  -2  23  -3   22.86    4.79
  -2  23  -3   17.25    4.38
  -2 -23  -3   12.15    4.73
  -2  23   3   15.77    4.91
  -2 -23   3   18.84    4.62
  -2 -23   3   14.12    5.21
   2  23  -3   22.61    4.50
   2 -23  -3   13.54    4.84
   2  23   3   20.34    4.27
   2 -23   3   12.29    4.51
   2 -23   3   17.63    5.10
  -2  24  -3    8.89    4.48
  -2 -24  -3   10.75    4.71
  -2  24   3    2.45    4.71
  -2 -24   3    7.18    4.63
  -2 -24   3    4.50    5.14
   2  24  -3    6.99    4.11
   2 -24  -3    3.77    4.65
   2 -24   3    6.85    4.56
   2 -24   3    0.32    4.65
  -2  25  -3   64.84    7.15
  -2 -25  -3   59.53    7.19
  -2  25   3   57.36    6.32
  -2 -25   3   56.84    6.77
  -2 -25   3   53.57    6.88
   2  25  -3   67.84    7.07
   2 -25  -3   54.27    6.30
   2 -25   3   61.63    7.09
   2 -25   3   63.33    7.02
  -2  26  -3    2.51    4.69
  -2 -26  -3   -1.67    4.88
  -2  26   3   -2.69    4.77
  -2 -26   3   -0.47    4.58
  -2 -26   3    3.64    5.74
   2  26  -3   -1.12    4.24
   2 -26  -3    0.69    5.00
   2 -26   3   -0.10    4.74
   2 -26   3    5.37    5.62
  -2  27  -3   25.07    5.48
  -2 -27  -3   15.52    5.80
  -2  27   3   20.83    5.80
  -2 -27   3   13.84    5.43
  -2 -27   3    9.65    6.24
   2 -27  -3   20.45    5.91
   2 -27   3   14.48    5.37
   2 -27   3   17.01    6.26
  -2  28  -3    4.98    4.95
  -2 -28  -3   -0.80    5.66
  -2  28   3    4.61    5.51
  -2 -28   3   -2.22    5.05
  -2 -28   3   -0.13    6.03
   2 -28  -3   -2.71    5.51
   2 -28   3   -0.41    5.24
   2 -28   3    4.11    5.95
  -2 -29  -3   13.86    6.01
  -2  29   3    6.81    5.76
  -2 -29   3   11.01    5.47
  -2 -29   3    8.39    6.46
   2 -29  -3    9.06    6.06
   2 -29   3   14.12    5.94
   2 -29   3   10.53    6.28
  -2 -30  -3    9.19    6.22
  -2  30   3   -0.15    5.74
  -2 -30   3    1.60    6.52
   2 -30  -3    4.29    6.42
   2 -30   3    2.66    5.77
   2 -30   3   -2.67    6.22
  -2 -31  -3   29.60    7.28
  -2 -31   3   31.01    7.71
   2 -31  -3   18.86    6.97
   2 -31   3   21.19    7.38
  -2 -32  -3    4.03    6.93
  -2 -32   3    2.78    7.13
   2 -32  -3    5.22    6.96
   2 -32   3    9.85    7.34
  -2   0  -4    0.78    1.59
  -2   0  -4    1.07    1.16
  -2   0  -4    0.81    1.21
  -2   0   4   -0.48    1.40
   2   0  -4    1.67    1.36
   2   0  -4    1.91    1.40
   2   0   4    1.24    1.15
   2   0   4    0.51    1.24
   2   0   4    1.64    0.67
  -2   1  -4  274.99    4.29
  -2   1  -4  285.75    3.59
  -2   1  -4  289.43    3.63
  -2  -1  -4  282.86    4.27
  -2  -1  -4  299.32    3.75
  -2  -1  -4  290.00    3.68
  -2   1   4  291.24    4.10
   2   1  -4  287.91    3.84
   2   1  -4  305.93    4.19
   2  -1  -4  290.90    4.18
   2  -1  -4  303.03    3.85
   2   1   4  302.12    3.53
   2   1   4  304.98    3.41
   2  -1   4  295.28    3.41
   2  -1   4  297.88    3.86
   2  -1   4  309.98    2.57
  -2   2  -4    9.58    1.77
  -2   2  -4   11.21    1.44
  -2   2  -4    7.32    1.40
  -2  -2  -4   12.92    1.88
  -2  -2  -4   10.62    1.44
  -2  -2  -4   12.19    1.49
  -2   2   4   13.55    1.85
   2   2  -4   14.38    1.60
   2   2  -4    9.80    1.72
   2  -2  -4   11.02    1.75
   2  -2  -4   12.03    1.47
   2  -2  -4   11.43    1.67
   2   2   4   14.11    1.47
   2   2   4   12.63    1.26
   2  -2   4   11.98    1.36
   2  -2   4   11.27    1.67
   2  -2   4    9.98    1.22
  -2   3  -4  195.24    3.94
  -2   3  -4  200.81    3.29
  -2   3  -4  197.60    3.28
  -2  -3  -4  196.01    3.73
  -2  -3  -4  209.94    3.52
  -2  -3  -4  189.51    3.37
  -2   3   4  202.93    3.93
   2   3  -4  191.70    3.09
   2   3  -4  205.23    3.99
   2  -3  -4  199.38    3.92
   2  -3  -4  197.12    2.10
   2  -3  -4  198.96    2.09
   2  -3  -4  203.83    3.10
   2  -3  -4  194.52    3.53
   2   3   4  205.29    3.32
   2   3   4  196.55    2.43
   2  -3   4  209.05    3.10
   2  -3   4  202.87    3.83
   2  -3   4  202.72    2.99
  -2   4  -4  128.90    3.49
  -2   4  -4  132.37    2.93
  -2   4  -4  131.94    3.06
  -2  -4  -4  138.16    3.36
  -2  -4  -4  139.68    3.20
  -2  -4  -4  131.19    3.06
  -2  -4  -4  137.28    1.69
  -2   4   4  135.06    3.61
   2   4  -4  139.18    2.78
   2   4  -4  133.49    1.34
   2  -4  -4  139.18    3.60
   2  -4  -4  132.49    2.27
   2  -4  -4  135.47    2.28
   2  -4  -4  136.17    2.57
   2  -4  -4  125.24    3.03
   2   4   4  142.58    3.02
   2   4   4  136.32    1.93
   2  -4   4  135.95    2.78
   2  -4   4  131.75    3.53
   2  -4   4  134.22    2.88
  -2   5  -4  144.18    3.69
  -2   5  -4  149.31    3.17
  -2   5  -4  152.30    3.29
  -2  -5  -4  145.62    3.57
  -2  -5  -4  144.69    3.33
  -2  -5  -4  154.47    2.22
  -2   5   4  149.00    3.90
   2   5  -4  144.27    2.80
   2   5  -4  144.72    2.04
   2   5  -4  142.47    2.03
   2  -5  -4  141.82    2.65
   2  -5  -4  153.95    2.71
   2  -5  -4  154.20    2.69
   2  -5  -4  151.37    3.32
   2   5   4  148.74    3.23
   2   5   4  152.75    1.87
   2  -5   4  156.41    2.99
   2  -5   4  155.72    3.34
  -2   6  -4   -2.45    1.70
  -2   6  -4    1.22    1.33
  -2   6  -4    0.74    1.43
  -2  -6  -4    0.42    1.63
  -2  -6  -4    0.24    1.37
  -2  -6  -4    1.03    1.15
  -2   6   4    0.24    1.77
   2   6  -4    0.36    1.20
   2   6  -4    0.00    0.98
   2   6  -4    0.41    1.00
   2  -6  -4    0.51    1.10
   2  -6  -4    1.52    1.28
   2  -6  -4    1.66    1.20
   2  -6  -4    0.27    1.53
   2   6   4   -0.31    1.38
   2   6   4    1.27    0.78
   2  -6   4    0.23    1.25
   2  -6   4    1.46    1.71
   2  -6   4   -1.45    1.60
  -2   7  -4   50.35    3.13
  -2   7  -4   50.58    2.55
  -2   7  -4   52.43    2.77
  -2  -7  -4   55.95    2.88
  -2  -7  -4   52.10    2.80
  -2  -7  -4   48.26    2.18
  -2   7   4   57.43    3.33
   2   7  -4   58.37    2.32
   2   7  -4   57.54    2.19
   2   7  -4   54.45    2.18
   2  -7  -4   54.07    2.44
   2  -7  -4   51.66    2.58
   2  -7  -4   49.63    2.09
   2  -7  -4   45.89    2.70
   2   7   4   56.64    2.94
   2   7   4   59.54    2.84
   2  -7   4   55.31    2.48
   2  -7   4   46.49    3.31
   2  -7   4   51.06    3.08
  -2   8  -4   26.23    2.52
  -2   8  -4   24.46    2.61
  -2  -8  -4   21.24    2.62
  -2  -8  -4   23.12    2.58
  -2  -8  -4   20.52    2.12
  -2   8   4   28.04    2.73
  -2   8   4   24.99    2.16
   2   8  -4   22.29    2.09
   2   8  -4   23.29    2.04
   2   8  -4   23.91    2.10
   2  -8  -4   24.84    2.32
   2  -8  -4   24.30    2.51
   2  -8  -4   22.28    1.82
   2  -8  -4   22.21    2.53
   2   8   4   23.69    2.51
   2   8   4   23.29    2.62
   2  -8   4   24.20    2.34
   2  -8   4   25.49    2.73
   2  -8   4   25.45    2.79
  -2   9  -4  152.63    4.32
  -2   9  -4  173.91    4.24
  -2  -9  -4  158.49    3.90
  -2  -9  -4  160.80    4.15
  -2  -9  -4  169.45    2.30
  -2  -9  -4  159.09    3.52
  -2   9   4  154.31    4.60
  -2   9   4  174.98    3.48
  -2  -9   4  162.26    4.71
   2   9  -4  161.40    3.27
   2   9  -4  159.94    3.43
   2   9  -4  165.26    3.57
   2  -9  -4  174.87    3.94
   2  -9  -4  159.92    3.93
   2  -9  -4  166.55    3.03
   2  -9  -4  163.36    4.21
   2   9   4  156.47    3.91
   2   9   4  172.62    4.19
   2  -9   4  172.85    3.81
   2  -9   4  165.16    4.79
   2  -9   4  172.23    4.47
  -2  10  -4   25.65    3.09
  -2  10  -4   25.41    2.92
  -2 -10  -4   23.02    2.78
  -2 -10  -4   25.33    2.49
  -2 -10  -4   22.18    1.59
  -2 -10  -4   24.26    2.45
  -2  10   4   25.66    2.81
  -2  10   4   27.27    2.43
  -2 -10   4   23.42    2.92
  -2 -10   4   23.57    2.88
   2  10  -4   25.33    2.27
   2  10  -4   24.48    2.51
   2  10  -4   23.40    2.46
   2 -10  -4   23.74    2.80
   2 -10  -4   22.87    1.95
   2 -10  -4   23.33    2.56
   2  10   4   26.72    2.68
   2  10   4   30.34    3.02
   2 -10   4   25.52    2.61
   2 -10   4   28.30    3.47
   2 -10   4   27.17    2.84
  -2  11  -4   13.24    2.49
  -2  11  -4   13.35    2.29
  -2 -11  -4   16.86    2.34
  -2 -11  -4   10.88    2.17
  -2 -11  -4   14.56    1.69
  -2 -11  -4   12.52    2.14
  -2  11   4   18.94    2.79
  -2  11   4   16.19    1.94
  -2 -11   4   11.62    2.61
  -2 -11   4   10.12    2.66
   2  11  -4   17.42    1.88
   2  11  -4   14.74    1.98
   2  11  -4   14.19    1.94
   2 -11  -4   12.47    2.22
   2 -11  -4   14.19    1.67
   2 -11  -4   11.24    2.38
   2  11   4   16.03    2.32
   2  11   4   15.96    2.29
   2 -11   4   15.07    1.97
   2 -11   4   14.58    2.86
   2 -11   4   16.04    2.74
  -2  12  -4   18.54    2.74
  -2  12  -4   15.77    2.42
  -2 -12  -4   16.74    2.46
  -2 -12  -4   16.08    1.84
  -2 -12  -4   19.56    2.45
  -2  12   4   19.31    2.88
  -2  12   4   18.55    2.15
  -2 -12   4   16.76    2.98
  -2 -12   4   19.89    2.84
   2  12  -4   18.30    2.06
   2  12  -4   19.27    2.28
   2  12  -4   19.47    2.26
   2 -12  -4   19.97    2.67
   2 -12  -4   17.62    1.85
   2 -12  -4   19.27    2.73
   2  12   4   19.74    2.56
   2  12   4   20.60    2.53
   2 -12   4   18.30    2.15
   2 -12   4   17.16    2.91
   2 -12   4   18.37    2.92
  -2  13  -4   51.25    4.08
  -2  13  -4   63.87    4.00
  -2 -13  -4   59.25    3.92
  -2 -13  -4   64.04    2.45
  -2 -13  -4   65.99    3.64
  -2  13   4   50.58    4.41
  -2  13   4   66.93    3.60
  -2 -13   4   61.76    4.42
  -2 -13   4   63.71    4.03
   2  13  -4   60.01    3.09
   2  13  -4   60.90    3.73
   2  13  -4   66.92    3.81
   2 -13  -4   65.51    4.08
   2 -13  -4   64.69    2.87
   2 -13  -4   62.20    3.89
   2  13   4   56.21    3.69
   2  13   4   65.20    3.96
   2 -13   4   66.44    3.52
   2 -13   4   60.13    4.46
   2 -13   4   68.71    4.45
  -2  14  -4    4.20    2.54
  -2  14  -4    3.55    2.42
  -2 -14  -4    3.21    2.37
  -2 -14  -4    4.17    1.54
  -2 -14  -4    6.99    2.46
  -2  14   4    3.28    2.79
  -2 -14   4    3.32    2.73
  -2 -14   4    3.77    3.01
   2  14  -4    2.68    1.90
   2  14  -4    4.67    2.27
   2 -14  -4    4.78    2.48
   2 -14  -4    3.33    1.75
   2 -14  -4    3.92    2.61
   2  14   4    5.75    2.44
   2  14   4    3.87    2.34
   2 -14   4    3.46    2.82
   2 -14   4    5.02    3.02
  -2  15  -4   59.21    4.37
  -2  15  -4   59.35    4.48
  -2 -15  -4   62.14    4.51
  -2 -15  -4   59.12    2.76
  -2 -15  -4   56.82    4.05
  -2  15   4   59.03    5.02
  -2 -15   4   65.55    4.88
  -2 -15   4   56.66    4.86
   2  15  -4   57.87    3.35
   2  15  -4   60.95    4.18
   2 -15  -4   63.23    4.60
   2 -15  -4   54.40    3.18
   2 -15  -4   61.95    4.40
   2  15   4   65.21    4.17
   2  15   4   66.09    4.43
   2 -15   4   56.67    4.80
   2 -15   4   59.22    4.83
  -2  16  -4   25.16    3.47
  -2  16  -4   22.35    3.34
  -2 -16  -4   20.69    3.21
  -2 -16  -4   22.44    2.20
  -2 -16  -4   21.73    3.25
  -2  16   4   25.31    3.69
  -2 -16   4   22.27    3.74
  -2 -16   4   21.92    3.79
   2  16  -4   25.30    2.73
   2  16  -4   21.61    3.08
   2 -16  -4   18.44    3.07
   2 -16  -4   22.00    2.47
   2 -16  -4   22.48    3.46
   2  16   4   25.75    3.30
   2 -16   4   22.95    3.78
   2 -16   4   23.60    3.94
  -2  17  -4   24.26    3.70
  -2  17  -4   26.15    3.69
  -2 -17  -4   30.15    3.59
  -2 -17  -4   30.69    3.68
  -2  17   4   25.86    3.93
  -2 -17   4   27.48    3.92
  -2 -17   4   32.40    4.43
   2  17  -4   25.87    2.88
   2  17  -4   31.21    3.56
   2 -17  -4   25.44    3.40
   2 -17  -4   28.24    3.15
   2 -17  -4   28.65    4.01
   2  17   4   24.91    3.45
   2 -17   4   27.72    4.07
   2 -17   4   34.27    4.45
  -2  18  -4   19.15    3.81
  -2  18  -4   16.49    3.48
  -2 -18  -4   19.21    3.60
  -2 -18  -4   14.06    3.58
  -2  18   4   18.18    4.08
  -2 -18   4   18.43    3.87
  -2 -18   4   19.48    4.45
   2  18  -4   19.30    2.89
   2  18  -4   16.76    3.25
   2 -18  -4   17.98    3.42
   2 -18  -4   15.24    2.57
   2 -18  -4   17.35    3.87
   2  18   4   19.09    3.44
   2 -18   4   17.12    3.81
   2 -18   4   13.51    4.08
  -2  19  -4   97.85    6.20
  -2  19  -4  104.06    6.03
  -2 -19  -4   97.83    6.08
  -2 -19  -4   91.16    5.82
  -2  19   4   93.56    6.24
  -2 -19   4   90.98    6.07
  -2 -19   4   82.80    5.84
   2  19  -4   93.28    4.68
   2  19  -4  103.08    5.87
   2 -19  -4  103.17    6.04
   2 -19  -4   91.77    6.25
   2  19   4   98.41    5.55
   2 -19   4   91.84    6.27
   2 -19   4   97.06    6.44
  -2  20  -4   11.76    3.86
  -2  20  -4   11.03    3.73
  -2 -20  -4    9.27    3.69
  -2 -20  -4   11.22    3.76
  -2  20   4   10.24    4.26
  -2 -20   4    6.85    3.99
  -2 -20   4    9.63    4.62
   2  20  -4   10.47    3.53
   2 -20  -4    9.15    3.75
   2 -20  -4    9.21    4.03
   2  20   4   11.58    3.67
   2 -20   4    9.30    4.17
   2 -20   4   13.39    4.55
  -2  21  -4    3.82    3.78
  -2  21  -4   -0.66    3.47
  -2 -21  -4   -0.03    3.63
  -2  21   4   -1.62    4.05
  -2 -21   4    1.13    3.86
  -2 -21   4    2.61    4.56
   2  21  -4    1.48    3.41
   2 -21  -4    2.89    3.67
   2 -21  -4    1.38    4.08
   2  21   4    0.22    3.51
   2 -21   4    0.01    4.04
   2 -21   4    1.23    4.29
  -2  22  -4    0.63    3.89
  -2  22  -4   -1.14    3.72
  -2 -22  -4   -2.38    3.98
  -2  22   4   -0.27    4.28
  -2 -22   4   -2.23    4.17
  -2 -22   4    1.88    4.33
   2  22  -4   -2.07    3.51
   2 -22  -4    0.47    3.76
   2 -22  -4    0.72    4.06
   2  22   4   -2.55    3.58
   2 -22   4    1.48    4.19
   2 -22   4   -0.39    4.44
  -2  23  -4   33.34    5.03
  -2  23  -4   38.64    5.25
  -2 -23  -4   32.78    5.17
  -2  23   4   32.86    5.59
  -2 -23   4   35.26    5.35
  -2 -23   4   30.31    5.76
   2  23  -4   36.49    4.85
   2 -23  -4   36.83    5.42
   2  23   4   26.65    4.56
   2 -23   4   32.35    5.27
   2 -23   4   31.36    5.76
  -2  24  -4   -2.92    4.23
  -2  24  -4    1.66    4.11
  -2 -24  -4    4.36    4.61
  -2  24   4    0.00    4.95
  -2 -24   4    2.56    4.79
  -2 -24   4   -1.26    5.04
   2  24  -4    1.54    3.91
   2 -24  -4    0.24    4.55
   2  24   4   -1.90    3.97
   2 -24   4   -4.26    4.62
   2 -24   4    5.27    5.14
  -2  25  -4   20.62    5.08
  -2 -25  -4   19.14    5.38
  -2  25   4   10.86    5.49
  -2 -25   4    8.62    5.14
  -2 -25   4   10.26    5.48
   2  25  -4   15.51    4.58
   2 -25  -4   10.87    5.34
   2 -25   4   10.01    5.26
   2 -25   4   12.75    5.60
  -2  26  -4    5.11    4.63
  -2 -26  -4    2.40    5.07
  -2  26   4    2.23    5.26
  -2 -26   4    2.26    4.86
  -2 -26   4    1.00    5.68
   2  26  -4    0.82    4.35
   2 -26  -4    1.02    4.94
   2 -26   4    4.51    5.31
   2 -26   4    4.19    5.50
  -2  27  -4    7.46    4.96
  -2 -27  -4    4.83    5.49
  -2  27   4    1.70    5.53
  -2 -27   4    3.64    5.10
  -2 -27   4    4.94    6.04
   2  27  -4    3.13    4.62
   2 -27  -4    7.87    5.55
   2 -27   4    3.21    5.49
   2 -27   4    1.88    5.66
  -2 -28  -4    4.23    5.68
  -2  28   4   -3.55    5.82
  -2 -28   4   -0.88    5.22
  -2 -28   4    0.49    6.28
   2 -28  -4    3.76    5.53
   2 -28   4    4.07    5.67
   2 -28   4    8.23    6.23
  -2 -29  -4   15.00    6.29
  -2  29   4    6.60    6.29
  -2 -29   4    7.10    5.83
  -2 -29   4    6.95    6.58
   2 -29  -4    6.88    6.22
   2 -29   4    5.08    5.65
   2 -29   4   15.57    6.76
  -2 -30  -4    3.34    6.23
  -2  30   4   -0.83    6.09
  -2 -30   4    0.64    5.97
  -2 -30   4    7.27    6.91
   2 -30  -4   -0.93    6.27
   2 -30   4    1.80    5.73
   2 -30   4    4.44    6.78
  -2 -31  -4    5.06    6.53
  -2  31   4    3.07    6.27
  -2 -31   4   -2.93    6.12
  -2 -31   4    0.79    7.12
   2 -31  -4    0.91    6.29
   2 -31   4    4.06    6.16
   2 -31   4    6.63    7.02
  -2   0  -5    0.76    1.70
  -2   0  -5    0.69    1.14
  -2   0  -5    1.37    1.26
  -2   0   5    1.71    1.51
   2   0  -5    2.35    1.61
   2   0  -5    3.23    1.50
   2   0   5    1.13    1.12
   2   0   5    2.54    1.34
   2   0   5    1.84    0.66
  -2   1  -5  129.09    3.63
  -2   1  -5  143.11    2.93
  -2   1  -5  136.66    2.93
  -2  -1  -5  131.80    3.62
  -2  -1  -5  136.50    2.94
  -2  -1  -5  133.62    2.91
  -2   1   5  137.12    3.44
   2   1  -5  133.86    3.32
   2   1  -5  142.57    3.54
   2  -1  -5  134.67    3.46
   2  -1  -5  142.85    3.19
   2   1   5  139.80    2.68
   2   1   5  136.92    2.75
   2  -1   5  140.22    2.89
   2  -1   5  145.80    3.27
   2  -1   5  148.63    2.04
  -2   2  -5   -1.03    1.69
  -2   2  -5    0.05    1.18
  -2   2  -5    0.41    1.25
  -2  -2  -5    1.32    1.68
  -2  -2  -5    0.89    1.26
  -2  -2  -5   -0.18    1.24
  -2   2   5    2.01    1.64
   2   2  -5    1.40    1.48
   2  -2  -5    1.25    1.67
   2  -2  -5   -0.03    1.30
   2   2   5    0.17    1.14
   2   2   5    0.66    1.09
   2  -2   5   -0.34    1.51
   2  -2   5   -0.35    1.08
  -2   3  -5    6.33    1.87
  -2   3  -5    4.18    1.28
  -2   3  -5    4.08    1.37
  -2  -3  -5    6.97    1.81
  -2  -3  -5    5.70    1.42
  -2  -3  -5    3.38    1.37
  -2   3   5    7.70    1.87
   2   3  -5    5.04    1.51
   2  -3  -5    3.82    1.84
   2  -3  -5    4.67    0.76
   2  -3  -5    4.19    0.79
   2  -3  -5    3.39    1.31
   2  -3  -5    4.63    1.63
   2   3   5    5.72    1.29
   2   3   5    4.94    1.07
   2  -3   5    4.45    1.77
   2  -3   5    2.49    1.30
  -2   4  -5  152.17    3.98
  -2   4  -5  151.92    3.17
  -2   4  -5  156.79    3.25
  -2  -4  -5  159.93    3.90
  -2  -4  -5  165.81    3.50
  -2  -4  -5  152.73    3.38
  -2   4   5  159.94    4.08
   2   4  -5  160.99    3.37
   2  -4  -5  157.87    4.07
   2  -4  -5  153.38    2.32
   2  -4  -5  153.46    2.36
   2  -4  -5  153.13    2.86
   2  -4  -5  147.17    3.30
   2   4   5  166.09    3.20
   2   4   5  157.97    2.16
   2  -4   5  160.63    3.00
   2  -4   5  158.16    3.94
   2  -4   5  158.21    3.19
  -2   5  -5  129.28    3.86
  -2   5  -5  129.44    3.13
  -2   5  -5  134.98    3.31
  -2  -5  -5  126.81    3.64
  -2  -5  -5  132.64    3.41
  -2  -5  -5  126.34    3.29
  -2  -5  -5  128.16    1.80
  -2   5   5  132.07    3.97
   2   5  -5  128.88    3.06
   2   5  -5  127.35    1.73
   2   5  -5  128.90    1.73
   2  -5  -5  131.18    3.89
   2  -5  -5  128.23    2.56
   2  -5  -5  140.16    2.63
   2  -5  -5  131.46    2.66
   2  -5  -5  126.23    3.23
   2   5   5  137.39    3.20
   2   5   5  128.89    1.75
   2  -5   5  137.51    2.86
   2  -5   5  133.46    3.97
   2  -5   5  142.09    3.42
  -2   6  -5    7.63    1.92
  -2   6  -5    7.97    1.55
  -2   6  -5   10.40    1.67
  -2  -6  -5    9.25    2.04
  -2  -6  -5    7.78    1.66
  -2  -6  -5   10.68    1.15
  -2   6   5    8.00    2.13
   2   6  -5   10.26    1.65
   2   6  -5    8.82    1.11
   2   6  -5    8.05    1.04
   2  -6  -5    7.40    2.03
   2  -6  -5    9.58    1.38
   2  -6  -5    9.47    1.39
   2  -6  -5    8.90    1.34
   2  -6  -5    8.13    1.79
   2   6   5   10.51    1.62
   2  -6   5   11.04    1.50
   2  -6   5    6.74    2.14
   2  -6   5    9.02    1.96
  -2   7  -5    1.72    1.80
  -2   7  -5    0.95    1.40
  -2   7  -5    1.90    1.56
  -2  -7  -5    1.78    1.76
  -2  -7  -5    2.98    1.59
  -2  -7  -5    3.47    1.16
  -2   7   5    1.51    1.96
   2   7  -5    2.35    1.48
   2   7  -5    1.61    1.10
   2   7  -5    3.03    1.12
   2  -7  -5    2.26    1.30
   2  -7  -5    1.18    1.27
   2  -7  -5    2.13    1.18
   2  -7  -5    2.86    1.65
   2   7   5    1.14    1.75
   2   7   5    3.43    1.54
   2  -7   5    2.13    1.33
   2  -7   5    3.00    2.13
   2  -7   5    3.62    1.88
  -2   8  -5   26.30    3.14
  -2   8  -5   24.19    2.44
  -2   8  -5   24.34    2.75
  -2  -8  -5   25.14    2.52
  -2  -8  -5   23.63    2.28
  -2  -8  -5   22.12    1.90
  -2   8   5   26.49    2.84
   2   8  -5   23.86    2.29
   2   8  -5   24.14    1.98
   2   8  -5   23.69    1.99
   2  -8  -5   25.08    2.35
   2  -8  -5   24.71    2.49
   2  -8  -5   22.97    1.90
   2  -8  -5   23.30    2.52
   2   8   5   24.10    2.97
   2   8   5   28.51    2.73
   2  -8   5   26.26    2.31
   2  -8   5   21.65    2.73
   2  -8   5   21.97    2.53
  -2   9  -5   91.81    3.94
  -2   9  -5   93.46    3.52
  -2   9  -5   99.67    3.64
  -2  -9  -5   97.50    3.82
  -2  -9  -5   94.47    3.60
  -2  -9  -5   95.49    2.85
  -2   9   5   99.26    4.22
  -2  -9   5   98.27    4.27
   2   9  -5  100.87    3.15
   2   9  -5   94.64    2.90
   2   9  -5   98.57    2.95
   2  -9  -5  105.47    3.44
   2  -9  -5   97.80    3.42
   2  -9  -5   95.37    2.50
   2  -9  -5   90.56    3.45
   2   9   5   97.60    3.84
   2   9   5  103.27    3.59
   2  -9   5   98.88    3.09
   2  -9   5   98.20    4.35
   2  -9   5   95.26    3.97
  -2  10  -5   27.75    3.33
  -2  10  -5   25.39    3.03
  -2 -10  -5   27.13    2.94
  -2 -10  -5   25.24    3.06
  -2 -10  -5   23.00    2.35
  -2  10   5   30.92    3.54
  -2 -10   5   26.88    3.10
   2  10  -5   26.68    2.49
   2  10  -5   26.57    2.51
   2  10  -5   23.46    2.42
   2 -10  -5   30.79    2.79
   2 -10  -5   24.71    2.92
   2 -10  -5   24.28    1.97
   2 -10  -5   22.88    2.60
   2  10   5   27.14    3.21
   2  10   5   28.34    3.00
   2 -10   5   28.31    2.55
   2 -10   5   23.70    2.86
   2 -10   5   23.65    2.93
  -2  11  -5    4.73    2.32
  -2  11  -5    4.12    2.04
  -2 -11  -5    3.88    2.01
  -2 -11  -5    4.19    2.00
  -2 -11  -5    4.37    1.85
  -2  11   5    3.49    2.52
  -2 -11   5    7.14    2.69
  -2 -11   5    5.02    2.54
   2  11  -5    3.57    1.70
   2  11  -5    2.65    1.66
   2  11  -5    2.42    1.57
   2 -11  -5    1.83    1.89
   2 -11  -5    4.59    1.97
   2 -11  -5    5.78    1.41
   2 -11  -5    5.17    2.12
   2  11   5    2.85    2.13
   2  11   5    5.85    2.01
   2 -11   5    4.09    1.72
   2 -11   5    3.74    2.59
   2 -11   5    5.17    2.48
  -2  12  -5    1.58    2.30
  -2  12  -5   -0.69    2.03
  -2 -12  -5    0.23    2.11
  -2 -12  -5    1.15    2.09
  -2 -12  -5    0.84    0.98
  -2 -12  -5    0.30    1.84
  -2  12   5    2.97    2.55
  -2 -12   5    1.52    2.63
  -2 -12   5   -1.16    2.49
   2  12  -5    0.30    1.72
   2  12  -5    1.76    1.85
   2  12  -5    0.68    1.66
   2 -12  -5    1.24    1.98
   2 -12  -5    0.59    1.35
   2 -12  -5   -1.35    2.09
   2  12   5    3.59    2.21
   2  12   5   -0.79    1.99
   2 -12   5    0.47    2.63
   2 -12   5   -1.05    2.57
  -2  13  -5    0.37    2.40
  -2  13  -5    1.18    2.17
  -2 -13  -5   -0.48    2.15
  -2 -13  -5    0.13    1.10
  -2 -13  -5    0.88    2.08
  -2  13   5   -1.37    2.60
  -2 -13   5    1.21    2.80
  -2 -13   5   -0.21    2.77
   2  13  -5   -0.51    1.77
   2  13  -5    0.52    2.00
   2 -13  -5    0.83    2.11
   2 -13  -5    1.11    1.47
   2 -13  -5    0.42    2.38
   2  13   5    2.01    2.34
   2  13   5    0.13    2.07
   2 -13   5    0.56    2.75
   2 -13   5   -0.84    2.72
  -2  14  -5    2.71    2.64
  -2  14  -5   -0.03    2.33
  -2 -14  -5    1.45    2.36
  -2 -14  -5    2.00    2.23
  -2  14   5    0.65    2.69
  -2 -14   5    0.55    2.94
  -2 -14   5    1.33    2.96
   2  14  -5    1.10    1.91
   2  14  -5    1.41    2.13
   2 -14  -5    0.99    2.27
   2 -14  -5   -1.24    1.53
   2 -14  -5    1.87    2.56
   2  14   5    0.65    2.36
   2 -14   5   -1.51    2.86
   2 -14   5    0.27    2.96
  -2  15  -5    6.59    2.94
  -2  15  -5    9.46    2.82
  -2 -15  -5    8.14    2.73
  -2 -15  -5    9.07    2.68
  -2  15   5    7.59    3.18
  -2 -15   5    8.66    3.36
  -2 -15   5    8.89    3.42
   2  15  -5    6.60    2.25
   2  15  -5    6.74    2.50
   2 -15  -5    6.12    2.75
   2 -15  -5    7.98    1.84
   2 -15  -5    9.10    2.98
   2  15   5    7.28    2.83
   2 -15   5   11.17    3.46
   2 -15   5    6.73    3.34
  -2  16  -5   11.09    3.32
  -2  16  -5   11.64    3.14
  -2 -16  -5   15.50    3.27
  -2 -16  -5   17.74    3.15
  -2  16   5   12.55    3.62
  -2 -16   5   13.95    3.61
  -2 -16   5   16.22    3.87
   2  16  -5   16.24    2.59
   2  16  -5   18.87    3.01
   2 -16  -5   14.74    3.37
   2 -16  -5   13.87    2.11
   2 -16  -5   16.00    3.34
   2  16   5   20.20    3.34
   2 -16   5   14.86    3.75
   2 -16   5   11.75    3.78
  -2  17  -5   60.76    5.38
  -2  17  -5   56.78    5.13
  -2 -17  -5   53.07    5.09
  -2 -17  -5   48.99    4.58
  -2  17   5   57.53    5.37
  -2 -17   5   52.20    5.48
  -2 -17   5   49.59    5.63
   2  17  -5   57.37    3.94
   2  17  -5   60.96    4.75
   2 -17  -5   55.83    5.27
   2 -17  -5   49.56    4.76
   2  17   5   59.08    4.89
   2 -17   5   52.44    5.54
   2 -17   5   49.74    4.89
  -2  18  -5    7.19    3.36
  -2  18  -5    7.24    3.22
  -2 -18  -5    5.83    3.21
  -2 -18  -5    4.59    3.13
  -2  18   5    3.79    3.73
  -2 -18   5    2.07    3.62
  -2 -18   5    3.79    4.05
   2  18  -5    3.06    2.49
   2  18  -5    3.73    2.97
   2 -18  -5    1.80    3.12
   2 -18  -5    6.25    3.50
   2  18   5    5.02    3.20
   2 -18   5    0.99    3.43
   2 -18   5    4.63    3.93
  -2  19  -5   39.15    4.55
  -2  19  -5   41.14    4.60
  -2 -19  -5   39.29    4.43
  -2 -19  -5   41.26    4.42
  -2  19   5   35.33    4.84
  -2 -19   5   33.05    4.75
  -2 -19   5   31.76    5.08
   2  19  -5   39.37    4.10
   2  19  -5   41.81    5.11
   2 -19  -5   42.63    4.58
   2 -19  -5   36.25    4.51
   2  19   5   37.80    4.28
   2 -19   5   38.80    5.05
   2 -19   5   35.95    5.09
  -2  20  -5   25.72    4.39
  -2  20  -5   20.89    4.03
  -2 -20  -5   29.53    4.45
  -2 -20  -5   18.77    4.02
  -2  20   5   29.17    4.94
  -2 -20   5   24.44    4.70
  -2 -20   5   20.71    5.21
   2  20  -5   31.70    4.17
   2 -20  -5   27.24    4.44
   2 -20  -5   23.50    4.43
   2  20   5   28.78    4.25
   2 -20   5   16.38    4.51
   2 -20   5   16.54    4.59
  -2  21  -5    6.67    3.99
  -2  21  -5    5.62    3.78
  -2 -21  -5    7.03    4.03
  -2 -21  -5    9.47    3.93
  -2  21   5    8.76    4.63
  -2 -21   5    4.65    4.37
  -2 -21   5    8.54    4.89
   2  21  -5    7.51    3.64
   2 -21  -5    3.21    3.66
   2 -21  -5    8.26    4.17
   2  21   5    7.79    3.87
   2 -21   5    9.34    4.49
   2 -21   5    7.16    4.55
  -2  22  -5    0.99    3.95
  -2  22  -5    3.59    3.97
  -2 -22  -5    1.39    3.97
  -2  22   5    5.13    4.56
  -2 -22   5    0.57    4.25
  -2 -22   5   -1.38    4.37
   2  22  -5    0.50    3.58
   2 -22  -5    1.94    3.87
   2 -22  -5    3.63    4.21
   2  22   5    1.57    3.91
   2 -22   5    2.66    4.52
   2 -22   5    1.90    4.71
  -2  23  -5    1.92    4.24
  -2  23  -5   -2.45    3.93
  -2 -23  -5    5.58    4.27
  -2  23   5   -1.38    4.76
  -2 -23   5   -1.74    4.37
  -2 -23   5   -1.52    4.83
   2  23  -5    1.38    3.80
   2 -23  -5   -0.96    4.09
   2 -23  -5    1.18    4.40
   2  23   5    1.76    4.08
   2 -23   5    3.32    4.68
   2 -23   5    4.01    4.99
  -2  24  -5    3.02    4.42
  -2  24  -5    1.95    4.23
  -2 -24  -5    0.24    4.33
  -2  24   5    0.19    4.72
  -2 -24   5    3.65    4.78
  -2 -24   5   -3.43    5.17
   2  24  -5   -0.47    3.97
   2 -24  -5    0.21    4.52
   2  24   5   -7.35    4.08
   2 -24   5   -1.61    4.86
   2 -24   5    0.89    5.15
  -2  25  -5    5.60    4.56
  -2  25  -5    2.46    4.58
  -2 -25  -5    2.05    4.66
  -2  25   5   -8.34    5.05
  -2 -25   5    1.43    4.94
  -2 -25   5   -3.15    5.36
   2  25  -5    1.68    4.25
   2 -25  -5    0.71    4.73
   2 -25   5   -0.18    4.99
   2 -25   5    2.98    5.35
  -2  26  -5    0.32    4.47
  -2 -26  -5    5.01    4.94
  -2  26   5   -2.27    5.55
  -2 -26   5    3.59    5.21
  -2 -26   5    1.72    5.83
   2  26  -5    3.47    4.44
   2 -26  -5   -0.52    5.17
   2 -26   5    1.62    5.32
   2 -26   5    4.33    5.89
  -2  27  -5    3.82    4.78
  -2 -27  -5    2.07    4.92
  -2  27   5    1.23    5.69
  -2 -27   5    1.68    5.34
  -2 -27   5    1.86    6.14
   2  27  -5    2.33    4.69
   2 -27  -5    2.03    5.42
   2 -27   5    0.44    5.69
   2 -27   5    0.82    5.76
  -2 -28  -5    5.33    5.52
  -2  28   5    1.24    6.17
  -2 -28   5   -2.79    5.58
  -2 -28   5    7.99    6.64
   2  28  -5    1.48    4.64
   2 -28  -5   -0.99    5.47
   2 -28   5    0.05    5.83
   2 -28   5    2.38    6.10
  -2 -29  -5    4.90    5.75
  -2  29   5   -2.25    6.31
  -2 -29   5   -1.56    5.70
  -2 -29   5   -0.90    6.71
   2 -29  -5    4.38    5.91
   2 -29   5    0.95    6.15
   2 -29   5    5.35    6.43
  -2  30   5   -2.67    6.30
  -2 -30   5   -2.53    5.80
  -2 -30   5    6.65    6.89
   2 -30  -5    3.73    6.20
   2 -30   5   -1.47    5.87
   2 -30   5    4.67    6.69
  -2 -31   5    1.49    6.36
  -2 -31   5   11.31    7.32
   2 -31  -5    2.82    6.32
   2 -31   5   -3.67    5.92
   2 -31   5   -0.23    6.77
  -2   0  -6   25.45    2.85
  -2   0  -6   27.96    2.09
  -2   0  -6   22.36    2.12
   2   0  -6   28.97    2.80
   2   0  -6   24.84    2.52
   2   0   6   26.58    2.24
   2   0   6   26.73    1.14
  -2   1  -6   39.73    3.07
  -2   1  -6   40.76    2.22
  -2   1  -6   34.96    2.27
  -2  -1  -6   42.74    3.03
  -2  -1  -6   42.61    2.30
  -2  -1  -6   38.90    2.26
  -2   1   6   42.30    2.78
   2   1  -6   36.50    2.62
   2  -1  -6   41.36    2.99
   2  -1  -6   39.65    2.50
   2   1   6   40.00    2.21
   2  -1   6   38.98    2.59
   2  -1   6   40.40    1.60
  -2   2  -6    8.94    2.14
  -2   2  -6    6.82    1.37
  -2   2  -6    6.05    1.46
  -2  -2  -6    8.11    2.02
  -2  -2  -6    9.04    1.50
  -2  -2  -6    7.49    1.52
  -2   2   6    7.44    1.90
   2   2  -6    7.56    1.81
   2  -2  -6    9.53    2.07
   2  -2  -6    8.97    1.69
   2   2   6    9.94    1.39
   2  -2   6    7.98    1.84
   2  -2   6   10.36    1.36
  -2   3  -6   84.55    3.58
  -2   3  -6   84.61    2.69
  -2   3  -6   83.15    2.75
  -2  -3  -6   77.21    3.58
  -2  -3  -6   85.87    2.87
  -2  -3  -6   77.44    2.81
  -2   3   6   86.82    3.71
   2   3  -6   77.78    2.94
   2  -3  -6   87.16    3.53
   2  -3  -6   81.43    1.50
   2  -3  -6   84.95    1.55
   2  -3  -6   82.08    2.68
   2   3   6   81.69    2.16
   2  -3   6   88.10    3.49
   2  -3   6   88.12    2.53
  -2   4  -6  105.44    3.86
  -2   4  -6  104.07    2.92
  -2   4  -6  103.61    2.99
  -2  -4  -6  102.92    3.89
  -2  -4  -6  110.14    3.21
  -2  -4  -6   96.97    3.09
  -2   4   6  106.71    3.92
   2   4  -6  101.19    3.28
   2  -4  -6  104.20    3.82
   2  -4  -6   99.65    2.05
   2  -4  -6  103.12    2.11
   2  -4  -6  101.31    2.72
   2  -4  -6  100.48    3.13
   2   4   6  103.24    2.06
   2  -4   6  104.82    3.70
   2  -4   6  104.52    2.98
  -2   5  -6  187.79    4.68
  -2   5  -6  178.86    3.60
  -2   5  -6  177.99    3.69
  -2  -5  -6  190.00    4.66
  -2  -5  -6  193.81    4.00
  -2  -5  -6  173.97    3.77
  -2   5   6  190.64    4.79
   2   5  -6  181.92    3.88
   2   5  -6  181.45    1.76
   2  -5  -6  185.29    4.71
   2  -5  -6  187.04    2.95
   2  -5  -6  174.12    2.83
   2  -5  -6  180.03    3.13
   2  -5  -6  167.33    3.75
   2   5   6  195.03    3.59
   2   5   6  179.24    2.09
   2  -5   6  189.35    4.63
   2  -5   6  184.35    3.73
  -2   6  -6    2.54    1.99
  -2   6  -6    1.23    1.39
  -2   6  -6    2.00    1.53
  -2  -6  -6    3.20    2.05
  -2  -6  -6    2.81    1.57
  -2  -6  -6    2.76    1.53
  -2  -6  -6    4.58    0.96
  -2   6   6    2.53    2.06
   2   6  -6    1.96    1.58
   2   6  -6    3.76    0.97
   2   6  -6    3.09    0.89
   2  -6  -6    3.52    1.98
   2  -6  -6    2.13    1.20
   2  -6  -6    3.90    1.27
   2  -6  -6    2.31    1.23
   2  -6  -6    2.23    1.68
   2   6   6    2.50    1.48
   2  -6   6    3.03    2.09
   2  -6   6    2.08    1.85
  -2   7  -6    5.85    2.12
  -2   7  -6   10.73    1.69
  -2   7  -6    8.87    1.80
  -2  -7  -6    9.14    2.20
  -2  -7  -6    9.24    1.82
  -2  -7  -6    9.57    1.23
  -2   7   6    9.70    2.42
   2   7  -6    9.32    1.86
   2   7  -6    8.81    1.22
   2   7  -6    8.10    1.18
   2  -7  -6    8.86    2.27
   2  -7  -6   10.37    1.57
   2  -7  -6    8.24    1.54
   2  -7  -6    9.99    1.38
   2  -7  -6   11.33    2.01
   2   7   6    9.53    2.18
   2   7   6   10.79    1.76
   2  -7   6    9.44    2.39
   2  -7   6    9.07    2.12
  -2   8  -6    1.28    1.95
  -2   8  -6    3.98    1.54
  -2   8  -6    2.85    1.72
  -2  -8  -6    4.34    2.10
  -2  -8  -6    2.36    1.70
  -2  -8  -6    2.98    1.25
  -2   8   6    2.16    2.16
  -2  -8   6    2.49    2.33
   2   8  -6    3.37    1.68
   2   8  -6    3.50    1.27
   2   8  -6    2.32    1.16
   2  -8  -6    3.31    1.52
   2  -8  -6    1.87    1.48
   2  -8  -6    4.00    1.25
   2  -8  -6    3.92    1.84
   2   8   6    2.11    2.01
   2   8   6    1.73    1.58
   2  -8   6    3.14    2.45
   2  -8   6    4.26    2.04
  -2   9  -6  183.34    4.98
  -2   9  -6  187.45    4.31
  -2   9  -6  188.55    4.51
  -2  -9  -6  183.18    4.97
  -2  -9  -6  174.72    4.54
  -2  -9  -6  172.89    3.26
  -2   9   6  194.05    5.40
  -2  -9   6  182.48    5.44
   2   9  -6  184.05    4.10
   2   9  -6  186.97    3.65
   2   9  -6  184.29    3.56
   2  -9  -6  196.58    4.27
   2  -9  -6  183.44    4.25
   2  -9  -6  178.40    2.95
   2  -9  -6  168.98    4.20
   2   9   6  180.15    4.81
   2   9   6  202.39    4.46
   2  -9   6  181.95    5.52
   2  -9   6  178.51    4.66
  -2  10  -6    2.25    2.09
  -2  10  -6    2.52    1.68
  -2  10  -6    2.10    1.87
  -2 -10  -6    2.54    2.22
  -2 -10  -6    1.62    1.88
  -2 -10  -6    0.99    1.49
  -2  10   6    1.56    2.49
  -2 -10   6    2.37    2.54
   2  10  -6    1.20    1.74
   2  10  -6    1.50    1.53
   2  10  -6    1.44    1.42
   2 -10  -6   -0.05    1.64
   2 -10  -6    1.38    1.78
   2 -10  -6    1.82    1.26
   2 -10  -6    1.53    2.03
   2  10   6    2.25    2.20
   2  10   6    1.02    1.76
   2 -10   6    3.01    2.72
   2 -10   6    3.50    2.39
  -2  11  -6   28.69    3.46
  -2  11  -6   28.13    3.44
  -2 -11  -6   29.19    3.60
  -2 -11  -6   27.79    3.37
  -2 -11  -6   27.54    2.51
  -2  11   6   33.90    3.56
  -2 -11   6   31.39    3.59
  -2 -11   6   29.65    3.48
   2  11  -6   31.20    2.95
   2  11  -6   27.40    2.88
   2  11  -6   30.60    2.70
   2 -11  -6   25.80    2.61
   2 -11  -6   28.18    2.08
   2 -11  -6   25.37    2.85
   2  11   6   29.72    3.67
   2  11   6   31.68    3.29
   2 -11   6   24.93    3.18
   2 -11   6   28.79    3.28
  -2  12  -6    2.26    2.52
  -2  12  -6    1.11    2.15
  -2 -12  -6    2.78    2.38
  -2 -12  -6    1.51    2.23
  -2 -12  -6    2.46    1.85
  -2  12   6    2.63    2.66
  -2 -12   6   -0.85    2.88
  -2 -12   6   -2.63    2.68
   2  12  -6    2.34    1.89
   2  12  -6   -0.59    1.77
   2 -12  -6    0.27    2.00
   2 -12  -6   -0.77    1.30
   2 -12  -6   -0.45    2.21
   2  12   6    0.62    2.40
   2 -12   6    1.38    2.84
   2 -12   6    0.75    2.64
  -2  13  -6   38.13    3.74
  -2  13  -6   36.34    3.89
  -2 -13  -6   36.27    3.96
  -2 -13  -6   35.06    4.01
  -2 -13  -6   35.14    3.17
  -2  13   6   37.02    4.39
  -2 -13   6   40.39    4.13
  -2 -13   6   37.83    4.46
   2  13  -6   37.35    3.28
   2  13  -6   36.41    3.52
   2 -13  -6   38.77    3.90
   2 -13  -6   37.98    2.35
   2 -13  -6   38.08    3.92
   2  13   6   39.52    4.09
   2 -13   6   42.28    4.75
   2 -13   6   38.15    4.34
  -2  14  -6   -5.04    2.72
  -2  14  -6    0.86    2.41
  -2 -14  -6    0.60    2.51
  -2 -14  -6   -0.75    2.22
  -2  14   6   -1.76    2.96
  -2 -14   6    2.64    2.89
  -2 -14   6   -1.22    3.01
   2  14  -6    0.08    2.11
   2  14  -6   -0.47    2.12
   2 -14  -6    1.26    2.41
   2 -14  -6   -0.85    2.45
   2  14   6    1.01    2.62
   2 -14   6   -0.93    2.78
   2 -14   6   -0.48    3.03
  -2  15  -6   94.26    5.52
  -2  15  -6   95.73    5.17
  -2 -15  -6   92.63    5.25
  -2 -15  -6   82.37    4.14
  -2  15   6   98.74    5.63
  -2 -15   6   91.84    5.80
  -2 -15   6   88.74    5.66
   2  15  -6  102.83    4.26
   2  15  -6   94.82    4.68
   2 -15  -6   90.74    5.11
   2 -15  -6   86.51    5.03
   2  15   6   93.67    4.89
   2 -15   6   88.42    5.71
   2 -15   6   88.78    5.61
  -2  16  -6    6.96    3.27
  -2  16  -6    7.65    3.12
  -2 -16  -6    5.55    3.05
  -2 -16  -6    7.58    2.79
  -2  16   6    4.65    3.39
  -2 -16   6    7.49    3.72
  -2 -16   6    8.24    3.79
   2  16  -6   10.73    2.61
   2  16  -6    7.19    2.69
   2 -16  -6    7.12    3.09
   2 -16  -6    4.78    3.18
   2  16   6    9.15    3.12
   2 -16   6    4.89    3.56
   2 -16   6    7.03    3.64
  -2  17  -6   25.55    3.93
  -2  17  -6   31.71    4.05
  -2 -17  -6   25.35    3.68
  -2 -17  -6   25.41    3.48
  -2  17   6   25.09    4.28
  -2 -17   6   24.16    4.39
  -2 -17   6   22.81    4.43
   2  17  -6   28.48    3.11
   2  17  -6   27.35    3.42
   2 -17  -6   26.04    3.82
   2 -17  -6   27.79    3.91
   2  17   6   23.69    3.79
   2 -17   6   26.84    4.57
   2 -17   6   29.98    4.50
  -2  18  -6   79.95    6.08
  -2  18  -6   74.98    5.77
  -2 -18  -6   78.31    5.92
  -2 -18  -6   68.34    5.19
  -2  18   6   77.02    6.09
  -2 -18   6   81.00    6.38
  -2 -18   6   65.58    6.30
   2  18  -6   82.40    4.68
   2  18  -6   80.46    5.42
   2 -18  -6   75.06    5.92
   2 -18  -6   66.01    5.64
   2  18   6   82.46    5.69
   2 -18   6   72.82    6.33
   2 -18   6   74.45    6.31
  -2  19  -6   46.74    4.91
  -2  19  -6   40.91    4.49
  -2 -19  -6   39.93    4.40
  -2 -19  -6   41.76    4.26
  -2  19   6   39.10    5.12
  -2 -19   6   42.41    5.27
  -2 -19   6   39.25    5.61
   2  19  -6   42.70    5.14
   2 -19  -6   41.31    4.66
   2 -19  -6   36.23    4.63
   2  19   6   44.96    5.44
   2 -19   6   37.19    5.06
   2 -19   6   41.30    5.31
  -2  20  -6    6.80    4.02
  -2  20  -6    2.65    3.64
  -2 -20  -6    1.60    3.58
  -2 -20  -6    4.33    3.57
  -2  20   6    5.96    4.42
  -2 -20   6    1.18    4.26
  -2 -20   6    1.80    4.63
   2  20  -6    0.67    3.34
   2 -20  -6    2.26    3.65
   2 -20  -6    2.51    3.68
   2  20   6    1.19    3.60
   2 -20   6    3.99    4.37
   2 -20   6    5.42    4.40
  -2  21  -6   -0.73    3.88
  -2  21  -6    1.43    3.80
  -2 -21  -6    0.99    3.53
  -2 -21  -6    2.29    3.61
  -2  21   6    0.63    4.25
  -2 -21   6   -1.19    4.31
  -2 -21   6   -4.83    4.66
   2  21  -6    1.16    3.48
   2 -21  -6   -1.27    3.66
   2 -21  -6    0.79    3.99
   2  21   6   -1.69    3.62
   2 -21   6    0.53    4.49
   2 -21   6    1.03    4.40
  -2  22  -6    4.50    4.29
  -2  22  -6    3.13    4.00
  -2 -22  -6    3.40    3.89
  -2  22   6    3.23    4.72
  -2 -22   6    6.36    4.70
  -2 -22   6    3.15    5.26
   2  22  -6    0.62    3.63
   2 -22  -6    3.24    3.97
   2 -22  -6    0.08    4.14
   2  22   6    0.52    4.02
   2 -22   6    2.59    4.64
   2 -22   6    6.09    4.96
  -2  23  -6   33.43    5.31
  -2  23  -6   25.01    4.88
  -2 -23  -6   32.25    4.94
  -2  23   6   27.15    5.78
  -2 -23   6   31.12    5.67
  -2 -23   6   25.52    6.23
   2  23  -6   29.85    4.82
   2 -23  -6   31.38    5.15
   2 -23  -6   32.01    5.39
   2  23   6   25.99    4.93
   2 -23   6   33.22    5.94
   2 -23   6   30.34    5.89
  -2  24  -6    3.43    4.52
  -2  24  -6    2.78    4.38
  -2 -24  -6    6.31    4.34
  -2  24   6   -7.37    4.77
  -2 -24   6    0.00    4.82
  -2 -24   6   -0.81    5.51
   2  24  -6    0.54    4.05
   2 -24  -6    0.69    4.42
   2 -24  -6    1.13    4.63
   2  24   6   -7.22    4.24
   2 -24   6   -4.28    5.03
   2 -24   6   -2.43    5.34
  -2  25  -6   28.01    5.55
  -2  25  -6   23.81    5.48
  -2 -25  -6   24.84    5.22
  -2  25   6   15.80    5.94
  -2 -25   6   15.88    5.88
  -2 -25   6   19.65    6.23
   2  25  -6   24.77    4.92
   2 -25  -6   20.53    5.62
   2 -25   6   16.21    5.93
   2 -25   6   24.17    6.36
  -2  26  -6    6.90    4.94
  -2  26   6   -0.16    5.47
  -2 -26   6    6.10    5.80
  -2 -26   6    3.98    6.03
   2  26  -6    3.08    4.62
   2 -26  -6    4.70    5.09
   2 -26   6    0.56    5.58
   2 -26   6    4.76    5.99
  -2  27   6   -1.84    6.10
  -2 -27   6    8.16    6.12
  -2 -27   6    2.04    6.40
   2  27  -6    9.03    4.89
   2 -27  -6   11.70    5.83
   2 -27   6   13.48    6.12
   2 -27   6   14.35    6.57
  -2  28   6   -7.66    6.13
  -2 -28   6   -2.29    5.94
  -2 -28   6    2.13    6.61
   2  28  -6   -4.39    4.61
   2 -28  -6    0.96    5.61
   2 -28   6   -1.62    5.91
   2 -28   6    8.42    6.59
  -2  29   6   -2.70    6.40
  -2 -29   6    4.21    6.40
  -2 -29   6    1.78    6.87
   2  29  -6    3.74    5.56
   2 -29  -6    2.78    5.88
   2 -29   6    8.76    6.43
   2 -29   6    5.82    6.85
  -2  30   6   -5.85    7.08
  -2 -30   6   -4.28    6.39
  -2 -30   6   -1.16    7.09
   2 -30  -6    2.11    6.11
   2 -30   6    0.51    6.26
   2 -30   6    2.54    6.90
  -2   0  -7    3.27    2.06
  -2   0  -7    2.26    1.30
  -2   0  -7    2.45    1.40
   2   0  -7    4.81    1.95
   2   0   7    4.91    1.65
   2   0   7    4.60    0.88
  -2   1  -7  177.73    4.85
  -2   1  -7  181.77    3.52
  -2   1  -7  179.59    3.55
  -2  -1  -7  186.41    4.78
  -2  -1  -7  183.27    3.61
  -2  -1  -7  169.56    3.46
  -2   1   7  189.93    4.68
   2   1  -7  181.77    4.34
   2  -1  -7  182.44    4.52
   2   1   7  183.42    3.54
   2  -1   7  191.12    4.05
   2  -1   7  196.82    2.61
  -2   2  -7    0.91    2.04
  -2   2  -7    0.20    1.27
  -2   2  -7   -0.93    1.38
  -2  -2  -7    1.98    2.03
  -2  -2  -7    0.85    1.35
  -2  -2  -7    1.70    1.42
  -2   2   7    1.13    1.93
   2   2  -7    0.14    1.78
   2  -2  -7    1.04    1.93
   2   2   7    2.64    1.32
   2  -2   7    2.12    1.75
   2  -2   7    1.60    1.24
  -2   3  -7  620.52    7.77
  -2   3  -7  628.52    5.96
  -2   3  -7  606.01    5.95
  -2  -3  -7  619.71    7.70
  -2  -3  -7  652.48    6.39
  -2  -3  -7  597.09    6.07
  -2   3   7  641.91    7.87
   2   3  -7  633.52    7.11
   2  -3  -7  615.36    7.62
   2  -3  -7  584.43    3.37
   2  -3  -7  621.66    3.55
   2  -3  -7  639.26    6.02
   2   3   7  622.32    4.89
   2  -3   7  633.29    7.14
   2  -3   7  650.29    5.43
  -2   4  -7   10.85    2.37
  -2   4  -7    8.85    1.57
  -2   4  -7    6.55    1.57
  -2  -4  -7   14.98    2.53
  -2  -4  -7   12.85    1.76
  -2  -4  -7   10.89    1.74
  -2   4   7   13.43    2.47
   2   4  -7   12.97    2.07
   2  -4  -7   10.02    2.32
   2  -4  -7   10.24    1.15
   2  -4  -7    9.86    1.13
   2  -4  -7   10.42    1.67
   2   4   7   11.57    1.27
   2  -4   7    7.98    2.15
   2  -4   7   11.30    1.83
  -2   5  -7    2.48    2.16
  -2   5  -7    4.39    1.47
  -2   5  -7    4.32    1.56
  -2  -5  -7    3.08    2.07
  -2  -5  -7    4.12    1.54
  -2  -5  -7    3.84    1.64
  -2   5   7    4.38    2.30
   2   5  -7    4.13    1.81
   2  -5  -7    3.15    2.17
   2  -5  -7    3.77    1.17
   2  -5  -7    5.44    1.18
   2  -5  -7    5.57    1.47
   2  -5  -7    6.02    1.87
   2   5   7    5.51    1.01
   2  -5   7    4.29    2.23
   2  -5   7    6.08    1.84
  -2   6  -7    3.61    2.23
  -2   6  -7    4.26    1.53
  -2   6  -7    2.90    1.61
  -2  -6  -7    3.32    2.28
  -2  -6  -7    3.75    1.64
  -2  -6  -7    2.99    1.67
  -2  -6  -7    3.15    0.87
  -2   6   7    3.52    2.24
  -2  -6   7    4.89    2.36
   2   6  -7    2.83    1.81
   2   6  -7    3.04    0.94
   2   6  -7    2.65    0.91
   2  -6  -7    3.28    2.20
   2  -6  -7    5.05    1.37
   2  -6  -7    5.48    1.33
   2  -6  -7    2.70    1.36
   2  -6  -7    2.56    1.77
   2  -6   7    3.25    2.27
   2  -6   7    3.37    1.92
  -2   7  -7  488.02    7.39
  -2   7  -7  487.44    5.97
  -2   7  -7  475.06    6.07
  -2  -7  -7  474.29    7.19
  -2  -7  -7  508.08    6.60
  -2  -7  -7  464.08    6.24
  -2  -7  -7  469.73    3.63
  -2   7   7  481.72    7.53
  -2  -7   7  496.75    7.71
   2   7  -7  490.65    6.41
   2   7  -7  489.07    4.28
   2   7  -7  476.50    4.13
   2  -7  -7  476.42    7.48
   2  -7  -7  515.55    5.63
   2  -7  -7  458.30    5.24
   2  -7  -7  490.42    4.59
   2  -7  -7  447.59    5.97
   2   7   7  482.32    7.25
   2  -7   7  496.43    7.66
   2  -7   7  494.15    6.48
  -2   8  -7    6.87    2.52
  -2   8  -7    7.71    1.75
  -2   8  -7    5.74    1.91
  -2  -8  -7    5.96    2.35
  -2  -8  -7    6.09    1.95
  -2  -8  -7    7.06    1.33
  -2   8   7    6.44    2.41
  -2  -8   7    5.96    2.61
   2   8  -7    4.89    1.95
   2   8  -7    6.97    1.39
   2   8  -7    4.70    1.24
   2  -8  -7    5.65    2.38
   2  -8  -7    9.33    1.75
   2  -8  -7    6.24    1.64
   2  -8  -7    7.68    1.39
   2  -8  -7    7.35    2.03
   2   8   7    9.18    2.43
   2  -8   7    7.75    2.63
   2  -8   7    5.73    2.26
  -2   9  -7   43.27    3.80
  -2   9  -7   46.55    2.97
  -2   9  -7   40.22    3.27
  -2  -9  -7   46.64    3.74
  -2  -9  -7   45.20    3.36
  -2  -9  -7   42.20    2.23
  -2   9   7   53.75    4.11
  -2  -9   7   42.72    3.80
   2   9  -7   48.33    3.18
   2   9  -7   48.29    2.60
   2   9  -7   47.50    2.42
   2  -9  -7   50.73    3.02
   2  -9  -7   42.16    2.90
   2  -9  -7   41.85    2.09
   2  -9  -7   40.65    3.14
   2   9   7   50.21    3.81
   2  -9   7   41.16    3.81
   2  -9   7   44.98    3.68
  -2  10  -7   32.54    3.75
  -2  10  -7   30.79    3.40
  -2 -10  -7   31.84    3.67
  -2 -10  -7   28.85    3.34
  -2 -10  -7   28.85    2.30
  -2  10   7   33.21    3.62
  -2 -10   7   29.68    3.60
   2  10  -7   28.31    3.17
   2  10  -7   28.33    2.75
   2  10  -7   28.81    2.47
   2 -10  -7   29.09    3.25
   2 -10  -7   32.51    1.98
   2 -10  -7   31.08    3.20
   2  10   7   29.67    3.66
   2 -10   7   31.97    3.59
   2 -10   7   31.20    3.54
  -2  11  -7  312.45    6.83
  -2  11  -7  323.10    6.22
  -2 -11  -7  316.84    6.67
  -2 -11  -7  315.89    6.31
  -2 -11  -7  320.42    4.69
  -2  11   7  327.28    7.25
  -2 -11   7  339.12    7.63
  -2 -11   7  309.94    6.81
   2  11  -7  332.57    5.81
   2  11  -7  336.10    5.43
   2  11  -7  328.96    5.76
   2 -11  -7  322.65    6.00
   2 -11  -7  324.64    3.62
   2 -11  -7  313.03    6.02
   2  11   7  320.58    6.68
   2 -11   7  325.65    7.55
   2 -11   7  316.38    6.74
  -2  12  -7    6.73    2.72
  -2  12  -7    6.00    2.36
  -2 -12  -7    6.87    2.80
  -2 -12  -7    8.01    2.57
  -2 -12  -7    6.46    1.97
  -2  12   7    7.60    3.15
  -2 -12   7    5.90    3.25
  -2 -12   7    6.81    3.01
   2  12  -7    9.18    2.33
   2  12  -7    7.53    2.08
   2 -12  -7    7.66    2.28
   2 -12  -7    4.47    2.51
   2  12   7    6.26    2.84
   2 -12   7    6.33    2.98
   2 -12   7    5.62    2.91
  -2  13  -7  103.01    5.03
  -2  13  -7  100.42    4.86
  -2 -13  -7  106.52    4.94
  -2 -13  -7  104.00    5.03
  -2 -13  -7   93.16    3.70
  -2  13   7  113.29    5.65
  -2 -13   7  103.28    5.81
  -2 -13   7   94.65    5.36
   2  13  -7  109.28    4.33
   2  13  -7  113.54    4.37
   2 -13  -7   99.13    4.72
   2 -13  -7   88.19    4.57
   2  13   7  117.91    5.15
   2 -13   7   98.60    5.79
   2 -13   7   92.79    5.19
  -2  14  -7   17.89    3.31
  -2  14  -7   17.26    3.04
  -2 -14  -7   15.37    3.30
  -2 -14  -7   13.24    2.99
  -2 -14  -7   14.41    2.55
  -2  14   7   16.77    3.75
  -2 -14   7   12.25    3.45
  -2 -14   7   14.93    3.66
   2  14  -7   13.93    2.62
   2  14  -7   18.56    2.74
   2 -14  -7   17.28    2.95
   2 -14  -7   17.45    3.10
   2  14   7   18.11    3.38
   2 -14   7   19.86    4.03
   2 -14   7   17.21    3.83
  -2  15  -7  168.27    6.18
  -2  15  -7  184.25    6.33
  -2 -15  -7  180.01    6.48
  -2 -15  -7  168.06    4.95
  -2  15   7  175.22    6.79
  -2 -15   7  168.17    6.54
  -2 -15   7  173.14    6.82
   2  15  -7  172.42    5.19
   2  15  -7  173.25    5.50
   2 -15  -7  172.74    6.10
   2 -15  -7  166.36    5.68
   2  15   7  176.59    6.38
   2 -15   7  179.79    7.16
   2 -15   7  173.46    6.70
  -2  16  -7    2.68    3.22
  -2  16  -7    2.94    3.04
  -2 -16  -7    6.29    3.20
  -2 -16  -7    7.06    2.76
  -2  16   7    2.56    3.63
  -2 -16   7    4.68    3.71
  -2 -16   7    6.50    3.92
   2  16  -7    6.36    2.60
   2  16  -7    7.44    2.73
   2 -16  -7    4.84    2.99
   2 -16  -7    1.88    3.14
   2  16   7    7.05    3.28
   2 -16   7    4.74    3.85
   2 -16   7    5.69    3.84
  -2  17  -7   77.55    5.73
  -2  17  -7   92.56    5.90
  -2 -17  -7   82.94    6.01
  -2 -17  -7   75.48    4.79
  -2  17   7   90.46    6.40
  -2 -17   7   79.48    6.50
  -2 -17   7   79.78    6.33
   2  17  -7   87.87    4.73
   2  17  -7   93.92    5.40
   2 -17  -7   85.43    5.94
   2 -17  -7   79.36    5.49
   2  17   7   93.29    5.92
   2 -17   7   84.56    6.52
   2 -17   7   77.41    6.19
  -2  18  -7    1.63    3.51
  -2  18  -7   -0.29    3.20
  -2 -18  -7    0.35    3.30
  -2 -18  -7    2.02    3.02
  -2  18   7    4.91    3.98
  -2 -18   7    1.43    4.14
  -2 -18   7   -2.53    4.15
   2  18  -7    0.93    2.97
   2 -18  -7    3.11    3.43
   2 -18  -7    0.59    3.44
   2  18   7   -0.40    3.49
   2 -18   7    6.16    4.12
   2 -18   7    3.04    4.29
  -2  19  -7    0.54    3.69
  -2  19  -7    0.95    3.51
  -2 -19  -7    1.70    3.54
  -2 -19  -7    1.55    3.24
  -2  19   7    0.54    4.00
  -2 -19   7   -1.13    4.20
  -2 -19   7    2.43    4.68
   2  19  -7   -2.94    2.99
   2 -19  -7    4.73    3.68
   2 -19  -7   -0.70    3.57
   2  19   7    3.34    3.78
   2 -19   7   -0.80    4.27
   2 -19   7    2.14    4.25
  -2  20  -7    4.97    4.18
  -2  20  -7    4.20    3.88
  -2 -20  -7    3.21    3.60
  -2 -20  -7    2.38    3.50
  -2  20   7    3.34    4.36
  -2 -20   7    1.62    4.47
  -2 -20   7    3.52    4.91
   2  20  -7    2.37    3.41
   2 -20  -7    3.67    3.89
   2 -20  -7    3.30    3.94
   2  20   7    2.37    3.88
   2 -20   7   -1.50    4.32
   2 -20   7    5.12    4.71
  -2  21  -7  114.11    7.37
  -2  21  -7  107.56    7.27
  -2 -21  -7  102.53    7.44
  -2  21   7  102.30    8.04
  -2 -21   7   92.45    7.66
  -2 -21   7   93.18    7.89
   2  21  -7  110.10    6.76
   2 -21  -7  118.97    7.75
   2 -21  -7  102.43    7.02
   2  21   7  102.82    6.94
   2 -21   7   99.99    7.92
   2 -21   7   98.58    7.71
  -2  22  -7   16.64    4.70
  -2  22  -7   13.47    4.46
  -2 -22  -7   11.90    4.17
  -2  22   7    9.36    5.07
  -2 -22   7   10.22    5.21
  -2 -22   7   16.41    5.90
   2  22  -7   15.13    4.23
   2 -22  -7   16.13    4.53
   2 -22  -7    9.79    4.48
   2  22   7   12.48    4.53
   2 -22   7   12.14    5.29
   2 -22   7   11.81    5.44
  -2  23  -7   52.63    6.01
  -2  23  -7   37.51    5.33
  -2  23   7   42.52    6.20
  -2 -23   7   49.30    6.58
  -2 -23   7   41.77    6.81
   2  23  -7   51.66    5.47
   2 -23  -7   47.98    5.64
   2 -23  -7   39.51    5.73
   2  23   7   45.95    5.72
   2 -23   7   35.31    6.07
   2 -23   7   38.71    6.43
  -2  24  -7    6.40    4.83
  -2  24  -7   -2.18    4.23
  -2  24   7    0.11    5.44
  -2 -24   7   -0.29    5.31
  -2 -24   7   -0.14    5.66
   2  24  -7    6.11    4.20
   2 -24  -7    3.59    4.48
   2 -24  -7    3.72    4.98
   2  24   7   -0.57    4.56
   2 -24   7    6.10    5.56
   2 -24   7    5.74    5.64
  -2  25  -7   48.75    6.15
  -2  25  -7   44.09    5.99
  -2  25   7   46.85    6.90
  -2 -25   7   42.47    6.78
  -2 -25   7   32.86    6.87
   2  25  -7   41.36    5.54
   2 -25  -7   48.03    6.51
   2  25   7   42.16    6.05
   2 -25   7   43.88    7.04
   2 -25   7   42.63    6.94
  -2  26  -7    3.26    4.99
  -2  26  -7    4.91    5.06
  -2  26   7   -4.23    5.84
  -2 -26   7    3.49    5.80
  -2 -26   7    5.49    6.35
   2  26  -7    0.40    4.46
   2 -26  -7    2.63    5.34
   2 -26   7    1.59    5.96
   2 -26   7    6.41    6.12
  -2  27   7   15.28    6.61
  -2 -27   7   19.67    6.73
  -2 -27   7   20.18    7.06
   2  27  -7   26.53    5.47
   2 -27  -7   12.59    5.73
   2 -27   7   14.29    6.52
   2 -27   7   16.76    6.73
  -2  28   7   -6.89    6.20
  -2 -28   7   -1.62    5.91
  -2 -28   7   -4.34    6.68
   2  28  -7    0.96    5.06
   2 -28  -7   -1.01    5.78
   2 -28   7    3.10    6.34
   2 -28   7    2.85    6.43
  -2  29   7   -5.32    6.66
  -2 -29   7    0.37    6.29
  -2 -29   7   10.80    7.41
   2  29  -7    2.62    5.40
   2 -29  -7   11.93    6.33
   2 -29   7    4.26    6.55
   2 -29   7    8.96    6.97
  -2 -30   7   -8.05    6.88
  -2 -30   7   -5.93    7.11
   2 -30  -7   -0.79    6.21
   2 -30   7    3.98    7.08
  -2   0  -8    3.25    2.33
  -2   0  -8    4.45    1.49
  -2   0  -8    5.23    1.59
   2   0  -8    5.53    2.13
   2   0   8    6.02    1.80
   2   0   8    6.16    1.04
  -2   1  -8  377.05    6.70
  -2   1  -8  383.56    4.99
  -2   1  -8  362.16    4.93
  -2  -1  -8  379.33    6.69
  -2  -1  -8  393.35    5.15
  -2  -1  -8  364.55    4.92
  -2   1   8  388.06    6.49
   2   1  -8  387.27    6.42
   2  -1  -8  385.96    6.49
   2   1   8  395.64    5.06
   2  -1   8  396.21    5.68
   2  -1   8  407.86    3.72
  -2   2  -8    7.47    2.42
  -2   2  -8    5.63    1.50
  -2   2  -8    5.11    1.63
  -2  -2  -8    6.26    2.30
  -2  -2  -8    5.56    1.54
  -2  -2  -8    4.37    1.59
  -2   2   8    5.60    2.26
   2   2  -8    5.26    2.08
   2  -2  -8    7.63    2.37
   2   2   8    5.69    1.52
   2  -2   8    8.53    2.07
   2  -2   8    8.87    1.52
  -2   3  -8   70.85    4.27
  -2   3  -8   69.03    2.82
  -2   3  -8   70.04    3.04
  -2  -3  -8   69.93    3.96
  -2  -3  -8   70.29    3.00
  -2  -3  -8   64.41    2.99
  -2   3   8   70.29    3.92
   2   3  -8   67.72    3.50
   2  -3  -8   71.32    3.95
   2  -3  -8   75.21    1.83
   2  -3  -8   65.98    1.72
   2   3   8   76.64    2.49
   2  -3   8   70.14    3.51
   2  -3   8   79.65    2.76
  -2   4  -8   34.99    3.69
  -2   4  -8   29.95    2.49
  -2   4  -8   29.18    2.62
  -2  -4  -8   31.75    3.50
  -2  -4  -8   36.86    2.74
  -2  -4  -8   31.17    2.72
  -2   4   8   33.76    3.60
  -2  -4   8   31.89    3.40
   2   4  -8   35.58    3.29
   2  -4  -8   33.16    3.50
   2  -4  -8   33.67    1.87
   2  -4  -8   31.46    1.79
   2   4   8   35.72    1.94
   2  -4   8   34.08    3.28
   2  -4   8   36.82    2.62
  -2   5  -8  282.31    6.16
  -2   5  -8  289.70    4.71
  -2   5  -8  273.44    4.68
  -2  -5  -8  273.23    6.05
  -2  -5  -8  299.41    5.13
  -2  -5  -8  273.68    4.94
  -2   5   8  293.49    6.51
  -2  -5   8  292.63    6.16
   2   5  -8  282.24    5.52
   2  -5  -8  283.86    6.21
   2  -5  -8  305.59    3.95
   2  -5  -8  268.36    3.59
   2   5   8  285.04    3.04
   2  -5   8  295.97    6.03
   2  -5   8  297.21    4.80
  -2   6  -8    0.08    2.29
  -2   6  -8    1.20    1.50
  -2   6  -8    0.63    1.60
  -2  -6  -8    0.82    2.32
  -2  -6  -8    1.15    1.63
  -2  -6  -8    0.78    1.71
  -2   6   8    1.94    2.47
  -2  -6   8    0.90    2.48
   2   6  -8   -0.33    1.94
   2   6  -8    0.66    0.94
   2   6  -8   -0.14    0.89
   2  -6  -8    0.53    2.25
   2  -6  -8    0.53    1.35
   2  -6  -8   -0.17    1.25
   2  -6  -8   -0.84    1.80
   2  -6   8    2.79    2.46
   2  -6   8    0.23    1.99
  -2   7  -8   23.60    3.08
  -2   7  -8   21.85    2.55
  -2   7  -8   20.47    2.27
  -2  -7  -8   23.57    3.08
  -2  -7  -8   21.14    2.33
  -2  -7  -8   17.94    1.41
  -2   7   8   23.53    3.17
  -2  -7   8   24.97    3.39
   2   7  -8   26.30    2.68
   2   7  -8   23.72    1.91
   2   7  -8   20.56    1.74
   2  -7  -8   22.81    3.13
   2  -7  -8   23.00    2.47
   2  -7  -8   19.84    1.91
   2  -7  -8   18.61    2.08
   2  -7  -8   20.03    2.42
   2  -7   8   22.83    3.22
   2  -7   8   20.76    2.61
  -2   8  -8   13.81    2.87
  -2   8  -8   11.70    2.19
  -2  -8  -8   11.64    2.73
  -2  -8  -8    8.23    2.08
  -2  -8  -8    9.76    1.29
  -2   8   8    8.46    2.73
  -2  -8   8   12.83    3.04
   2   8  -8   11.14    2.35
   2   8  -8   11.69    1.59
   2   8  -8   10.77    1.44
   2  -8  -8    9.73    2.69
   2  -8  -8   14.58    1.96
   2  -8  -8   10.84    1.86
   2  -8  -8   12.63    1.56
   2  -8  -8   10.95    2.32
   2   8   8   11.91    2.77
   2  -8   8   13.83    3.13
   2  -8   8    9.14    2.54
  -2   9  -8  184.15    5.73
  -2   9  -8  186.81    4.88
  -2  -9  -8  190.95    5.73
  -2  -9  -8  184.61    4.94
  -2  -9  -8  182.11    3.08
  -2   9   8  197.14    6.04
  -2  -9   8  197.90    6.26
   2   9  -8  189.99    5.07
   2   9  -8  197.54    3.93
   2   9  -8  190.86    3.63
   2  -9  -8  185.87    5.84
   2  -9  -8  179.22    4.40
   2  -9  -8  195.70    3.17
   2  -9  -8  185.13    4.68
   2   9   8  194.00    5.75
   2  -9   8  197.40    6.28
   2  -9   8  195.68    5.30
  -2  10  -8   11.43    3.09
  -2  10  -8   10.22    2.37
  -2 -10  -8    7.66    2.97
  -2 -10  -8    6.74    2.32
  -2 -10  -8    9.80    1.66
  -2  10   8   11.80    3.07
  -2 -10   8    6.48    3.27
   2  10  -8    9.49    2.47
   2  10  -8   11.78    1.91
   2  10  -8    7.90    1.64
   2 -10  -8    9.05    2.07
   2 -10  -8   10.07    2.44
   2  10   8   11.11    3.06
   2 -10   8   11.49    3.41
   2 -10   8   13.02    2.98
  -2  11  -8   37.01    4.56
  -2  11  -8   30.35    3.64
  -2 -11  -8   35.50    4.25
  -2 -11  -8   32.90    3.88
  -2 -11  -8   27.53    2.58
  -2  11   8   39.38    4.14
  -2 -11   8   34.30    4.29
  -2 -11   8   34.48    3.91
   2  11  -8   32.41    3.55
   2  11  -8   33.85    3.14
   2 -11  -8   32.13    3.66
   2 -11  -8   29.90    3.47
   2  11   8   34.89    4.23
   2 -11   8   37.50    4.31
   2 -11   8   35.46    3.78
  -2  12  -8   13.97    3.30
  -2  12  -8    9.91    2.60
  -2 -12  -8   14.08    3.28
  -2 -12  -8   12.23    2.81
  -2  12   8   11.08    3.30
  -2 -12   8   11.06    3.62
  -2 -12   8   13.25    3.41
   2  12  -8   17.47    2.84
   2  12  -8   14.50    2.36
   2 -12  -8   12.21    2.58
   2 -12  -8   13.17    2.82
   2  12   8   17.99    3.40
   2 -12   8   15.21    3.67
   2 -12   8   14.35    3.37
  -2  13  -8  135.51    5.80
  -2  13  -8  138.77    5.36
  -2 -13  -8  130.04    5.61
  -2 -13  -8  127.06    5.55
  -2  13   8  131.40    6.21
  -2 -13   8  135.01    6.49
  -2 -13   8  132.42    5.97
   2  13  -8  131.37    4.92
   2  13  -8  131.62    4.68
   2 -13  -8  132.95    5.21
   2 -13  -8  129.66    5.04
   2  13   8  133.92    5.67
   2 -13   8  136.98    6.58
   2 -13   8  137.29    6.20
  -2  14  -8    0.23    3.10
  -2  14  -8   -1.29    2.61
  -2 -14  -8    0.47    2.96
  -2 -14  -8    2.22    2.88
  -2  14   8    0.92    3.50
  -2 -14   8    1.39    3.76
  -2 -14   8   -1.12    3.57
   2  14  -8    2.30    2.49
   2  14  -8    0.71    2.27
   2 -14  -8    0.63    2.59
   2 -14  -8    2.57    2.81
   2  14   8    0.75    3.07
   2 -14   8    3.72    3.72
   2 -14   8   -1.11    3.49
  -2  15  -8   84.98    5.82
  -2  15  -8   79.62    5.47
  -2 -15  -8   82.09    5.65
  -2  15   8   91.15    6.15
  -2 -15   8   87.83    6.42
  -2 -15   8   90.29    6.07
   2  15  -8   94.38    4.77
   2  15  -8   89.99    4.78
   2 -15  -8   86.71    5.49
   2 -15  -8   85.31    5.16
   2  15   8   95.01    5.63
   2 -15   8   89.55    6.54
   2 -15   8   86.49    5.89
  -2  16  -8   -0.02    3.35
  -2  16  -8    3.87    3.14
[truncated: 3,298,462 more chars]
