# Supplementary material for: Crystal structures of a novel NNN pincer ligand and its dinuclear titanium(IV) alkoxide pincer complex
Source: Acta Crystallogr E Crystallogr Commun. 2017 Jan 6;73(Pt 2):122–6. doi: 10.1107/S2056989016019964 (PMC5290548; doi:10.1107/S2056989016019964)
Supplement: Supplementary file 2 [file e-73-00122-1sup2.hkl]

data_1                                                                          
_shelx_title ' face in Pbcn'                                                    
_shelx_refln_list_code          4                                               
_shelx_F_calc_maximum      340.78                                               
_exptl_crystal_F_000      1432.00                                               
_reflns_d_resolution_high  0.7698                                               
                                                                                
loop_                                                                           
 _space_group_symop_operation_xyz                                               
 'x, y, z'                                                                      
 '-x+1/2, -y+1/2, z+1/2'                                                        
 '-x, y, -z+1/2'                                                                
 'x+1/2, -y+1/2, -z'                                                            
 '-x, -y, -z'                                                                   
 'x-1/2, y-1/2, -z-1/2'                                                         
 'x, -y, z-1/2'                                                                 
 '-x-1/2, y-1/2, z'                                                             
                                                                                
_cell_length_a    11.8301                                                       
_cell_length_b    22.3946                                                       
_cell_length_c    13.4254                                                       
_cell_angle_alpha  90.000                                                       
_cell_angle_beta   90.000                                                       
_cell_angle_gamma  90.000                                                       
                                                                                
_shelx_F_squared_multiplier     1.000                                           
                                                                                
loop_                                                                           
 _refln_index_h                                                                 
 _refln_index_k                                                                 
 _refln_index_l                                                                 
 _refln_F_squared_calc                                                          
 _refln_F_squared_meas                                                          
 _refln_F_squared_sigma                                                         
 _refln_observed_status                                                         
   2   0   0          3.35         77.66        12.36 o                         
   4   0   0      77924.51      80356.02       436.21 o                         
   6   0   0         13.55         64.51        29.26 o                         
   8   0   0      17848.50      18282.76       284.94 o                         
  10   0   0       2058.74       1990.32       121.74 o                         
  12   0   0       2415.74       2482.26       164.27 o                         
  14   0   0       1165.70       1167.26       147.53 o                         
   1   1   0       4937.73       5414.71        24.58 o                         
   3   1   0     113314.56     117272.97       367.21 o                         
   5   1   0      15547.99      16546.28        88.08 o                         
   7   1   0       6413.43       6313.02        52.33 o                         
   9   1   0       6047.94       5742.98        86.19 o                         
  11   1   0        434.35        486.85        59.29 o                         
  13   1   0       1825.27       1886.20       112.71 o                         
  15   1   0         17.44        -12.91        94.55 o                         
   0   2   0       1092.35       1605.93        25.44 o                         
   2   2   0          0.52         27.76         9.12 o                         
   4   2   0         65.11         37.22        15.29 o                         
   6   2   0         87.37        203.41        20.97 o                         
   8   2   0         14.84        100.94        25.21 o                         
  10   2   0        219.77        213.75        41.98 o                         
  12   2   0         57.07         67.83        70.07 o                         
  14   2   0         79.08         12.35        85.74 o                         
   1   3   0       5969.21       7836.23        40.94 o                         
   3   3   0       2343.29       2929.97        64.31 o                         
   5   3   0      11954.92      11202.07       106.21 o                         
   7   3   0         96.18        104.87        22.58 o                         
   9   3   0       3197.28       2818.31        67.96 o                         
  11   3   0        915.24        729.38        63.59 o                         
  13   3   0        203.09        288.38        82.37 o                         
  15   3   0        269.18        177.95        97.01 o                         
   0   4   0      27755.34      29471.07       238.44 o                         
   2   4   0      65114.09      76378.82       222.92 o                         
   4   4   0      30769.18      29897.27       147.70 o                         
   6   4   0       3718.48       3252.66        39.12 o                         
   8   4   0       9627.21       8182.51        96.58 o                         
  10   4   0       1846.26       1970.85        74.86 o                         
  12   4   0       5342.75       5366.19       133.19 o                         
  14   4   0       1172.89       1290.99       106.66 o                         
   1   5   0      10769.34      10093.62        82.90 o                         
   3   5   0      29945.29      30788.17       131.26 o                         
   5   5   0      22473.56      20853.33       124.38 o                         
   7   5   0       8961.39       7932.84        71.75 o                         
   9   5   0      13990.36      12746.83       253.91 o                         
  11   5   0         27.09          3.61        51.17 o                         
  13   5   0       4386.61       4886.41       129.70 o                         
  15   5   0          2.44         93.87        97.78 o                         
   0   6   0      53978.50      56293.86       680.83 o                         
   2   6   0        961.32       1424.81        26.90 o                         
   4   6   0      15129.71      12835.33       138.82 o                         
   6   6   0         77.78         57.31        18.99 o                         
   8   6   0       2404.94       1958.59        47.75 o                         
  10   6   0          9.12         25.93        47.40 o                         
  12   6   0       1697.80       1752.69       112.83 o                         
  14   6   0        240.87        160.71        91.60 o                         
   1   7   0       1600.82       1449.09        52.86 o                         
   3   7   0      11311.89      11645.65       125.86 o                         
   5   7   0          0.53         78.55        23.06 o                         
   7   7   0         31.70         11.30        26.81 o                         
   9   7   0         94.61         67.23        43.68 o                         
  11   7   0        179.24        105.85        55.36 o                         
  13   7   0        201.88        357.66        71.87 o                         
   0   8   0        861.14        769.71        46.00 o                         
   2   8   0        315.21        699.22        24.45 o                         
   4   8   0       2642.74       2255.00        27.71 o                         
   6   8   0       2550.09       2519.64        58.31 o                         
   8   8   0       5309.95       5543.28        81.77 o                         
  10   8   0        635.79        806.57        58.82 o                         
  12   8   0       3320.90       3471.96       122.32 o                         
  14   8   0         37.77         56.68        83.20 o                         
   1   9   0      30011.45      29595.36       338.62 o                         
   3   9   0      17670.20      17934.21       120.19 o                         
   5   9   0      29018.02      26810.02       249.88 o                         
   7   9   0       4646.00       4617.52        88.29 o                         
   9   9   0      17530.03      16714.38       403.10 o                         
  11   9   0        494.71        597.38        64.39 o                         
  13   9   0       2604.61       2488.25       112.13 o                         
   0  10   0      55052.05      56165.39       893.37 o                         
   2  10   0      13332.70      14751.52       155.47 o                         
   4  10   0      19072.31      18408.59       155.49 o                         
   6  10   0       7192.58       6474.53       112.91 o                         
   8  10   0      10001.81       9554.79       223.05 o                         
  10  10   0       2510.96       2161.81        87.88 o                         
  12  10   0       1902.10       1853.00        91.13 o                         
  14  10   0       1022.81       1001.29        98.32 o                         
   1  11   0       2196.65       2920.31        41.77 o                         
   3  11   0         25.45         66.86        22.02 o                         
   5  11   0       9045.32       8222.35       165.60 o                         
   7  11   0         68.85         95.46        40.74 o                         
   9  11   0       2749.14       2673.11       112.66 o                         
  11  11   0        391.71        494.20        65.96 o                         
  13  11   0       1077.52        878.71        82.56 o                         
   0  12   0        831.87        717.29        38.94 o                         
   2  12   0          1.23          1.07        21.21 o                         
   4  12   0       3359.91       3932.90        67.75 o                         
   6  12   0         40.99         13.76        34.15 o                         
   8  12   0          5.70        103.29        46.99 o                         
  10  12   0         19.19         43.80        56.49 o                         
  12  12   0        113.03        161.85        69.97 o                         
  14  12   0         23.79         78.09        88.68 o                         
   1  13   0       8019.44       7524.27        95.16 o                         
   3  13   0       7563.97       6703.35        87.97 o                         
   5  13   0       9593.78       9562.21        77.34 o                         
   7  13   0       2859.86       2908.37        78.38 o                         
   9  13   0       4548.40       4554.42        99.03 o                         
  11  13   0        119.15        117.48        65.58 o                         
  13  13   0        765.42        858.48        95.40 o                         
   0  14   0      43415.66      45402.89       687.53 o                         
   2  14   0        405.44        428.79        28.49 o                         
   4  14   0      16225.11      16025.29       174.60 o                         
   6  14   0         81.89         68.45        47.48 o                         
   8  14   0       5841.83       5938.48       101.48 o                         
  10  14   0        121.90        131.99        62.29 o                         
  12  14   0       2305.88       2333.20       121.67 o                         
   1  15   0       2748.49       2374.11        46.64 o                         
   3  15   0       5438.45       5081.60        56.85 o                         
   5  15   0       6261.11       6024.35       118.02 o                         
   7  15   0       1544.92       1732.24        86.92 o                         
   9  15   0       2207.85       2181.00        91.83 o                         
  11  15   0        149.75        144.12        69.43 o                         
  13  15   0        295.06        393.72        93.32 o                         
   0  16   0         38.31         23.93        37.92 o                         
   2  16   0        887.98        946.27        36.19 o                         
   4  16   0        464.11        614.30        36.71 o                         
   6  16   0        258.17        208.81        50.07 o                         
   8  16   0       1659.32       1791.75        84.20 o                         
  10  16   0        105.26         85.84        65.82 o                         
  12  16   0        519.44        563.92        91.39 o                         
   1  17   0        398.87        470.50        33.23 o                         
   3  17   0        957.35       1110.22        42.95 o                         
   5  17   0        195.32        186.84        48.89 o                         
   7  17   0        664.90        492.18        59.77 o                         
   9  17   0        393.20        456.92        74.60 o                         
  11  17   0         15.85        113.46        79.30 o                         
   0  18   0       8878.73       8804.30       243.91 o                         
   2  18   0        121.34        115.98        34.60 o                         
   4  18   0       6224.61       6164.12       115.58 o                         
   6  18   0         11.50        -15.63        51.62 o                         
   8  18   0       2490.49       2503.46       109.73 o                         
  10  18   0         18.08         49.93        77.19 o                         
  12  18   0       2532.11       2769.48       138.36 o                         
   1  19   0       8383.22       7896.27       130.81 o                         
   3  19   0       7722.46       7439.88       175.98 o                         
   5  19   0       3901.61       3679.13        86.61 o                         
   7  19   0       1128.83        941.98        78.48 o                         
   9  19   0       1932.73       2310.86       120.47 o                         
  11  19   0         27.64         30.45        86.79 o                         
   0  20   0       9149.61       9606.80       281.80 o                         
   2  20   0         35.42         49.39        43.83 o                         
   4  20   0       5475.31       5275.17       146.05 o                         
   6  20   0         27.38         17.48        57.05 o                         
   8  20   0       1458.76       1408.54        89.58 o                         
  10  20   0        341.13        360.97        88.52 o                         
   1  21   0        279.80        426.74        51.20 o                         
   3  21   0         16.81         -2.21        52.36 o                         
   5  21   0         82.75         93.77        58.96 o                         
   7  21   0         14.01         98.55        64.39 o                         
   9  21   0          0.90        116.25        81.79 o                         
   0  22   0       5943.92       5041.31       139.24 o                         
   2  22   0        102.42        128.60        49.18 o                         
   4  22   0       1426.66       1197.00        72.26 o                         
   6  22   0        474.31        530.60        69.01 o                         
   8  22   0        853.75        872.05        81.85 o                         
  10  22   0         65.12         60.62       104.95 o                         
   1  23   0       1596.89       1483.59        72.05 o                         
   3  23   0        702.95        640.44        73.20 o                         
   5  23   0       1811.34       1969.77        92.36 o                         
   7  23   0        492.93        480.41        97.86 o                         
   9  23   0       1815.68       1666.44       125.82 o                         
   0  24   0        842.64       1027.46        98.21 o                         
   2  24   0         23.75         51.22        65.58 o                         
   4  24   0       2633.20       2411.94       110.27 o                         
   6  24   0        381.90        576.96        95.78 o                         
   8  24   0        527.49        540.95       108.92 o                         
   1  25   0       1744.37       1503.39       129.63 o                         
   3  25   0         28.83         37.89        83.18 o                         
   5  25   0        169.72        343.88        94.08 o                         
   7  25   0         89.96        101.70       100.79 o                         
   0  26   0        272.22        299.93       119.10 o                         
   2  26   0        597.34        636.43        93.72 o                         
   4  26   0        181.98        296.45        94.30 o                         
   6  26   0        149.02          6.36        96.56 o                         
   1  27   0        241.03        258.69       108.01 o                         
   3  27   0        143.62        354.64       115.66 o                         
   5  27   0        191.15        217.77        98.98 o                         
   0  28   0        806.16       1095.55       235.52 o                         
   2  28   0        119.29        289.92       116.68 o                         
   4  28   0        992.47       1226.24       140.42 o                         
   1  29   0       1143.36        969.28       173.48 o                         
   1   1   1      27606.30      31492.11        98.10 o                         
   2   1   1       1424.70       1812.87        15.85 o                         
   3   1   1       2306.80       2816.83        17.81 o                         
   4   1   1       4380.83       5205.09        24.19 o                         
   5   1   1      13008.78      13085.54        67.49 o                         
   6   1   1        228.34        110.10        13.57 o                         
   7   1   1       6638.07       7119.97        38.24 o                         
   8   1   1        193.75        237.83        21.86 o                         
   9   1   1       4016.83       3805.42        48.68 o                         
  10   1   1       1705.19       1683.19        49.25 o                         
  11   1   1          6.92         36.37        36.97 o                         
  12   1   1         44.02         25.40        47.92 o                         
  13   1   1       1208.60       1253.79        67.17 o                         
  14   1   1        317.24        338.81        64.37 o                         
  15   1   1         24.72         67.98        80.66 o                         
   0   2   1      22816.40      24525.67       194.92 o                         
   1   2   1       4513.65       5122.19        23.11 o                         
   2   2   1       1328.60       1447.68        12.54 o                         
   3   2   1      18925.34      19646.56        84.78 o                         
   4   2   1      49199.66      52534.16       154.36 o                         
   5   2   1       1056.63       1034.37        19.25 o                         
   6   2   1       3210.91       3194.09        27.28 o                         
   7   2   1       8845.55       8997.53        68.28 o                         
   8   2   1       5287.78       4964.54        40.28 o                         
   9   2   1        369.94        447.51        27.63 o                         
  10   2   1        635.91        872.96        47.23 o                         
  11   2   1       1443.88       1434.57        51.96 o                         
  12   2   1       1779.27       1913.11        68.38 o                         
  13   2   1        577.11        545.28        60.41 o                         
  14   2   1        416.52        519.22        66.30 o                         
  15   2   1        795.46        605.85        87.68 o                         
   1   3   1      11256.80      12126.42        51.86 o                         
   2   3   1        260.97        153.72         9.49 o                         
   3   3   1      13972.10      14834.11        60.71 o                         
   4   3   1       2896.93       2883.79        31.46 o                         
   5   3   1       2994.93       2339.28        21.93 o                         
   6   3   1       7863.37       8113.92        53.39 o                         
   7   3   1       1482.73       1313.89        25.66 o                         
   8   3   1        310.87        249.84        20.80 o                         
   9   3   1       7597.18       7103.76        94.60 o                         
  10   3   1       3933.12       4263.95        57.39 o                         
  11   3   1       1271.50       1151.75        47.98 o                         
  12   3   1       1985.77       1708.88        61.36 o                         
  13   3   1       2075.36       2308.73        88.37 o                         
  14   3   1        160.58        141.38        62.24 o                         
  15   3   1         47.52         32.95        80.12 o                         
   0   4   1      21200.83      23325.11       166.18 o                         
   1   4   1       2875.86       3407.74        23.47 o                         
   2   4   1       1653.20       2025.12        18.29 o                         
   3   4   1        203.79         63.56        11.08 o                         
   4   4   1        618.25        694.11        16.97 o                         
   5   4   1        425.40        534.99        14.01 o                         
   6   4   1        318.80        306.31        14.96 o                         
   7   4   1       1388.34       1543.23        25.74 o                         
   8   4   1       2450.57       2439.55        34.80 o                         
   9   4   1        309.06        351.98        28.50 o                         
  10   4   1        181.47        212.03        33.63 o                         
  11   4   1         65.63        101.24        38.28 o                         
  12   4   1        521.67        617.61        49.16 o                         
  13   4   1        174.21        195.67        57.36 o                         
  14   4   1          6.90         -0.98        61.09 o                         
  15   4   1        299.59        211.28        82.72 o                         
   1   5   1       7095.48       8342.85        58.20 o                         
   2   5   1       1918.41       2192.27        31.69 o                         
   3   5   1          6.74         67.36        11.41 o                         
   4   5   1       2720.51       2860.46        23.83 o                         
   5   5   1        238.54        373.90        15.51 o                         
   6   5   1        331.61        395.07        17.06 o                         
   7   5   1         72.73         84.56        15.70 o                         
   8   5   1        786.94        844.00        26.53 o                         
   9   5   1       1412.75       1394.11        40.85 o                         
  10   5   1        363.06        403.47        36.00 o                         
  11   5   1        266.73        300.51        39.11 o                         
  12   5   1         62.46         84.43        43.32 o                         
  13   5   1         72.96        102.39        53.79 o                         
  14   5   1          1.77        -31.18        61.76 o                         
  15   5   1         19.80          3.69        82.05 o                         
   0   6   1      27383.31      29547.04       207.62 o                         
   1   6   1       9694.41      10135.39        66.63 o                         
   2   6   1        133.01        279.21        10.93 o                         
   3   6   1       3533.22       4082.58        32.71 o                         
   4   6   1      10690.31       9823.43        40.94 o                         
   5   6   1       1999.51       2150.15        24.90 o                         
   6   6   1        395.67        576.43        19.27 o                         
   7   6   1       1775.63       1612.13        29.15 o                         
   8   6   1       6258.34       6083.11        52.14 o                         
   9   6   1        221.51        187.06        31.19 o                         
  10   6   1        669.64        774.45        40.00 o                         
  11   6   1        480.47        530.61        42.09 o                         
  12   6   1       1824.69       1950.24        63.56 o                         
  13   6   1         68.72        116.67        51.67 o                         
  14   6   1          4.14        -18.24        67.85 o                         
  15   6   1        782.11        820.43        91.66 o                         
   1   7   1      13090.94      13099.57        71.97 o                         
   2   7   1      21598.04      23035.03       121.40 o                         
   3   7   1      19675.78      19654.88       100.24 o                         
   4   7   1        214.66        234.41        13.61 o                         
   5   7   1       8957.10       8443.15        42.39 o                         
   6   7   1       8605.95       8286.92        41.90 o                         
   7   7   1       5015.69       4949.87        41.23 o                         
   8   7   1        825.83        850.72        30.79 o                         
   9   7   1       2109.49       1924.13        51.03 o                         
  10   7   1       6399.44       5958.11        80.19 o                         
  11   7   1        320.04        347.68        41.50 o                         
  12   7   1       1452.85       1439.96        54.65 o                         
  13   7   1       2058.57       2023.43        68.91 o                         
  14   7   1        115.54        171.56        70.71 o                         
   0   8   1      11190.56      11733.45       103.87 o                         
   1   8   1       5808.83       5255.65        50.99 o                         
   2   8   1       1982.00       1999.22        28.43 o                         
   3   8   1       1266.07       1395.37        19.27 o                         
   4   8   1      17150.18      16222.15        71.33 o                         
   5   8   1       2275.91       2115.35        25.40 o                         
   6   8   1       1143.97       1123.96        24.29 o                         
   7   8   1       1133.92       1032.76        28.10 o                         
   8   8   1       3082.52       3001.45        50.35 o                         
   9   8   1        227.57        218.62        33.08 o                         
  10   8   1        658.26        645.79        40.79 o                         
  11   8   1        147.18        132.49        40.24 o                         
  12   8   1       1097.92       1131.27        53.08 o                         
  13   8   1        537.84        537.54        52.45 o                         
  14   8   1        396.65        355.28        64.48 o                         
   1   9   1       1659.40       1590.27        22.55 o                         
   2   9   1         21.80         91.24        14.13 o                         
   3   9   1        192.28        216.94        14.57 o                         
   4   9   1       1234.20       1586.13        26.12 o                         
   5   9   1        455.53        514.73        19.55 o                         
   6   9   1        256.87        376.73        17.56 o                         
   7   9   1         14.82         29.14        17.62 o                         
   8   9   1       1841.46       1804.55        47.94 o                         
   9   9   1       3142.78       2812.43        57.78 o                         
  10   9   1         91.66        140.79        37.28 o                         
  11   9   1          9.28         75.02        40.30 o                         
  12   9   1          0.90         56.98        44.99 o                         
  13   9   1        272.13        262.63        53.93 o                         
  14   9   1          0.52         52.16        56.62 o                         
   0  10   1        549.47        686.27        30.65 o                         
   1  10   1        460.21        553.06        16.68 o                         
   2  10   1       1574.11       1634.13        26.00 o                         
   3  10   1         12.07         40.51        14.75 o                         
   4  10   1       1505.80       1725.49        28.74 o                         
   5  10   1       1828.94       1879.03        29.04 o                         
   6  10   1        332.71        365.00        20.97 o                         
   7  10   1         84.40         75.11        25.90 o                         
   8  10   1       3705.15       3552.18        55.22 o                         
   9  10   1        216.47        300.71        35.90 o                         
  10  10   1        116.62        149.02        38.40 o                         
  11  10   1         33.20         29.62        41.65 o                         
  12  10   1        317.20        379.45        48.84 o                         
  13  10   1        247.80        330.57        55.26 o                         
  14  10   1         75.90        115.24        59.09 o                         
   1  11   1      12133.87      12303.19        78.84 o                         
   2  11   1       8887.07       8814.00        52.50 o                         
   3  11   1       1760.51       1496.85        30.30 o                         
   4  11   1        753.75        752.28        21.18 o                         
   5  11   1      12461.50      11468.42        75.81 o                         
   6  11   1       4497.54       4297.01        40.42 o                         
   7  11   1        477.62        463.30        30.34 o                         
   8  11   1        511.44        540.14        35.87 o                         
   9  11   1       6899.21       6539.75        88.96 o                         
  10  11   1       1206.97       1117.61        47.71 o                         
  11  11   1        313.28        336.40        45.46 o                         
  12  11   1        211.79        272.87        49.30 o                         
  13  11   1       1106.46       1087.30        63.45 o                         
  14  11   1        288.72        438.28        66.60 o                         
   0  12   1      16499.48      15420.10       166.90 o                         
   1  12   1       2692.58       2785.78        29.12 o                         
   2  12   1        576.03        800.85        20.24 o                         
   3  12   1       3371.98       3463.10        34.29 o                         
   4  12   1      12777.88      12627.34        87.01 o                         
   5  12   1       1370.88       1240.64        31.93 o                         
   6  12   1       1002.73       1034.14        30.30 o                         
   7  12   1       1286.23       1198.81        39.33 o                         
   8  12   1       4970.23       4412.94        62.28 o                         
   9  12   1         16.59         41.18        36.57 o                         
  10  12   1        212.60        219.50        41.95 o                         
  11  12   1        799.79        857.63        50.81 o                         
  12  12   1       1422.48       1313.11        61.51 o                         
  13  12   1        125.25        155.57        55.90 o                         
   1  13   1       3400.12       3430.98        41.65 o                         
   2  13   1       1978.43       1712.84        27.84 o                         
   3  13   1        985.73        834.44        22.45 o                         
   4  13   1        266.92        315.73        19.47 o                         
   5  13   1       1964.65       1688.64        36.43 o                         
   6  13   1        379.58        408.61        30.08 o                         
   7  13   1       1620.62       1546.84        48.53 o                         
   8  13   1        416.26        457.14        37.99 o                         
   9  13   1       1211.72       1201.22        47.31 o                         
  10  13   1        401.74        408.47        44.80 o                         
  11  13   1        189.67        176.89        48.92 o                         
  12  13   1        478.37        531.07        56.63 o                         
  13  13   1        362.03        420.34        60.57 o                         
   0  14   1        359.03        515.12        28.73 o                         
   1  14   1       1269.30       1337.41        27.75 o                         
   2  14   1         54.80         55.95        17.60 o                         
   3  14   1        749.27        859.11        23.52 o                         
   4  14   1        183.71        248.85        20.88 o                         
   5  14   1        563.96        502.36        28.15 o                         
   6  14   1        337.94        321.12        32.56 o                         
   7  14   1         26.42         46.68        32.66 o                         
   8  14   1          0.75         28.71        35.46 o                         
   9  14   1         37.32         91.63        39.67 o                         
  10  14   1          1.31         35.90        42.93 o                         
  11  14   1          6.76         49.83        48.96 o                         
  12  14   1          0.04         44.04        53.09 o                         
  13  14   1         20.31         70.59        66.16 o                         
   1  15   1       5646.30       5833.96        50.86 o                         
   2  15   1        174.88        171.20        19.55 o                         
   3  15   1       1805.48       1639.46        32.38 o                         
   4  15   1        162.43        149.07        21.96 o                         
   5  15   1       3150.64       2899.49        47.01 o                         
   6  15   1        512.09        466.17        37.50 o                         
   7  15   1        814.18        871.18        43.84 o                         
   8  15   1        955.71        791.68        43.90 o                         
   9  15   1        536.24        567.94        45.23 o                         
  10  15   1        926.31        796.98        53.14 o                         
  11  15   1        168.47        224.16        52.04 o                         
  12  15   1         78.49         75.71        54.69 o                         
  13  15   1        178.56        283.56        69.19 o                         
   0  16   1       5371.86       4919.05        59.61 o                         
   1  16   1       2124.00       2283.72        34.24 o                         
   2  16   1          1.38        -11.72        20.05 o                         
   3  16   1       2863.47       2608.48        37.35 o                         
   4  16   1       7973.09       7827.07        54.62 o                         
   5  16   1        161.84        226.07        31.57 o                         
   6  16   1         13.14         10.17        32.81 o                         
   7  16   1       2494.64       2149.10        63.14 o                         
   8  16   1       3051.37       3133.70        71.60 o                         
   9  16   1        579.20        613.94        49.32 o                         
  10  16   1        346.18        326.78        50.57 o                         
  11  16   1       1550.77       1304.94        64.02 o                         
  12  16   1       1028.72       1222.60        75.20 o                         
   1  17   1       3299.16       3155.41        39.46 o                         
   2  17   1       2817.37       2620.56        38.83 o                         
   3  17   1       1418.52       1338.34        35.08 o                         
   4  17   1        189.24        169.92        27.23 o                         
   5  17   1       2444.71       2333.96        55.87 o                         
   6  17   1       2511.40       2065.83        58.21 o                         
   7  17   1        469.61        548.03        43.61 o                         
   8  17   1        401.47        381.38        49.12 o                         
   9  17   1       1400.55       1413.81        61.26 o                         
  10  17   1        275.65        288.72        54.63 o                         
  11  17   1        178.22        289.66        58.71 o                         
  12  17   1        115.61         85.05        66.05 o                         
   0  18   1        553.04        685.30        39.90 o                         
   1  18   1        230.79        275.92        25.20 o                         
   2  18   1        388.37        379.37        27.49 o                         
   3  18   1         11.51         15.39        25.41 o                         
   4  18   1       1429.79       1547.75        44.22 o                         
   5  18   1         11.66         29.82        32.96 o                         
   6  18   1        286.54        259.97        42.06 o                         
   7  18   1        203.26        204.60        43.60 o                         
   8  18   1        774.04        802.40        51.70 o                         
   9  18   1          3.23         24.20        48.35 o                         
  10  18   1        125.83        176.06        58.23 o                         
  11  18   1        161.93        253.49        63.79 o                         
  12  18   1        251.45        298.06        81.08 o                         
   1  19   1         93.73        100.72        26.60 o                         
   2  19   1        511.74        548.09        31.00 o                         
   3  19   1         40.92         45.96        27.94 o                         
   4  19   1          2.08         26.92        33.70 o                         
   5  19   1         66.07        103.99        36.43 o                         
   6  19   1       1141.10       1147.32        46.64 o                         
   7  19   1          1.75         49.40        44.04 o                         
   8  19   1         41.53         85.45        47.40 o                         
   9  19   1          1.89          5.33        52.75 o                         
  10  19   1          1.91         64.74        61.09 o                         
  11  19   1        178.18        191.62        70.24 o                         
   0  20   1       3011.49       2938.63        69.57 o                         
   1  20   1        593.32        565.34        33.54 o                         
   2  20   1         12.07          3.91        28.42 o                         
   3  20   1       1375.26       1360.94        43.57 o                         
   4  20   1       3012.94       2670.08        59.59 o                         
   5  20   1        618.27        786.12        43.69 o                         
   6  20   1        327.01        305.47        41.86 o                         
   7  20   1        178.94        136.36        49.58 o                         
   8  20   1       1695.28       1513.75        65.76 o                         
   9  20   1        657.61        771.63        66.82 o                         
  10  20   1        145.31        216.68        65.33 o                         
  11  20   1        305.94        317.22        69.77 o                         
   1  21   1       4769.97       4436.45        72.55 o                         
   2  21   1        257.73        280.87        33.81 o                         
   3  21   1       2266.13       2310.81        61.22 o                         
   4  21   1         22.18         -7.36        39.03 o                         
   5  21   1       2526.86       2219.34        65.13 o                         
   6  21   1        825.03        862.59        50.63 o                         
   7  21   1        745.37        742.64        55.04 o                         
   8  21   1        192.12        153.14        58.58 o                         
   9  21   1        834.06        826.26        69.47 o                         
  10  21   1        581.36        705.20        72.50 o                         
   0  22   1       3577.25       3419.43       142.90 o                         
   1  22   1         48.39        117.67        34.72 o                         
   2  22   1         47.00         72.93        38.44 o                         
   3  22   1        673.62        683.54        47.83 o                         
   4  22   1       1228.99       1255.54        53.97 o                         
   5  22   1         48.73        141.51        49.39 o                         
   6  22   1          5.57          1.61        50.84 o                         
   7  22   1        647.27        518.10        58.20 o                         
   8  22   1        758.67        784.29        64.57 o                         
   9  22   1         34.82         77.92        64.74 o                         
  10  22   1         48.77         42.93        67.93 o                         
   1  23   1          3.80         10.41        37.01 o                         
   2  23   1        547.41        569.80        47.47 o                         
   3  23   1        130.08        121.52        47.78 o                         
   4  23   1        232.82        161.43        49.76 o                         
   5  23   1        173.96        198.09        51.94 o                         
   6  23   1        301.25        376.97        56.40 o                         
   7  23   1        146.09        157.73        57.12 o                         
   8  23   1         37.78         74.58        59.33 o                         
   9  23   1        164.61        276.31        65.84 o                         
   0  24   1        373.80        362.46        62.91 o                         
   1  24   1        428.52        395.29        49.38 o                         
   2  24   1          2.75          2.78        50.40 o                         
   3  24   1        204.77        125.79        50.20 o                         
   4  24   1        844.41        883.84        58.63 o                         
   5  24   1         53.59         92.39        52.80 o                         
   6  24   1         75.52          0.34        55.12 o                         
   7  24   1         39.58         84.51        58.66 o                         
   8  24   1         89.99        131.41        72.23 o                         
   1  25   1        672.99        733.91        64.09 o                         
   2  25   1        903.97        969.61        67.52 o                         
   3  25   1        479.31        498.79        63.76 o                         
   4  25   1        142.64         99.14        56.67 o                         
   5  25   1        880.25        817.60        66.94 o                         
   6  25   1       1004.29        835.55        70.25 o                         
   7  25   1         33.27         42.49        70.38 o                         
   0  26   1       1743.52       1783.69       112.01 o                         
   1  26   1        507.05        606.19        65.11 o                         
   2  26   1         83.50         73.18        61.45 o                         
   3  26   1        680.19        696.49        68.21 o                         
   4  26   1        656.45        824.02        78.94 o                         
   5  26   1         96.33         86.76        73.69 o                         
   6  26   1         29.12         52.60        75.70 o                         
   1  27   1        110.67        185.76        63.27 o                         
   2  27   1        662.78        742.06        76.50 o                         
   3  27   1        362.32        545.78        76.56 o                         
   4  27   1         91.41        230.91        75.50 o                         
   5  27   1        373.11        271.02        80.68 o                         
   0  28   1          2.31         16.22       139.00 o                         
   1  28   1          4.43         84.75        87.90 o                         
   2  28   1          0.90         97.40        73.42 o                         
   3  28   1         31.98         87.52        74.65 o                         
   4  28   1         19.55         95.80        76.64 o                         
   0   0   2       2148.43       2580.59        80.83 o                         
   1   0   2       9410.61      11885.44        48.89 o                         
   2   0   2       3627.45       4333.61        26.81 o                         
   3   0   2      56298.99      56757.58       375.11 o                         
   4   0   2       4364.56       4520.22        42.20 o                         
   5   0   2        676.32        450.39        21.09 o                         
   6   0   2        525.53        490.36        24.16 o                         
   7   0   2      13159.62      11583.86       129.64 o                         
   8   0   2       1478.92       1754.74        49.86 o                         
   9   0   2       3797.37       3311.16        68.73 o                         
  10   0   2        730.65        692.65        54.87 o                         
  11   0   2       5649.91       5170.72       102.34 o                         
  12   0   2        561.72        627.88        78.44 o                         
  13   0   2       2008.67       1730.27       101.41 o                         
  14   0   2          5.69          5.60       101.22 o                         
  15   0   2       2208.84       2360.47       163.91 o                         
   1   1   2       2488.06       3015.84        15.18 o                         
   2   1   2       9342.23       8795.57        38.36 o                         
   3   1   2       1005.77        939.22        15.80 o                         
   4   1   2         56.19         25.68        11.29 o                         
   5   1   2       3635.55       3867.97        26.65 o                         
   6   1   2      24776.73      20995.24       153.23 o                         
   7   1   2          9.01          3.37        16.02 o                         
   8   1   2       1431.06       1287.34        32.39 o                         
   9   1   2       1371.87       1203.30        36.84 o                         
  10   1   2       6833.09       6109.04        93.17 o                         
  11   1   2        135.88        238.40        37.36 o                         
  12   1   2        619.61        773.93        53.20 o                         
  13   1   2        465.20        451.52        58.72 o                         
  14   1   2       1192.58       1075.37        84.69 o                         
  15   1   2         55.10        169.00        81.57 o                         
   0   2   2       6991.41       7955.43        80.75 o                         
   1   2   2      15089.68      17311.46        77.77 o                         
   2   2   2        251.44        301.30         9.00 o                         
   3   2   2      27858.86      29095.15       145.31 o                         
   4   2   2       6167.05       7255.11        36.36 o                         
   5   2   2        955.10       1070.14        20.91 o                         
   6   2   2       1206.42        999.61        26.75 o                         
   7   2   2       1213.89        974.83        24.25 o                         
   8   2   2        430.99        510.30        22.66 o                         
   9   2   2        103.27         73.30        24.73 o                         
  10   2   2          0.63        108.91        32.38 o                         
  11   2   2        565.12        625.43        43.14 o                         
  12   2   2         41.80         23.50        45.30 o                         
  13   2   2          3.32         80.49        55.28 o                         
  14   2   2         42.36        112.63        73.60 o                         
  15   2   2         88.00        126.97        81.16 o                         
   1   3   2       1447.07       1903.16        19.56 o                         
   2   3   2      16727.27      17676.85        72.13 o                         
   3   3   2       6703.58       6604.56        35.15 o                         
   4   3   2       1437.13       1181.12        18.75 o                         
   5   3   2       3190.30       3263.83        26.49 o                         
   6   3   2       2324.07       2901.98        42.75 o                         
   7   3   2         67.31        128.94        16.74 o                         
   8   3   2          2.60         19.36        19.20 o                         
   9   3   2        471.78        613.15        28.34 o                         
  10   3   2        727.72       1069.12        38.51 o                         
  11   3   2         97.30        164.14        42.46 o                         
  12   3   2        535.51        473.36        50.65 o                         
  13   3   2        188.67        140.28        56.09 o                         
  14   3   2        175.16        280.16        75.45 o                         
  15   3   2          0.25         20.35        81.21 o                         
   0   4   2         45.88         75.55        10.12 o                         
   1   4   2     100358.23     113008.41       415.54 o                         
   2   4   2         19.71         51.84         9.09 o                         
   3   4   2      27087.32      28650.63       133.37 o                         
   4   4   2       8457.48       8847.68        34.96 o                         
   5   4   2       6445.68       5807.76        26.77 o                         
   6   4   2        203.79        300.40        16.45 o                         
   7   4   2       8378.49       8822.31        51.13 o                         
   8   4   2       1484.65       1405.74        31.66 o                         
   9   4   2       3653.04       3925.30        49.91 o                         
  10   4   2          6.56         13.07        32.26 o                         
  11   4   2       2946.03       2916.53        64.01 o                         
  12   4   2         66.88        116.76        44.82 o                         
  13   4   2        368.67        460.42        56.50 o                         
  14   4   2         14.33         26.01        72.68 o                         
  15   4   2        732.85        833.82        91.09 o                         
   1   5   2      13620.71      14507.40        64.68 o                         
   2   5   2      33680.73      35255.41       156.32 o                         
   3   5   2        340.13        642.59        16.36 o                         
   4   5   2        185.51        368.99        14.42 o                         
   5   5   2        376.16        289.96        15.25 o                         
   6   5   2      38378.58      38222.16       206.70 o                         
   7   5   2       2037.45       1726.47        31.78 o                         
   8   5   2       1783.62       1583.61        35.56 o                         
   9   5   2        139.16        164.16        27.96 o                         
  10   5   2       8673.61       8514.88       155.69 o                         
  11   5   2        151.23        212.02        39.15 o                         
  12   5   2        344.70        308.20        45.93 o                         
  13   5   2         58.83         78.60        56.44 o                         
  14   5   2       2007.42       1831.90        93.44 o                         
  15   5   2         68.92         69.15        82.28 o                         
   0   6   2         76.24        177.24        14.03 o                         
   1   6   2      16130.23      17803.62        88.02 o                         
   2   6   2       1237.58       1463.43        17.16 o                         
   3   6   2      29922.77      31455.55       159.85 o                         
   4   6   2       5367.03       5528.87        32.71 o                         
   5   6   2         30.28         48.71        14.26 o                         
   6   6   2       2264.17       2349.20        29.55 o                         
   7   6   2       6142.79       6017.22        72.42 o                         
   8   6   2        990.18       1139.17        31.59 o                         
   9   6   2        706.27        835.22        36.76 o                         
  10   6   2        494.73        538.49        38.48 o                         
  11   6   2       2873.63       2552.00        68.79 o                         
  12   6   2        415.54        519.54        46.36 o                         
  13   6   2        157.03        190.11        59.00 o                         
  14   6   2        116.44        174.74        75.31 o                         
   1   7   2        780.82       1110.49        17.20 o                         
   2   7   2       3876.01       3965.30        26.71 o                         
   3   7   2       1624.23       1827.32        17.84 o                         
   4   7   2         18.25        121.15        13.37 o                         
   5   7   2        517.69        575.52        18.81 o                         
   6   7   2        199.28        214.74        17.88 o                         
   7   7   2        605.46        653.59        24.90 o                         
   8   7   2        102.09         86.17        23.93 o                         
   9   7   2        122.74        178.21        32.65 o                         
  10   7   2          8.04         60.07        34.89 o                         
  11   7   2          0.15        172.29        40.05 o                         
  12   7   2         24.89          4.71        43.20 o                         
  13   7   2          0.09         21.60        51.20 o                         
  14   7   2         13.97         61.58        69.69 o                         
   0   8   2       2914.59       3461.03        44.79 o                         
   1   8   2       9505.79       9896.04        60.33 o                         
   2   8   2        426.48        501.80        14.87 o                         
   3   8   2      17877.34      20490.34        97.91 o                         
   4   8   2       3515.30       4247.83        34.69 o                         
   5   8   2       3912.04       4218.56        31.70 o                         
   6   8   2         78.53        102.98        17.69 o                         
   7   8   2       1542.16       1415.30        34.10 o                         
   8   8   2       1009.20       1025.12        32.34 o                         
   9   8   2        273.92        257.36        33.77 o                         
  10   8   2        199.58        240.31        37.74 o                         
  11   8   2       3515.97       3783.31        70.12 o                         
  12   8   2         87.27        105.81        44.92 o                         
  13   8   2         54.32         90.64        51.07 o                         
  14   8   2         46.71        100.61        65.89 o                         
   1   9   2       2616.38       3178.16        24.79 o                         
   2   9   2      20957.21      20331.02       122.70 o                         
   3   9   2       1639.21       1404.70        21.43 o                         
   4   9   2       1076.17       1282.56        23.41 o                         
   5   9   2         31.39         90.34        15.82 o                         
   6   9   2      18277.92      18359.90        94.66 o                         
   7   9   2          6.79          6.27        19.25 o                         
   8   9   2       1458.34       1413.81        43.14 o                         
   9   9   2         25.63          4.41        32.39 o                         
  10   9   2       3226.16       3268.79        63.83 o                         
  11   9   2        198.25        186.68        41.92 o                         
  12   9   2        308.85        497.07        51.23 o                         
  13   9   2         88.64        103.33        52.75 o                         
  14   9   2       1893.74       2167.20        90.46 o                         
   0  10   2       5879.45       6140.77        65.70 o                         
   1  10   2      16456.70      17511.20       133.36 o                         
   2  10   2        742.64        847.96        20.33 o                         
   3  10   2       8304.84       7604.61        54.03 o                         
   4  10   2       3844.48       4397.69        39.93 o                         
   5  10   2       4588.80       4241.99        47.60 o                         
   6  10   2        486.03        511.44        22.29 o                         
   7  10   2       1663.10       1540.48        33.57 o                         
   8  10   2       1152.61       1104.51        39.70 o                         
   9  10   2       2726.25       2551.87        57.30 o                         
  10  10   2        108.72        104.71        38.65 o                         
  11  10   2       2979.11       3172.29        93.30 o                         
  12  10   2        141.54        116.83        49.00 o                         
  13  10   2        775.54        906.25        63.64 o                         
  14  10   2         60.43        155.56        66.54 o                         
   1  11   2       1558.42       1874.83        24.96 o                         
   2  11   2      14308.85      14197.32       140.13 o                         
   3  11   2        656.64        641.10        19.76 o                         
   4  11   2        286.72        294.15        16.52 o                         
   5  11   2        414.39        517.68        21.62 o                         
   6  11   2       3541.36       3436.63        59.35 o                         
   7  11   2        757.79        680.69        32.34 o                         
   8  11   2         79.25         95.52        32.40 o                         
   9  11   2         17.15         77.94        35.86 o                         
  10  11   2        806.98        818.73        45.50 o                         
  11  11   2         18.67         85.10        45.56 o                         
  12  11   2        617.09        707.84        55.57 o                         
  13  11   2          5.77         63.09        57.29 o                         
  14  11   2        120.89        294.66        65.28 o                         
   0  12   2        649.57        649.69        27.03 o                         
   1  12   2        210.25        309.06        16.60 o                         
   2  12   2        152.10        173.56        16.03 o                         
   3  12   2       1403.86       1501.01        27.25 o                         
   4  12   2         11.86         26.61        16.23 o                         
   5  12   2          5.28         41.09        19.84 o                         
   6  12   2          3.26         68.96        22.60 o                         
   7  12   2        264.92        268.19        30.41 o                         
   8  12   2        534.92        555.68        37.46 o                         
   9  12   2       1564.25       1615.10        52.11 o                         
  10  12   2        511.70        494.36        44.08 o                         
  11  12   2         81.13         99.08        46.62 o                         
  12  12   2         86.90        108.43        51.71 o                         
  13  12   2        206.28        213.45        60.97 o                         
   1  13   2        128.38        155.22        16.53 o                         
   2  13   2      10698.83       9898.75        72.33 o                         
   3  13   2        275.96        256.52        17.68 o                         
   4  13   2         31.04         25.34        18.10 o                         
   5  13   2       1840.66       1665.27        38.83 o                         
   6  13   2       7315.45       6607.49        56.20 o                         
   7  13   2         69.81         80.52        31.44 o                         
   8  13   2        596.66        563.08        39.10 o                         
   9  13   2          8.64          8.67        37.36 o                         
  10  13   2       1172.75       1272.45        54.22 o                         
  11  13   2        219.07        266.77        49.91 o                         
  12  13   2         53.19        106.42        56.30 o                         
  13  13   2         85.32         61.05        60.37 o                         
   0  14   2       1017.85        992.13        34.54 o                         
   1  14   2       4340.37       3908.00        37.56 o                         
   2  14   2          4.70         -5.50        16.84 o                         
   3  14   2       9785.49       9301.61        77.15 o                         
   4  14   2        867.72        837.51        26.31 o                         
   5  14   2       2799.92       2961.02        44.69 o                         
   6  14   2         11.09        -17.54        29.41 o                         
   7  14   2       6099.08       5667.51        93.62 o                         
   8  14   2       1119.39       1029.95        44.41 o                         
   9  14   2       1903.48       1728.29        59.90 o                         
  10  14   2        189.04        247.05        46.79 o                         
  11  14   2       3214.02       3331.49        95.80 o                         
  12  14   2        120.31        154.83        57.91 o                         
  13  14   2        262.59        232.08        64.23 o                         
   1  15   2       1710.43       1844.16        31.18 o                         
   2  15   2      12918.10      11752.49       108.13 o                         
   3  15   2        282.01        282.08        21.14 o                         
   4  15   2        310.32        271.15        23.48 o                         
   5  15   2        463.45        387.27        29.63 o                         
   6  15   2       5261.56       4688.10        76.28 o                         
   7  15   2         84.41         98.93        34.23 o                         
   8  15   2        593.57        661.00        44.82 o                         
   9  15   2        415.93        416.87        46.29 o                         
  10  15   2       2240.34       2313.34        74.48 o                         
  11  15   2          5.99         60.64        53.67 o                         
  12  15   2        622.28        698.91        64.74 o                         
  13  15   2        271.01        304.22        66.67 o                         
   0  16   2         15.98         31.22        26.85 o                         
   1  16   2       4803.58       4847.17        68.49 o                         
   2  16   2        242.20        327.44        22.48 o                         
   3  16   2        853.19        951.35        28.28 o                         
   4  16   2          9.55         15.63        24.00 o                         
   5  16   2        521.92        562.01        34.84 o                         
   6  16   2        104.13        178.96        36.68 o                         
   7  16   2        710.10        610.80        45.77 o                         
   8  16   2        126.81        196.73        42.36 o                         
   9  16   2        184.91        244.97        45.67 o                         
  10  16   2         12.35        130.63        48.76 o                         
  11  16   2        176.63        257.86        56.91 o                         
  12  16   2          1.73         31.39        59.63 o                         
   1  17   2         96.83        127.78        23.12 o                         
   2  17   2       1513.40       1340.89        35.45 o                         
   3  17   2         56.70         97.27        24.41 o                         
   4  17   2        133.87        212.46        29.06 o                         
   5  17   2        970.75        966.45        39.57 o                         
   6  17   2       1337.53       1504.99        52.75 o                         
   7  17   2          2.18         75.53        40.59 o                         
   8  17   2         33.10         30.63        44.69 o                         
   9  17   2         20.18         37.09        48.83 o                         
  10  17   2        466.56        476.74        56.34 o                         
  11  17   2         81.61        188.54        58.86 o                         
  12  17   2         36.20        114.31        67.22 o                         
   0  18   2        168.31        164.55        34.42 o                         
   1  18   2       5125.77       4909.68        49.39 o                         
   2  18   2         60.04         75.42        25.15 o                         
   3  18   2       3763.89       3518.18        48.19 o                         
   4  18   2        124.27        142.99        30.33 o                         
   5  18   2       1973.40       1824.56        52.77 o                         
   6  18   2         36.74         34.69        39.69 o                         
   7  18   2       3636.82       3544.05        73.53 o                         
   8  18   2        697.45        607.67        50.69 o                         
   9  18   2        489.05        566.45        59.86 o                         
  10  18   2        152.91        138.11        59.06 o                         
  11  18   2       1281.56       1178.64        79.74 o                         
   1  19   2        478.03        531.22        29.87 o                         
   2  19   2       3899.35       3612.91        50.17 o                         
   3  19   2        414.45        407.33        32.83 o                         
   4  19   2        554.31        554.03        36.69 o                         
   5  19   2        810.86        801.03        42.21 o                         
   6  19   2       3970.23       4112.31        69.70 o                         
   7  19   2          8.31         16.51        46.76 o                         
   8  19   2        396.11        297.57        52.88 o                         
   9  19   2        252.43        189.54        55.46 o                         
  10  19   2       2101.43       1966.04        79.36 o                         
  11  19   2        140.48        169.32        76.65 o                         
   0  20   2         37.60         39.04        40.29 o                         
   1  20   2         72.32         78.35        30.01 o                         
   2  20   2         22.12         34.97        29.61 o                         
   3  20   2        941.96       1119.46        43.14 o                         
   4  20   2         32.63         59.55        36.96 o                         
   5  20   2        294.83        292.49        44.19 o                         
   6  20   2          0.43         37.09        44.32 o                         
   7  20   2       1004.76       1052.94        59.09 o                         
   8  20   2        249.18        253.27        54.46 o                         
   9  20   2        450.66        562.37        64.68 o                         
  10  20   2         69.21        112.49        63.73 o                         
  11  20   2        926.72        932.13        81.29 o                         
   1  21   2         95.95         78.97        31.28 o                         
   2  21   2        697.59        596.82        37.95 o                         
   3  21   2        284.52        256.13        39.86 o                         
   4  21   2        170.30        274.18        44.36 o                         
   5  21   2         11.22         46.15        44.00 o                         
   6  21   2         83.62        150.83        47.15 o                         
   7  21   2          8.87        -24.82        50.77 o                         
   8  21   2        282.52        281.16        60.60 o                         
   9  21   2          1.36        -34.72        61.36 o                         
  10  21   2         62.24        160.26        72.47 o                         
   0  22   2        341.45        355.46        52.29 o                         
   1  22   2         94.48        111.18        36.47 o                         
   2  22   2          7.22        -12.40        38.33 o                         
   3  22   2        623.56        737.92        50.97 o                         
   4  22   2         13.66         52.80        46.33 o                         
   5  22   2        394.68        456.73        53.05 o                         
   6  22   2        194.08        143.38        52.46 o                         
   7  22   2         98.57        112.31        55.19 o                         
   8  22   2        262.77        316.97        59.70 o                         
   9  22   2        236.41        323.09        67.67 o                         
   1  23   2        240.64        250.15        41.79 o                         
   2  23   2       3353.25       3390.49        77.27 o                         
   3  23   2        422.45        363.46        50.65 o                         
   4  23   2          4.78        -31.35        48.13 o                         
   5  23   2        963.69        853.64        59.03 o                         
   6  23   2       2796.15       2769.02        86.21 o                         
   7  23   2         12.69         18.49        56.07 o                         
   8  23   2         99.37        157.17        61.13 o                         
   9  23   2          4.12         44.73        62.44 o                         
   0  24   2        492.52        469.25        65.49 o                         
   1  24   2       1419.45       1583.52        62.83 o                         
   2  24   2         12.82         11.24        51.23 o                         
   3  24   2       1250.81       1489.88        67.51 o                         
   4  24   2        457.12        410.06        59.64 o                         
   5  24   2        748.32        827.08        65.99 o                         
   6  24   2         25.40         58.66        60.32 o                         
   7  24   2        962.86        952.52        67.62 o                         
   8  24   2        504.31        516.25        66.69 o                         
   1  25   2          1.85         37.06        52.56 o                         
   2  25   2       1380.43       1755.34        72.94 o                         
   3  25   2          6.56         23.83        55.54 o                         
   4  25   2        491.88        459.64        62.44 o                         
   5  25   2          1.55         47.69        59.76 o                         
   6  25   2        353.09        470.41        67.68 o                         
   7  25   2          5.70        -27.04        65.23 o                         
   0  26   2          0.37         17.45        84.02 o                         
   1  26   2        266.67        256.24        61.70 o                         
   2  26   2          4.47         65.84        63.03 o                         
   3  26   2          2.31          7.69        62.96 o                         
   4  26   2          7.23         34.15        65.01 o                         
   5  26   2          3.22        106.43        68.32 o                         
   6  26   2        105.99         83.87        71.38 o                         
   1  27   2        179.77        179.52        64.60 o                         
   2  27   2       1041.59        970.46        75.10 o                         
   3  27   2          7.20         65.01        66.39 o                         
   4  27   2         77.79         51.95        68.03 o                         
   5  27   2         35.50         42.56        71.30 o                         
   0  28   2        384.43        465.25       119.63 o                         
   1  28   2        591.18        686.86        79.37 o                         
   2  28   2         10.79         74.00        66.57 o                         
   3  28   2       1309.22       1346.67        89.67 o                         
   1   1   3       3462.10       3781.69        24.96 o                         
   2   1   3      27500.44      29991.15        99.91 o                         
   3   1   3       1615.80       1975.23        21.63 o                         
   4   1   3        760.77        742.52        17.20 o                         
   5   1   3       1449.88       1587.62        22.40 o                         
   6   1   3       4611.26       3778.07        31.12 o                         
   7   1   3         76.68         72.69        16.77 o                         
   8   1   3       1043.17       1157.81        31.48 o                         
   9   1   3       1349.42       1586.83        41.04 o                         
  10   1   3       3283.18       3312.04        57.51 o                         
  11   1   3        231.81        228.36        39.79 o                         
  12   1   3        168.81        149.62        46.41 o                         
  13   1   3        373.85        401.39        69.27 o                         
  14   1   3       1623.48       1574.96        89.60 o                         
  15   1   3        275.04        188.29        82.46 o                         
   0   2   3       3937.50       3612.13        62.28 o                         
   1   2   3      14851.04      15598.41        99.94 o                         
   2   2   3        893.97        971.32        14.34 o                         
   3   2   3      13025.54      12655.68        77.24 o                         
   4   2   3       1377.30       1575.95        19.95 o                         
   5   2   3       9140.10       8767.12        51.14 o                         
   6   2   3        587.99        632.86        18.24 o                         
   7   2   3       8521.54       8579.58        50.99 o                         
   8   2   3         28.87         43.25        20.39 o                         
   9   2   3       3522.46       3350.77        44.68 o                         
  10   2   3        215.00        248.29        34.00 o                         
  11   2   3       4757.56       4813.95        73.18 o                         
  12   2   3        141.48        130.23        46.39 o                         
  13   2   3        355.93        419.25        69.53 o                         
  14   2   3         46.47         -3.05        71.52 o                         
  15   2   3        468.21        530.60        87.33 o                         
   1   3   3         31.90         16.98         8.16 o                         
   2   3   3      59381.74      60200.93       235.10 o                         
   3   3   3        397.15        493.82        13.14 o                         
   4   3   3        270.08        395.35        13.50 o                         
   5   3   3       1454.76       1792.45        23.73 o                         
   6   3   3      24488.50      23458.04       136.38 o                         
   7   3   3       1752.10       1852.65        28.42 o                         
   8   3   3         31.27         86.07        20.38 o                         
   9   3   3        547.50        558.89        30.50 o                         
  10   3   3       5372.27       4979.67        75.75 o                         
  11   3   3         61.89         48.57        39.28 o                         
  12   3   3        459.61        496.66        51.62 o                         
  13   3   3        237.11        390.16        70.64 o                         
  14   3   3       1826.86       1809.53        93.61 o                         
  15   3   3         19.60        -16.19        80.35 o                         
   0   4   3         72.97         56.93        12.38 o                         
   1   4   3      34691.50      36850.12       160.39 o                         
   2   4   3        641.44        613.42        13.14 o                         
   3   4   3      11397.93      11625.51        83.43 o                         
   4   4   3       3897.24       4813.24        36.95 o                         
   5   4   3       8773.10       8777.49        77.09 o                         
   6   4   3        278.48        296.47        16.50 o                         
   7   4   3       2447.55       2752.94        36.14 o                         
   8   4   3        180.61        198.41        21.08 o                         
   9   4   3         55.71         68.04        27.22 o                         
  10   4   3         81.82        114.16        32.10 o                         
  11   4   3        798.26        835.55        45.03 o                         
  12   4   3          9.63        -19.49        49.66 o                         
  13   4   3          5.57         59.44        60.41 o                         
  14   4   3          4.35        189.73        74.85 o                         
   1   5   3         22.85         62.37         9.16 o                         
   2   5   3       4522.34       5642.37        48.55 o                         
   3   5   3        933.20       1213.58        18.80 o                         
   4   5   3       1746.41       1607.25        20.21 o                         
   5   5   3       1770.91       2000.53        21.81 o                         
   6   5   3       3052.87       3020.94        30.98 o                         
   7   5   3         61.82        236.97        19.44 o                         
   8   5   3         15.44         -1.19        22.19 o                         
   9   5   3        339.11        258.43        29.52 o                         
  10   5   3        135.96        233.29        35.14 o                         
  11   5   3         64.92        114.47        39.61 o                         
  12   5   3         19.09         43.94        45.53 o                         
  13   5   3          6.14         -1.67        60.55 o                         
  14   5   3        288.93        418.83        77.87 o                         
   0   6   3       1919.90       2180.14        28.54 o                         
   1   6   3       6236.95       6054.74        29.65 o                         
   2   6   3         64.12        110.59        10.34 o                         
   3   6   3       5765.55       5631.65        33.13 o                         
   4   6   3       4776.39       4263.68        40.06 o                         
   5   6   3       7691.44       8495.61        67.52 o                         
   6   6   3        394.84        441.20        19.17 o                         
   7   6   3      10276.05       9600.22        97.38 o                         
   8   6   3        394.05        322.18        25.01 o                         
   9   6   3       1420.67       1372.41        41.35 o                         
  10   6   3         64.53        125.72        35.07 o                         
  11   6   3       2875.02       2924.85        65.44 o                         
  12   6   3         71.87         55.28        46.11 o                         
  13   6   3         85.66         56.48        57.92 o                         
  14   6   3          1.31         26.97        74.50 o                         
   1   7   3        197.38         97.20        10.23 o                         
   2   7   3      16170.66      15301.51        80.51 o                         
   3   7   3          7.51         12.19        11.17 o                         
   4   7   3       7284.76       7243.21        59.31 o                         
   5   7   3        248.03        366.37        17.71 o                         
   6   7   3       7330.58       6448.06        40.52 o                         
   7   7   3       2135.16       2146.96        36.54 o                         
   8   7   3       1535.46       1384.23        37.93 o                         
   9   7   3         84.97         52.94        30.94 o                         
  10   7   3      11373.39      11148.93       147.54 o                         
  11   7   3         89.15         48.85        39.26 o                         
  12   7   3        306.92        337.47        48.00 o                         
  13   7   3         91.28         62.31        55.63 o                         
  14   7   3       1886.71       1974.02        90.27 o                         
   0   8   3       1508.56       1167.70        25.17 o                         
   1   8   3       6165.82       5313.04        29.36 o                         
   2   8   3          5.30         19.44        12.18 o                         
   3   8   3       7806.37       7365.69        39.29 o                         
   4   8   3        227.91        148.15        14.01 o                         
   5   8   3       3889.20       3915.46        33.47 o                         
   6   8   3       1320.21       1307.32        29.42 o                         
   7   8   3      12617.77      11709.54        96.40 o                         
   8   8   3          7.57         36.69        25.12 o                         
   9   8   3        668.02        611.98        37.16 o                         
  10   8   3        624.96        706.77        41.75 o                         
  11   8   3       3551.98       3660.58        74.14 o                         
  12   8   3        157.89        191.29        50.74 o                         
  13   8   3        156.78         94.11        56.51 o                         
  14   8   3         34.00         78.73        67.07 o                         
   1   9   3        320.77        328.69        13.15 o                         
   2   9   3        243.78        193.36        14.27 o                         
   3   9   3         17.34         18.66        12.88 o                         
   4   9   3        179.99        296.68        16.41 o                         
   5   9   3        166.62        280.02        17.63 o                         
   6   9   3       1724.16       1500.42        32.95 o                         
   7   9   3        444.41        511.64        26.20 o                         
   8   9   3         66.88         20.64        28.20 o                         
   9   9   3       1521.21       1467.91        46.93 o                         
  10   9   3         10.33        113.13        37.67 o                         
  11   9   3        204.08        306.69        45.95 o                         
  12   9   3         90.34        217.99        51.56 o                         
  13   9   3        274.39        323.40        57.66 o                         
  14   9   3         96.60        141.22        68.47 o                         
   0  10   3        141.42        255.96        20.01 o                         
   1  10   3       2498.67       3031.26        26.76 o                         
   2  10   3         75.11         73.79        13.60 o                         
   3  10   3        325.41        290.46        15.86 o                         
   4  10   3         40.20         71.19        13.95 o                         
   5  10   3       7570.49       7823.08        49.76 o                         
   6  10   3        320.47        351.36        22.14 o                         
   7  10   3       1897.29       2064.11        37.19 o                         
   8  10   3        837.36        844.13        35.75 o                         
   9  10   3         49.18        134.54        34.92 o                         
  10  10   3        337.63        331.27        42.66 o                         
  11  10   3        589.18        646.15        49.52 o                         
  12  10   3         54.90         42.30        52.07 o                         
  13  10   3        127.56        245.69        58.31 o                         
  14  10   3         44.37         89.48        65.52 o                         
   1  11   3        847.19        980.54        21.35 o                         
   2  11   3      19670.22      19548.64       123.56 o                         
   3  11   3        156.90        168.60        16.49 o                         
   4  11   3        883.41        995.06        22.91 o                         
   5  11   3       4187.01       3922.74        37.84 o                         
   6  11   3       4380.63       4101.08        41.33 o                         
   7  11   3        632.06        675.84        27.15 o                         
   8  11   3       1036.06       1088.79        40.86 o                         
   9  11   3       1973.47       1792.77        56.21 o                         
  10  11   3       2323.69       2433.82        67.98 o                         
  11  11   3          0.44         27.50        47.89 o                         
  12  11   3        102.36         96.93        53.73 o                         
  13  11   3        467.11        483.96        61.50 o                         
   0  12   3         63.86        117.24        21.30 o                         
   1  12   3       4625.73       4594.57        32.20 o                         
   2  12   3        257.13        215.89        16.08 o                         
   3  12   3       8424.27       7646.27        59.15 o                         
   4  12   3        543.66        543.57        21.18 o                         
   5  12   3       6917.82       6723.68        48.96 o                         
   6  12   3         90.04        103.48        21.45 o                         
   7  12   3       9465.32       8835.03       124.16 o                         
   8  12   3       1015.39       1088.30        42.05 o                         
   9  12   3       1661.02       1800.78        60.22 o                         
  10  12   3         27.32         45.39        42.13 o                         
  11  12   3       4172.67       3935.34        85.17 o                         
  12  12   3        110.63         74.15        54.36 o                         
  13  12   3        341.02        428.32        63.12 o                         
   1  13   3         60.86         96.47        16.05 o                         
   2  13   3      10122.72       9574.33        82.31 o                         
   3  13   3        292.50        264.62        18.71 o                         
   4  13   3        189.20        136.14        20.38 o                         
   5  13   3        187.00        174.16        24.79 o                         
   6  13   3       5500.21       5353.53        50.25 o                         
   7  13   3       1386.53       1397.13        41.82 o                         
   8  13   3       2387.72       2058.10        59.58 o                         
   9  13   3         26.52         64.90        40.21 o                         
  10  13   3       1797.81       1779.01        61.21 o                         
  11  13   3         24.89        102.37        50.91 o                         
  12  13   3        265.71        285.05        58.27 o                         
  13  13   3         23.25          5.28        61.11 o                         
   0  14   3       1058.52       1074.84        36.16 o                         
   1  14   3          0.67         16.36        16.66 o                         
   2  14   3        118.51        222.99        19.24 o                         
   3  14   3        889.69        787.37        24.44 o                         
   4  14   3          0.53          7.93        20.35 o                         
   5  14   3        717.00        691.63        30.14 o                         
   6  14   3       1165.71       1235.38        38.59 o                         
   7  14   3        276.99        326.10        35.24 o                         
   8  14   3        100.23        116.84        36.36 o                         
   9  14   3         44.19         30.44        41.37 o                         
  10  14   3         35.45        164.92        49.07 o                         
  11  14   3         65.69        110.79        53.38 o                         
  12  14   3          0.09         27.06        56.66 o                         
  13  14   3        154.42        133.76        67.24 o                         
   1  15   3       1109.39       1125.53        27.95 o                         
   2  15   3       8182.12       7774.02        56.23 o                         
   3  15   3       1551.44       1395.10        32.47 o                         
   4  15   3          3.37         19.17        22.56 o                         
   5  15   3       1531.82       1476.07        42.39 o                         
   6  15   3        405.01        450.32        37.84 o                         
   7  15   3        236.83        179.21        37.37 o                         
   8  15   3         25.30         16.10        38.60 o                         
   9  15   3         75.86         67.68        42.66 o                         
  10  15   3       1205.05       1175.70        59.92 o                         
  11  15   3          0.98         40.29        58.10 o                         
  12  15   3          3.86         42.06        63.08 o                         
   0  16   3         84.43         56.46        29.49 o                         
   1  16   3       5263.25       5171.12        57.46 o                         
   2  16   3         17.68         14.27        21.64 o                         
   3  16   3       2537.87       2332.36        38.72 o                         
   4  16   3        749.06        837.81        31.09 o                         
   5  16   3       4434.06       4213.80        55.71 o                         
   6  16   3         56.67         31.90        35.78 o                         
   7  16   3       3813.04       3640.35        73.06 o                         
   8  16   3        149.98        154.10        43.98 o                         
   9  16   3       1482.12       1458.36        59.44 o                         
  10  16   3          5.63         49.72        52.37 o                         
  11  16   3       1724.91       1691.14        75.79 o                         
  12  16   3         77.88        183.12        66.98 o                         
   1  17   3         25.73         34.96        23.15 o                         
   2  17   3      13710.16      13185.49       114.17 o                         
   3  17   3         34.43         39.20        24.03 o                         
   4  17   3        690.15        632.91        31.03 o                         
   5  17   3         30.53         94.44        31.15 o                         
   6  17   3       8156.65       7336.25       129.93 o                         
   7  17   3          7.44         12.63        45.10 o                         
   8  17   3        410.18        368.74        52.15 o                         
   9  17   3        268.79        362.82        55.35 o                         
  10  17   3       1522.73       1546.09        76.28 o                         
  11  17   3         27.06         19.75        65.64 o                         
  12  17   3        237.31        349.40        70.22 o                         
   0  18   3        111.10        129.07        36.74 o                         
   1  18   3       1947.86       1875.33        42.00 o                         
   2  18   3        146.26        182.64        26.93 o                         
   3  18   3        660.48        695.20        33.40 o                         
   4  18   3        228.75        287.10        32.54 o                         
   5  18   3        492.74        601.93        41.02 o                         
   6  18   3        116.40        142.93        44.00 o                         
   7  18   3        291.35        310.83        47.92 o                         
   8  18   3         52.66         79.12        51.31 o                         
   9  18   3        148.07        164.72        56.14 o                         
  10  18   3        153.25        220.90        65.39 o                         
  11  18   3        218.33        312.72        71.24 o                         
   1  19   3         68.16         65.44        27.47 o                         
   2  19   3        260.45        264.09        30.68 o                         
   3  19   3         27.06         30.89        33.13 o                         
   4  19   3        294.14        277.01        36.45 o                         
   5  19   3        489.51        557.36        43.44 o                         
   6  19   3        331.77        393.41        45.93 o                         
   7  19   3         28.44         19.86        47.94 o                         
   8  19   3         43.35         60.99        50.65 o                         
   9  19   3         13.19         32.59        54.24 o                         
  10  19   3         64.12        114.56        66.81 o                         
  11  19   3         74.39         76.70        69.93 o                         
   0  20   3       1939.54       1899.57        77.28 o                         
   1  20   3        533.62        484.51        32.54 o                         
   2  20   3         41.91         54.73        32.07 o                         
   3  20   3        338.51        477.76        39.12 o                         
   4  20   3        263.83        182.39        39.52 o                         
   5  20   3       2133.85       1995.92        64.69 o                         
   6  20   3         66.30         47.70        44.94 o                         
   7  20   3        561.98        604.06        52.86 o                         
   8  20   3        120.25        142.61        53.79 o                         
   9  20   3        259.11        225.48        62.18 o                         
  10  20   3        233.36        251.94        66.33 o                         
   1  21   3        687.81        695.31        40.93 o                         
   2  21   3       5604.34       5198.70        73.09 o                         
   3  21   3       1483.67       1495.12        49.36 o                         
   4  21   3        587.85        582.68        47.82 o                         
   5  21   3        742.18        654.34        50.59 o                         
   6  21   3       1570.93       1678.62        61.55 o                         
   7  21   3         20.35         22.31        49.77 o                         
   8  21   3        170.61        126.47        55.86 o                         
   9  21   3          8.37         34.33        62.15 o                         
  10  21   3       2126.79       2220.07        93.26 o                         
   0  22   3        533.74        549.46        61.59 o                         
   1  22   3        835.25        918.82        46.74 o                         
   2  22   3          4.22         26.77        40.55 o                         
   3  22   3       1447.03       1454.83        56.70 o                         
   4  22   3          4.47         -0.15        47.95 o                         
   5  22   3       1342.33       1402.19        63.18 o                         
   6  22   3        239.36        189.99        50.13 o                         
   7  22   3       2367.12       2295.88        78.08 o                         
   8  22   3        170.36        140.86        58.51 o                         
   9  22   3         93.74        135.73        70.26 o                         
   1  23   3          0.52        -22.14        43.52 o                         
   2  23   3        496.93        636.08        50.46 o                         
   3  23   3          1.12          5.27        51.54 o                         
   4  23   3         46.78         37.61        53.68 o                         
   5  23   3          9.03         30.10        56.23 o                         
   6  23   3        207.99        222.93        61.16 o                         
   7  23   3        129.30        162.44        63.10 o                         
   8  23   3          2.08         33.53        69.52 o                         
   9  23   3          4.72         66.66        73.35 o                         
   0  24   3        148.25        187.70        63.27 o                         
   1  24   3         70.00         36.92        45.95 o                         
   2  24   3        190.30        206.60        54.79 o                         
   3  24   3         59.60        103.64        55.83 o                         
   4  24   3         62.40        112.92        57.05 o                         
   5  24   3        355.89        249.52        61.31 o                         
   6  24   3          2.57        -20.63        60.68 o                         
   7  24   3        204.06        223.63        65.40 o                         
   8  24   3         76.66         71.62        71.71 o                         
   1  25   3          5.18         -6.87        50.89 o                         
   2  25   3       2198.27       2140.18        81.38 o                         
   3  25   3         80.81         70.77        57.48 o                         
   4  25   3        171.78        199.83        60.97 o                         
   5  25   3        383.54        371.21        65.36 o                         
   6  25   3        418.69        472.03        69.35 o                         
   7  25   3         41.77         38.97        67.03 o                         
   0  26   3         79.16          3.22        86.59 o                         
   1  26   3        842.23        787.45        69.82 o                         
   2  26   3          1.21         18.74        57.80 o                         
   3  26   3       1015.84       1022.87        69.32 o                         
   4  26   3          4.19        -24.13        61.94 o                         
   5  26   3        841.57        851.58        72.46 o                         
   6  26   3         16.63         45.51        66.73 o                         
   1  27   3          3.88         48.49        70.92 o                         
   2  27   3        597.98        635.03        72.66 o                         
   3  27   3         61.17        149.12        68.81 o                         
   4  27   3        125.17        268.81        72.75 o                         
   5  27   3          8.11         70.61        72.43 o                         
   0  28   3        109.39        150.97       116.79 o                         
   1  28   3         18.38         37.57        75.05 o                         
   2  28   3          7.97         33.16        68.77 o                         
   3  28   3          4.75         34.86        70.64 o                         
   0   0   4     116133.37     127692.49      2343.19 o                         
   1   0   4       4228.85       4211.45        85.24 o                         
   2   0   4         50.87         38.57        13.47 o                         
   3   0   4      12409.50      12762.68        84.12 o                         
   4   0   4      29383.24      30573.56       194.17 o                         
   5   0   4      12859.46      13632.92       135.44 o                         
   6   0   4       1731.80       1717.12        34.44 o                         
   7   0   4       7021.62       7125.99        59.95 o                         
   8   0   4       6008.47       6279.23        89.95 o                         
   9   0   4        960.09        855.40        44.49 o                         
  10   0   4       1027.66       1041.84        57.28 o                         
  11   0   4       1274.13       1470.55        75.84 o                         
  12   0   4        651.91        793.50        80.20 o                         
  13   0   4        222.90        117.32        92.91 o                         
  14   0   4        877.51        961.61       119.58 o                         
   1   1   4       9697.37      10246.77        59.20 o                         
   2   1   4      10278.60      10573.45        73.41 o                         
   3   1   4       9219.64       9323.58        49.53 o                         
   4   1   4          7.60         36.56        10.57 o                         
   5   1   4       8956.38       9483.02        50.28 o                         
   6   1   4       1878.22       1414.47        24.70 o                         
   7   1   4       1607.72       1683.19        29.57 o                         
   8   1   4         81.16         46.06        21.17 o                         
   9   1   4       5297.98       5119.64        62.30 o                         
  10   1   4       1799.35       1897.70        54.15 o                         
  11   1   4        169.79        302.30        43.90 o                         
  12   1   4        129.10        146.34        54.84 o                         
  13   1   4       1924.55       1974.34        93.62 o                         
  14   1   4        502.14        602.06        79.42 o                         
   0   2   4       1359.76       1093.65        23.84 o                         
   1   2   4        209.74        322.71        10.52 o                         
   2   2   4        465.07        418.44        13.15 o                         
   3   2   4        844.33       1267.24        17.25 o                         
   4   2   4        350.11        390.65        12.88 o                         
   5   2   4         76.42         66.93        13.01 o                         
   6   2   4        279.96        365.73        17.05 o                         
   7   2   4        151.74        169.19        17.84 o                         
   8   2   4        419.69        665.87        25.63 o                         
   9   2   4         59.03        188.56        25.30 o                         
  10   2   4        112.46        114.03        33.45 o                         
  11   2   4        258.88        442.64        45.42 o                         
  12   2   4        236.61        279.65        55.63 o                         
  13   2   4         16.09        127.58        66.41 o                         
  14   2   4         28.20         12.08        72.97 o                         
   1   3   4       6282.75       6697.44        44.51 o                         
   2   3   4       6849.84       7126.33        37.97 o                         
   3   3   4       1211.10       1677.79        20.80 o                         
   4   3   4         81.75         62.23        11.04 o                         
   5   3   4      11514.45      10840.77        71.76 o                         
   6   3   4        922.61        901.31        22.37 o                         
   7   3   4       1100.03        937.40        23.98 o                         
   8   3   4        417.68        666.98        25.84 o                         
   9   3   4       2308.15       2145.40        43.78 o                         
  10   3   4        618.88        520.13        35.72 o                         
  11   3   4        125.46        148.33        43.15 o                         
  12   3   4          1.02         91.57        54.46 o                         
  13   3   4        397.04        509.59        65.89 o                         
  14   3   4        138.98        119.30        75.22 o                         
   0   4   4       9912.80      10249.98       121.09 o                         
   1   4   4       2912.16       3327.80        25.39 o                         
   2   4   4       4593.66       4817.07        25.98 o                         
   3   4   4        369.52        360.05        11.70 o                         
   4   4   4      12492.85      11382.07        63.43 o                         
   5   4   4       1686.68       2241.03        28.81 o                         
   6   4   4        188.87        125.55        15.58 o                         
   7   4   4       4224.77       4221.97        34.95 o                         
   8   4   4       5375.20       4662.85        52.27 o                         
   9   4   4        397.46        451.09        29.99 o                         
  10   4   4       1149.44       1296.74        43.26 o                         
  11   4   4       1795.52       1714.94        60.85 o                         
  12   4   4       1979.20       1877.83        83.43 o                         
  13   4   4        256.02        287.67        63.63 o                         
  14   4   4        249.03        341.06        77.23 o                         
   1   5   4       8382.26       8534.07        52.62 o                         
   2   5   4       4844.48       5327.17        36.05 o                         
   3   5   4      14668.03      14772.40        85.52 o                         
   4   5   4        702.11        786.23        17.77 o                         
   5   5   4       6597.04       5798.73        48.57 o                         
   6   5   4       4071.47       3902.94        31.41 o                         
   7   5   4       1376.95       1227.08        28.45 o                         
   8   5   4        720.11        520.56        26.87 o                         
   9   5   4       4073.54       3730.31        55.68 o                         
  10   5   4       2618.58       2397.50        53.07 o                         
  11   5   4        446.03        378.89        46.73 o                         
  12   5   4        233.05        241.87        50.28 o                         
  13   5   4       1723.60       2030.92        86.87 o                         
  14   5   4        923.15       1016.71        87.16 o                         
   0   6   4      19740.67      20974.97       269.57 o                         
   1   6   4       5153.28       5624.91        30.52 o                         
   2   6   4          1.06         16.60        10.21 o                         
   3   6   4        980.84       1078.38        18.94 o                         
   4   6   4      15442.76      14764.32       116.34 o                         
   5   6   4       2861.63       3331.51        28.04 o                         
   6   6   4        699.04        705.42        20.49 o                         
   7   6   4        336.09        295.86        21.68 o                         
   8   6   4       2610.60       2436.81        41.53 o                         
   9   6   4        687.13        732.36        33.07 o                         
  10   6   4        437.52        545.24        40.79 o                         
  11   6   4        338.33        362.48        45.66 o                         
  12   6   4       1053.35       1192.30        60.27 o                         
  13   6   4         23.31         56.46        62.31 o                         
  14   6   4         21.51        101.34        69.28 o                         
   1   7   4        251.12        267.08        11.55 o                         
   2   7   4       1679.68       1903.92        28.42 o                         
   3   7   4       1448.47       1346.04        20.63 o                         
   4   7   4        416.91        656.81        17.31 o                         
   5   7   4        187.38        294.68        15.77 o                         
   6   7   4          0.02         17.82        17.13 o                         
   7   7   4        517.11        438.21        24.86 o                         
   8   7   4        145.93        279.06        26.15 o                         
   9   7   4         40.79         32.75        29.27 o                         
  10   7   4         17.94         56.67        37.02 o                         
  11   7   4         43.32         94.42        43.97 o                         
  12   7   4          2.06         67.73        50.93 o                         
  13   7   4         27.11         56.37        58.69 o                         
  14   7   4         17.43        109.15        70.97 o                         
   0   8   4       8646.38       7952.44        66.27 o                         
   1   8   4        446.30        377.67        13.02 o                         
   2   8   4        673.83        849.89        19.30 o                         
   3   8   4        780.99        724.67        17.94 o                         
   4   8   4        900.48        875.77        20.49 o                         
   5   8   4       1994.54       1873.95        28.55 o                         
   6   8   4         85.65         74.64        19.19 o                         
   7   8   4        111.34        219.93        23.77 o                         
   8   8   4       5119.38       5074.78        51.19 o                         
   9   8   4       1646.36       1511.80        50.54 o                         
  10   8   4          9.38         19.09        37.63 o                         
  11   8   4        369.79        392.87        48.46 o                         
  12   8   4       1100.46       1118.77        59.38 o                         
  13   8   4         72.86        133.83        57.53 o                         
  14   8   4          6.61         21.86        70.42 o                         
   1   9   4      12877.56      12526.68        69.34 o                         
   2   9   4       6465.65       5900.58        47.54 o                         
   3   9   4       2766.73       2099.13        24.09 o                         
   4   9   4        267.57        434.95        16.26 o                         
   5   9   4       9819.66       9272.44        80.85 o                         
   6   9   4       8062.10       7083.89        63.48 o                         
   7   9   4       2006.46       2036.32        39.68 o                         
   8   9   4         86.80         95.51        26.65 o                         
   9   9   4       2542.49       2421.55        62.24 o                         
  10   9   4       2016.56       1798.71        62.91 o                         
  11   9   4        144.44        142.22        46.76 o                         
  12   9   4         63.01         75.47        50.73 o                         
  13   9   4        569.20        688.44        61.43 o                         
  14   9   4        765.95        744.77        74.40 o                         
   0  10   4      16517.91      14512.95       111.42 o                         
   1  10   4       2647.77       2468.25        23.92 o                         
   2  10   4        662.57        886.37        19.73 o                         
   3  10   4       4434.44       4107.87        30.53 o                         
   4  10   4      23471.08      23553.03       149.20 o                         
   5  10   4        847.94        733.95        22.74 o                         
   6  10   4       4081.84       3816.91        54.60 o                         
   7  10   4       4950.22       4816.64        53.65 o                         
   8  10   4       6864.14       6021.64        98.26 o                         
   9  10   4        549.67        573.51        41.59 o                         
  10  10   4       1324.37       1164.23        52.71 o                         
  11  10   4       1843.06       1680.96        62.24 o                         
  12  10   4        937.19        837.60        59.90 o                         
  13  10   4         61.75         96.46        56.88 o                         
   1  11   4       1648.59       1503.16        26.70 o                         
   2  11   4        678.29        523.42        16.96 o                         
   3  11   4        739.07        835.64        21.55 o                         
   4  11   4          9.78         72.62        16.85 o                         
   5  11   4       1204.71       1164.86        30.34 o                         
   6  11   4         40.53         38.04        20.85 o                         
   7  11   4        615.60        659.43        28.86 o                         
   8  11   4         10.65         89.30        32.57 o                         
   9  11   4       1479.80       1378.30        49.04 o                         
  10  11   4        408.40        324.09        46.74 o                         
  11  11   4        237.51        281.08        50.05 o                         
  12  11   4        240.91        312.77        56.52 o                         
  13  11   4        327.93        238.45        60.30 o                         
   0  12   4         34.59         35.75        19.89 o                         
   1  12   4        558.86        769.12        19.73 o                         
   2  12   4        722.64        657.96        19.20 o                         
   3  12   4        573.50        615.52        19.79 o                         
   4  12   4       2600.36       2773.03        34.38 o                         
   5  12   4          3.81         43.63        20.41 o                         
   6  12   4        227.93        245.96        23.84 o                         
   7  12   4         30.42         48.41        24.55 o                         
   8  12   4        913.30        982.58        41.45 o                         
   9  12   4        629.54        728.09        47.27 o                         
  10  12   4        371.56        358.41        48.38 o                         
  11  12   4        368.13        414.54        52.82 o                         
  12  12   4        377.13        515.68        59.50 o                         
  13  12   4         13.68         30.02        63.62 o                         
   1  13   4       5045.59       5045.40        35.44 o                         
   2  13   4       2215.17       2242.93        30.30 o                         
   3  13   4       1301.48       1114.85        27.51 o                         
   4  13   4         51.77         72.83        20.57 o                         
   5  13   4       3877.35       3596.67        45.40 o                         
   6  13   4       2059.10       2052.04        40.91 o                         
   7  13   4        128.85        145.86        32.22 o                         
   8  13   4         11.15         43.89        36.15 o                         
   9  13   4       1273.44       1463.43        57.67 o                         
  10  13   4        411.86        582.51        52.18 o                         
  11  13   4        133.46        126.18        52.36 o                         
  12  13   4         25.16         54.81        60.50 o                         
  13  13   4        139.99        331.34        68.78 o                         
   0  14   4      14122.50      14554.09       135.93 o                         
   1  14   4        336.86        457.57        20.93 o                         
   2  14   4         63.36        145.78        20.09 o                         
   3  14   4       2614.68       2587.33        35.33 o                         
   4  14   4       4787.82       4863.12        57.47 o                         
   5  14   4       1550.91       1723.32        44.27 o                         
   6  14   4         28.38         18.81        28.66 o                         
   7  14   4       3162.02       3013.22        57.87 o                         
   8  14   4       4210.40       4131.91        71.40 o                         
   9  14   4        566.61        577.38        53.78 o                         
  10  14   4        693.01        685.33        58.50 o                         
  11  14   4       1016.54        976.55        66.25 o                         
  12  14   4       1245.94       1357.71        75.04 o                         
  13  14   4         46.25         18.72        70.94 o                         
   1  15   4       2266.31       2286.27        35.00 o                         
   2  15   4       2115.77       2139.53        35.57 o                         
   3  15   4       2829.86       2677.93        44.10 o                         
   4  15   4        811.57        878.08        30.38 o                         
   5  15   4       5763.75       5481.78        58.69 o                         
   6  15   4       1395.90       1411.20        51.13 o                         
   7  15   4         65.89        113.82        39.45 o                         
   8  15   4         22.12         31.73        44.87 o                         
   9  15   4       1451.52       1432.11        67.10 o                         
  10  15   4       1434.47       1411.03        67.81 o                         
  11  15   4        150.06        129.91        60.58 o                         
  12  15   4         95.11        112.12        64.29 o                         
   0  16   4       1342.95       1289.01        46.86 o                         
   1  16   4          9.30         18.29        22.20 o                         
   2  16   4        845.15        814.21        28.17 o                         
   3  16   4         11.76         22.44        23.20 o                         
   4  16   4         18.35         60.26        28.21 o                         
   5  16   4         89.70        142.02        31.20 o                         
   6  16   4         88.29        151.06        39.27 o                         
   7  16   4        237.35        259.15        46.21 o                         
   8  16   4        170.17        231.30        49.24 o                         
   9  16   4          1.81         37.44        54.86 o                         
  10  16   4         23.30         53.63        59.20 o                         
  11  16   4          8.06        -12.39        64.41 o                         
  12  16   4         23.82        132.30        67.22 o                         
   1  17   4         63.90        112.18        26.19 o                         
   2  17   4       1011.76       1004.99        33.68 o                         
   3  17   4       1215.31       1364.81        37.75 o                         
   4  17   4        230.38        253.92        31.65 o                         
   5  17   4        684.48        626.27        37.30 o                         
   6  17   4        181.84        181.69        39.93 o                         
   7  17   4         14.92          4.18        45.40 o                         
   8  17   4         33.36         53.12        49.03 o                         
   9  17   4         20.81         91.04        57.44 o                         
  10  17   4         35.08         15.92        61.51 o                         
  11  17   4        123.31        155.39        67.83 o                         
   0  18   4       1000.68        961.62        51.95 o                         
   1  18   4       2178.73       2108.43        46.31 o                         
   2  18   4        593.22        625.53        32.37 o                         
   3  18   4        126.81        116.50        30.91 o                         
   4  18   4        508.12        621.32        36.76 o                         
   5  18   4       1814.99       1737.57        55.66 o                         
   6  18   4        445.91        374.13        44.62 o                         
   7  18   4        237.20        292.30        48.29 o                         
   8  18   4       2330.48       2212.33        84.58 o                         
   9  18   4        497.65        449.40        63.92 o                         
  10  18   4         94.61        183.91        66.58 o                         
  11  18   4        329.88        389.41        72.79 o                         
   1  19   4       5551.66       5167.20        61.98 o                         
   2  19   4       3647.17       3416.22        56.29 o                         
   3  19   4       3129.69       3062.41        56.54 o                         
   4  19   4        115.64         92.68        35.27 o                         
   5  19   4       5773.52       5176.41       106.41 o                         
   6  19   4       1739.55       1511.99        56.66 o                         
   7  19   4        134.26        156.30        48.48 o                         
   8  19   4         88.20        114.65        55.03 o                         
   9  19   4       1038.90       1320.89        74.81 o                         
  10  19   4        621.18        609.89        72.01 o                         
  11  19   4          6.77         34.61        70.20 o                         
   0  20   4       3133.71       3352.41       104.18 o                         
   1  20   4        573.07        650.16        37.69 o                         
   2  20   4        323.15        365.39        38.91 o                         
   3  20   4       1083.11       1059.89        47.38 o                         
   4  20   4       2850.89       2884.51        70.72 o                         
   5  20   4        220.30        190.95        45.40 o                         
   6  20   4        152.26        150.48        46.02 o                         
   7  20   4        455.39        473.46        51.52 o                         
   8  20   4        965.82        988.68        66.47 o                         
   9  20   4         21.86         51.61        60.69 o                         
  10  20   4        310.18        391.18        68.82 o                         
   1  21   4         53.60        104.54        35.16 o                         
   2  21   4         31.86         36.36        39.36 o                         
   3  21   4        394.82        253.66        42.45 o                         
   4  21   4         20.16         24.18        44.12 o                         
   5  21   4        296.21        251.13        50.96 o                         
   6  21   4          0.67         52.78        51.38 o                         
   7  21   4         11.28         82.90        57.45 o                         
   8  21   4          0.42         54.37        60.74 o                         
   9  21   4          3.10         97.09        69.29 o                         
  10  21   4         21.43         65.85        73.43 o                         
   0  22   4       2565.37       2365.33        91.40 o                         
   1  22   4        331.52        285.66        40.64 o                         
   2  22   4          5.12        -19.37        40.80 o                         
   3  22   4        230.89        220.21        43.94 o                         
   4  22   4        545.37        416.68        53.23 o                         
   5  22   4        508.52        621.32        57.11 o                         
   6  22   4          7.49         21.67        53.80 o                         
   7  22   4         30.97         29.65        60.40 o                         
   8  22   4        624.32        626.70        69.77 o                         
   9  22   4        185.18        106.28        68.21 o                         
   1  23   4       2083.20       1980.99        64.83 o                         
   2  23   4       1169.74       1199.12        56.35 o                         
   3  23   4        685.33        639.16        53.45 o                         
   4  23   4         47.79         61.25        52.14 o                         
   5  23   4       1041.94       1148.08        63.64 o                         
   6  23   4        750.26        598.05        61.61 o                         
   7  23   4         88.63         62.24        63.43 o                         
   8  23   4         49.57        106.73        71.20 o                         
   0  24   4        974.11       1070.81        75.11 o                         
   1  24   4        756.48        824.89        55.24 o                         
   2  24   4          6.28         14.82        48.22 o                         
   3  24   4        593.62        608.51        62.02 o                         
   4  24   4       1748.67       1676.68        74.18 o                         
   5  24   4         86.74         98.71        60.24 o                         
   6  24   4         67.14         63.53        67.47 o                         
   7  24   4        341.02        163.43        71.09 o                         
   1  25   4        138.08        121.40        50.65 o                         
   2  25   4        424.25        488.00        62.27 o                         
   3  25   4         38.93         75.34        59.43 o                         
   4  25   4         31.67         41.27        60.38 o                         
   5  25   4        120.00        156.11        63.74 o                         
   6  25   4         79.26         51.32        70.37 o                         
   7  25   4          0.43         19.72        73.09 o                         
   0  26   4          0.86        -58.27        78.19 o                         
   1  26   4          0.27        -26.63        54.34 o                         
   2  26   4         64.31         92.79        59.69 o                         
   3  26   4         19.62         82.13        60.89 o                         
   4  26   4        113.56        121.14        63.91 o                         
   5  26   4         24.03        119.57        65.93 o                         
   1  27   4         22.93        -11.72        72.46 o                         
   2  27   4        192.36        153.53        63.47 o                         
   3  27   4         32.62         33.94        63.71 o                         
   4  27   4         14.01         18.91        65.91 o                         
   0  28   4       1227.69       1189.94       118.61 o                         
   1  28   4        118.99        127.15        77.31 o                         
   2  28   4          3.18         81.06        77.48 o                         
   1   1   5      17729.03      18398.04       165.52 o                         
   2   1   5       4075.08       4979.60        41.36 o                         
   3   1   5       8308.91       8029.55        41.70 o                         
   4   1   5        227.71        318.55        13.55 o                         
   5   1   5      11536.84      11178.12        90.51 o                         
   6   1   5        422.81        424.40        17.14 o                         
   7   1   5       3092.34       2870.77        32.02 o                         
   8   1   5        131.28        192.01        24.38 o                         
   9   1   5       2500.63       2393.64        45.28 o                         
  10   1   5        116.12         68.16        37.36 o                         
  11   1   5       1161.15       1051.56        54.10 o                         
  12   1   5        104.57         97.57        54.37 o                         
  13   1   5       1327.86       1382.20        81.28 o                         
  14   1   5        152.27        142.21        74.63 o                         
   0   2   5      70535.34      72550.62      1106.97 o                         
   1   2   5       1660.54       1953.74        27.24 o                         
   2   2   5          2.54         14.35        12.59 o                         
   3   2   5        582.89        786.04        19.30 o                         
   4   2   5      41134.44      40834.41       259.70 o                         
   5   2   5         50.98         69.71        12.82 o                         
   6   2   5       1511.99       1561.83        25.40 o                         
   7   2   5          1.48        -13.87        16.73 o                         
   8   2   5      15111.44      14393.25       149.75 o                         
   9   2   5        315.70        294.55        28.38 o                         
  10   2   5       2082.09       2129.11        61.81 o                         
  11   2   5        270.13        284.55        47.30 o                         
  12   2   5       1908.89       1891.38        82.07 o                         
  13   2   5        143.52        117.32        62.26 o                         
  14   2   5        283.81        308.54        76.54 o                         
   1   3   5      16834.69      16311.02       128.62 o                         
   2   3   5        133.91        169.97        11.03 o                         
   3   3   5       5894.00       5414.93        29.00 o                         
   4   3   5        445.42        420.07        14.47 o                         
   5   3   5      17638.62      16058.98       120.07 o                         
   6   3   5          5.35          0.91        14.56 o                         
   7   3   5       1838.45       1465.47        29.04 o                         
   8   3   5          0.66          7.26        22.22 o                         
   9   3   5       8840.60       8117.55        85.17 o                         
  10   3   5         75.93         54.84        35.21 o                         
  11   3   5       1192.96       1161.71        52.22 o                         
  12   3   5         48.48          1.02        54.38 o                         
  13   3   5       3015.34       2807.62       101.83 o                         
  14   3   5         81.14        195.33        75.52 o                         
   0   4   5       2319.89       2198.23        43.37 o                         
   1   4   5        321.46        479.59        12.07 o                         
   2   4   5       4828.66       5594.03        34.33 o                         
   3   4   5       1061.31        970.26        19.26 o                         
   4   4   5       2928.00       2203.13        28.37 o                         
   5   4   5        255.75        383.24        14.99 o                         
   6   4   5       1050.06        856.12        22.18 o                         
   7   4   5        237.63        257.33        18.89 o                         
   8   4   5       4580.66       4081.42        57.61 o                         
   9   4   5         13.14         56.78        28.25 o                         
  10   4   5         84.39         56.83        35.86 o                         
  11   4   5         78.65         69.90        43.33 o                         
  12   4   5        661.73        565.08        60.42 o                         
  13   4   5          8.69        176.19        63.15 o                         
  14   4   5         48.25         49.95        74.31 o                         
   1   5   5       6912.11       8373.86        62.66 o                         
   2   5   5       3709.64       4666.05        28.57 o                         
   3   5   5        102.20        216.54        11.10 o                         
   4   5   5         21.40         87.91        11.67 o                         
   5   5   5         54.69         82.43        13.70 o                         
   6   5   5         28.31          4.96        15.23 o                         
   7   5   5         22.05         16.18        18.29 o                         
   8   5   5         48.08        142.36        24.56 o                         
   9   5   5        787.86        921.97        34.64 o                         
  10   5   5          9.00         23.60        35.65 o                         
  11   5   5         41.99         10.81        43.18 o                         
  12   5   5         31.74        188.55        57.94 o                         
  13   5   5        190.08        200.93        64.70 o                         
  14   5   5          0.43         47.27        73.75 o                         
   0   6   5       3429.95       3375.91        67.58 o                         
   1   6   5        305.47        450.18        12.95 o                         
   2   6   5        121.91        329.19        12.47 o                         
   3   6   5       1274.42       1582.57        20.19 o                         
   4   6   5      19616.90      19605.86       104.54 o                         
   5   6   5         22.07         42.75        13.76 o                         
   6   6   5        639.49        706.21        21.11 o                         
   7   6   5         99.41         77.68        22.01 o                         
   8   6   5       5933.20       6058.33        52.41 o                         
   9   6   5        365.93        279.80        32.93 o                         
  10   6   5        945.19        976.93        46.68 o                         
  11   6   5         82.31        119.43        45.47 o                         
  12   6   5       1997.19       2343.38        80.33 o                         
  13   6   5        131.50        175.80        64.41 o                         
  14   6   5        310.88        334.36        72.75 o                         
   1   7   5      29173.88      29911.62       179.07 o                         
   2   7   5         90.25         80.72        11.80 o                         
   3   7   5      16351.21      16734.90        68.60 o                         
   4   7   5       1152.17       1161.73        21.41 o                         
   5   7   5      17784.77      17499.88       109.23 o                         
   6   7   5       1339.54       1163.33        26.15 o                         
   7   7   5       4363.74       4123.66        43.97 o                         
   8   7   5        696.81        795.81        32.19 o                         
   9   7   5       3355.38       3340.41        55.54 o                         
  10   7   5        233.90        244.09        41.81 o                         
  11   7   5        312.26        337.49        47.27 o                         
  12   7   5        140.04        153.82        52.31 o                         
  13   7   5       3036.89       3173.91       106.32 o                         
  14   7   5          6.18         11.42        70.36 o                         
   0   8   5      50070.12      53739.68       495.23 o                         
   1   8   5         22.55        136.27        12.46 o                         
   2   8   5        890.67        864.98        19.49 o                         
   3   8   5          3.02         34.84        12.61 o                         
   4   8   5      15019.90      13619.94       112.60 o                         
   5   8   5         26.35         86.70        14.36 o                         
   6   8   5         17.11         19.45        19.21 o                         
   7   8   5         38.81        105.46        23.54 o                         
   8   8   5       7866.28       7718.09        82.86 o                         
   9   8   5          7.42         20.14        32.26 o                         
  10   8   5       1744.06       1613.14        59.06 o                         
  11   8   5          0.04         24.18        44.96 o                         
  12   8   5       1423.60       1723.46        68.06 o                         
  13   8   5         85.57        106.56        65.87 o                         
  14   8   5        126.74        104.15        71.49 o                         
   1   9   5        158.28        328.39        14.55 o                         
   2   9   5       3249.11       3473.81        27.25 o                         
   3   9   5       2206.80       2533.63        41.18 o                         
   4   9   5       1225.70       1682.26        25.22 o                         
   5   9   5       1505.87       1581.23        31.21 o                         
   6   9   5         45.70          7.85        19.93 o                         
   7   9   5        104.72         85.09        25.48 o                         
   8   9   5       1130.12       1251.12        40.69 o                         
   9   9   5       1250.57       1338.55        51.80 o                         
  10   9   5          0.47          2.15        41.40 o                         
  11   9   5        334.59        356.53        49.75 o                         
  12   9   5        406.40        406.80        54.40 o                         
  13   9   5        363.80        319.29        65.23 o                         
   0  10   5       4122.46       3410.31        42.70 o                         
   1  10   5          1.32         16.22        12.85 o                         
   2  10   5        925.58        929.26        22.44 o                         
   3  10   5        161.56        195.09        16.19 o                         
   4  10   5       3336.40       3582.53        33.74 o                         
   5  10   5        658.32        802.89        22.52 o                         
   6  10   5         59.79         68.09        21.17 o                         
   7  10   5          2.12         11.98        23.95 o                         
   8  10   5       2902.23       2792.61        54.05 o                         
   9  10   5         33.47         82.50        39.05 o                         
  10  10   5         32.08         37.05        43.22 o                         
  11  10   5         82.34        138.90        48.75 o                         
  12  10   5        655.08        629.60        58.03 o                         
  13  10   5          9.27        106.26        66.32 o                         
   1  11   5      16143.05      15539.00        88.75 o                         
   2  11   5         61.99        150.17        15.71 o                         
   3  11   5       8795.51       7903.05        52.20 o                         
   4  11   5        173.87        166.78        18.55 o                         
   5  11   5       8326.97       7700.92        49.68 o                         
   6  11   5       1160.21       1124.54        32.69 o                         
   7  11   5        177.53        209.79        25.99 o                         
   8  11   5        901.77        798.07        41.16 o                         
   9  11   5       4860.76       4757.23        74.32 o                         
  10  11   5        663.64        649.83        50.03 o                         
  11  11   5       1215.63       1107.15        62.74 o                         
  12  11   5        660.19        561.94        63.31 o                         
  13  11   5       1323.28       1631.88        83.63 o                         
   0  12   5      25045.08      22725.91       256.21 o                         
   1  12   5          3.16          6.46        13.37 o                         
   2  12   5         20.63         22.79        15.27 o                         
   3  12   5        118.84        150.36        17.94 o                         
   4  12   5      15533.12      15034.48       111.44 o                         
   5  12   5        156.86        114.87        22.49 o                         
   6  12   5        577.41        529.45        28.50 o                         
   7  12   5         19.67         76.50        27.05 o                         
   8  12   5       7374.23       6839.20       102.15 o                         
   9  12   5        417.68        384.58        49.23 o                         
  10  12   5       1647.67       1715.26        67.80 o                         
  11  12   5         45.18        112.40        55.13 o                         
  12  12   5       1038.13       1109.35        69.94 o                         
  13  12   5        265.00        255.48        67.17 o                         
   1  13   5       5218.66       4869.61        43.11 o                         
   2  13   5         26.47         13.01        17.45 o                         
   3  13   5       1260.93       1236.15        27.98 o                         
   4  13   5         97.61        174.42        22.33 o                         
   5  13   5       4188.06       3636.59        80.40 o                         
   6  13   5        227.88        119.14        28.40 o                         
   7  13   5       1640.65       1496.98        46.23 o                         
   8  13   5        287.43        414.83        46.31 o                         
   9  13   5       1192.50       1284.87        59.15 o                         
  10  13   5          0.65         21.94        50.50 o                         
  11  13   5         17.87          1.03        56.05 o                         
  12  13   5        353.81        388.65        65.43 o                         
  13  13   5        935.51       1067.73        76.22 o                         
   0  14   5        157.82        146.34        27.22 o                         
   1  14   5         22.94        109.01        19.45 o                         
   2  14   5         17.87         27.31        21.48 o                         
   3  14   5         19.30          7.82        22.25 o                         
   4  14   5         20.57         72.01        26.42 o                         
   5  14   5         56.60         95.12        27.57 o                         
   6  14   5         92.39         37.24        28.87 o                         
   7  14   5        334.26        330.59        40.84 o                         
   8  14   5          0.02         -7.69        46.58 o                         
   9  14   5         57.12         85.93        52.03 o                         
  10  14   5         32.68        -67.61        52.20 o                         
  11  14   5        112.48         43.08        58.51 o                         
  12  14   5         21.32         70.47        63.41 o                         
   1  15   5       5148.34       5021.57        46.82 o                         
   2  15   5        293.67        284.43        25.34 o                         
   3  15   5         26.54         32.65        24.06 o                         
   4  15   5        985.23        949.59        34.43 o                         
   5  15   5       3284.67       3186.11        54.98 o                         
   6  15   5        602.47        599.63        37.18 o                         
   7  15   5       1396.61       1490.43        58.92 o                         
   8  15   5         70.47         77.19        49.57 o                         
   9  15   5        402.65        336.10        57.78 o                         
  10  15   5          1.51        -12.03        56.89 o                         
  11  15   5        194.03        205.37        61.93 o                         
  12  15   5         15.30         71.50        64.76 o                         
   0  16   5       2561.74       2406.81        65.33 o                         
   1  16   5        141.61         91.94        27.36 o                         
   2  16   5        503.36        552.37        29.15 o                         
   3  16   5        611.97        706.94        30.99 o                         
   4  16   5      14406.51      13989.19       129.15 o                         
   5  16   5          3.67         46.26        30.13 o                         
   6  16   5        455.36        445.50        42.56 o                         
   7  16   5        162.00        112.51        44.64 o                         
   8  16   5       3858.67       3701.42        90.85 o                         
   9  16   5         54.89         94.52        56.39 o                         
  10  16   5        242.87        215.96        62.58 o                         
  11  16   5          1.30         26.97        64.51 o                         
  12  16   5       1572.33       1670.35        87.50 o                         
   1  17   5      11528.20      10987.65       144.49 o                         
   2  17   5       1923.87       1961.61        47.54 o                         
   3  17   5       2554.14       2155.37        52.40 o                         
   4  17   5        258.23        232.42        32.13 o                         
   5  17   5       2414.75       2427.29        54.16 o                         
   6  17   5         23.16         27.69        38.76 o                         
   7  17   5        667.73        720.07        56.98 o                         
   8  17   5         26.35          3.48        53.34 o                         
   9  17   5       3192.27       2980.73       137.21 o                         
  10  17   5         39.23         17.80        62.28 o                         
  11  17   5        187.58        143.23        68.89 o                         
   0  18   5       2642.60       2338.56        73.11 o                         
   1  18   5         46.64         93.74        29.57 o                         
   2  18   5        179.38        152.38        31.30 o                         
   3  18   5        514.84        601.65        37.82 o                         
   4  18   5       1267.55       1331.19        45.21 o                         
   5  18   5         18.52        -19.98        37.46 o                         
   6  18   5         26.25          9.07        38.98 o                         
   7  18   5        271.47        255.62        51.65 o                         
   8  18   5        843.69        880.68        65.21 o                         
   9  18   5         52.21         90.48        60.48 o                         
  10  18   5        205.45        214.76        66.82 o                         
  11  18   5         91.21        106.77        70.87 o                         
   1  19   5       2032.24       1881.73        52.30 o                         
   2  19   5       1360.35       1373.76        44.25 o                         
   3  19   5        152.42        153.98        36.23 o                         
   4  19   5        523.39        578.61        43.52 o                         
   5  19   5        245.57        200.61        44.35 o                         
   6  19   5         94.43        156.07        49.93 o                         
   7  19   5         66.18         60.06        57.05 o                         
   8  19   5         13.42         81.73        61.37 o                         
   9  19   5        195.67        222.09        71.80 o                         
  10  19   5          9.73        -43.72        71.84 o                         
   0  20   5        696.36        763.91        57.10 o                         
   1  20   5        867.75        904.35        41.40 o                         
   2  20   5        888.09        897.15        44.42 o                         
   3  20   5        551.62        541.46        43.65 o                         
   4  20   5       4235.96       3990.87        72.20 o                         
   5  20   5         28.38         56.18        45.13 o                         
   6  20   5        582.42        602.69        59.50 o                         
   7  20   5          0.03        -64.62        55.46 o                         
   8  20   5       1764.51       1994.20        83.45 o                         
   9  20   5          0.44         95.29        67.87 o                         
  10  20   5         29.00        -24.50        75.23 o                         
   1  21   5       5145.70       5049.15        68.42 o                         
   2  21   5        237.01        255.60        40.61 o                         
   3  21   5        905.16        966.66        49.84 o                         
   4  21   5        429.78        429.79        49.13 o                         
   5  21   5       3387.28       3392.12        84.77 o                         
   6  21   5        213.73        214.52        57.84 o                         
   7  21   5        711.66        737.38        66.39 o                         
   8  21   5         31.61         43.17        62.89 o                         
   9  21   5        948.05        924.27        78.80 o                         
   0  22   5       3010.83       3183.49       119.73 o                         
   1  22   5         81.22        111.90        42.49 o                         
   2  22   5         97.34         65.66        42.43 o                         
   3  22   5          2.04         64.63        43.09 o                         
   4  22   5       1880.42       2097.48        70.51 o                         
   5  22   5          3.56        -10.01        55.37 o                         
   6  22   5         92.64        123.24        60.87 o                         
   7  22   5         24.29         44.87        61.99 o                         
   8  22   5       1625.54       1820.04        82.45 o                         
   9  22   5          8.68        -30.80        66.89 o                         
   1  23   5          3.58        -33.09        43.03 o                         
   2  23   5         80.44         31.94        44.57 o                         
   3  23   5         95.57         66.72        48.28 o                         
   4  23   5          2.13         38.06        52.39 o                         
   5  23   5        302.57        380.73        62.73 o                         
   6  23   5          3.00         41.40        61.75 o                         
   7  23   5         18.69        -43.35        63.01 o                         
   8  23   5          2.84         42.28        67.35 o                         
   0  24   5        138.76        160.02        73.67 o                         
   1  24   5          0.03         -8.92        48.17 o                         
   2  24   5          5.30        -10.17        48.61 o                         
   3  24   5         51.89         83.45        54.20 o                         
   4  24   5        706.95        707.93        62.35 o                         
   5  24   5         11.38          3.78        61.35 o                         
   6  24   5          0.77        -24.48        63.49 o                         
   7  24   5          2.08        -56.35        70.89 o                         
   1  25   5       1096.99       1131.50        60.69 o                         
   2  25   5          2.30         22.75        54.30 o                         
   3  25   5        289.73        339.21        62.74 o                         
   4  25   5          0.03         -9.56        65.34 o                         
   5  25   5        792.55        702.95        75.92 o                         
   6  25   5         66.53         15.91        70.97 o                         
   0  26   5       1230.38       1324.83        96.36 o                         
   1  26   5         29.64        -23.68        56.55 o                         
   2  26   5         45.24         69.10        61.02 o                         
   3  26   5         29.47          4.54        61.77 o                         
   4  26   5       1990.38       2161.43        94.11 o                         
   5  26   5         11.72        -10.08        71.30 o                         
   1  27   5        964.02       1047.56        79.63 o                         
   2  27   5          1.94         66.58        63.27 o                         
   3  27   5         53.61         77.37        66.09 o                         
   0   0   6      22170.56      24715.18       541.76 o                         
   1   0   6        316.56        540.54        30.74 o                         
   2   0   6        922.96        940.65        26.39 o                         
   3   0   6       4430.09       3682.91        49.35 o                         
   4   0   6      11427.21      10714.90        94.40 o                         
   5   0   6       1143.20       1155.19        36.21 o                         
   6   0   6       1163.31        984.45        33.84 o                         
   7   0   6       2749.10       2521.25        46.43 o                         
   8   0   6       6875.25       6733.44       120.37 o                         
   9   0   6         30.00        -15.47        40.61 o                         
  10   0   6        132.56         50.48        56.81 o                         
  11   0   6       1326.48       1465.72        93.17 o                         
  12   0   6       3660.82       3046.00       122.62 o                         
  13   0   6        335.47        259.17        98.92 o                         
  14   0   6        677.28        603.69       113.19 o                         
   1   1   6       2370.58       2014.40        28.16 o                         
   2   1   6       1464.59       1425.38        23.59 o                         
   3   1   6       3325.36       3314.82        26.24 o                         
   4   1   6        301.47        222.73        16.46 o                         
   5   1   6       8329.28       8240.50        74.18 o                         
   6   1   6       2319.26       1767.72        25.72 o                         
   7   1   6       1913.35       1987.11        30.33 o                         
   8   1   6        154.45        134.15        26.66 o                         
   9   1   6       3695.18       3027.34        52.36 o                         
  10   1   6       1392.11       1367.37        52.36 o                         
  11   1   6        219.02        247.31        47.83 o                         
  12   1   6        384.30        589.25        56.47 o                         
  13   1   6        533.25        433.69        71.02 o                         
  14   1   6        297.51        320.47        77.82 o                         
   0   2   6       6744.77       7161.93        91.43 o                         
   1   2   6        741.69       1272.79        19.20 o                         
   2   2   6        190.61        305.03        16.18 o                         
   3   2   6       1914.38       1645.01        23.07 o                         
   4   2   6       1959.11       2078.67        23.92 o                         
   5   2   6         44.11        123.95        12.41 o                         
   6   2   6        287.55        294.34        16.64 o                         
   7   2   6        514.10        491.04        20.53 o                         
   8   2   6        956.22       1047.04        33.40 o                         
   9   2   6        107.99        211.31        32.53 o                         
  10   2   6          5.21         -0.53        37.76 o                         
  11   2   6        201.66        170.84        47.18 o                         
  12   2   6         14.73         47.28        54.55 o                         
  13   2   6         12.65         37.42        61.65 o                         
  14   2   6          7.70          8.96        74.23 o                         
   1   3   6         58.72        154.53        12.33 o                         
   2   3   6       3045.30       2973.27        29.30 o                         
   3   3   6        173.77        188.91        11.86 o                         
   4   3   6        369.70        325.84        15.29 o                         
   5   3   6       2622.25       2504.38        28.88 o                         
   6   3   6        406.82        510.82        18.36 o                         
   7   3   6        227.91        136.53        18.96 o                         
   8   3   6         14.19         74.45        24.99 o                         
   9   3   6       1014.85       1239.08        42.01 o                         
  10   3   6        146.43        188.64        40.27 o                         
  11   3   6         19.05         25.51        45.41 o                         
  12   3   6          4.50         77.72        55.67 o                         
  13   3   6         68.97        175.14        63.57 o                         
  14   3   6         41.84         19.80        74.09 o                         
   0   4   6      37871.25      39351.07       550.06 o                         
   1   4   6      11885.82      11023.88        76.08 o                         
   2   4   6       3010.59       3672.21        25.81 o                         
   3   4   6       1719.22       1609.75        21.53 o                         
   4   4   6      17346.12      17375.18        87.59 o                         
   5   4   6        887.61        949.50        20.55 o                         
   6   4   6        213.84        313.67        17.43 o                         
   7   4   6       3257.72       3139.26        37.46 o                         
   8   4   6       6478.22       6289.66        82.08 o                         
   9   4   6        332.08        465.78        33.61 o                         
  10   4   6        319.87        453.49        43.57 o                         
  11   4   6        730.00        728.29        53.86 o                         
  12   4   6       2000.64       2165.59        86.63 o                         
  13   4   6         10.32         47.18        62.34 o                         
  14   4   6        264.18        260.80        77.95 o                         
   1   5   6       9752.79       8778.43        67.18 o                         
   2   5   6       7166.81       6499.53        52.12 o                         
   3   5   6      13375.83      12298.97        66.15 o                         
   4   5   6        671.29        746.47        18.14 o                         
   5   5   6       7790.84       7339.32        55.67 o                         
   6   5   6       4036.05       4357.15        37.85 o                         
   7   5   6       2915.94       2367.39        35.05 o                         
   8   5   6       1034.77        879.81        33.29 o                         
   9   5   6       4829.14       4926.79        64.27 o                         
  10   5   6       1620.72       1497.63        54.72 o                         
  11   5   6        653.96        616.88        54.05 o                         
  12   5   6        541.56        535.02        62.18 o                         
  13   5   6       1530.36       1633.18        80.35 o                         
  14   5   6        293.86        344.39        73.03 o                         
   0   6   6       2008.68       1454.81        28.33 o                         
   1   6   6       1282.58        860.15        17.39 o                         
   2   6   6         92.37        104.43        11.35 o                         
   3   6   6       3234.87       3471.99        36.38 o                         
   4   6   6       3559.52       3244.86        30.67 o                         
   5   6   6        174.82        228.19        14.66 o                         
   6   6   6       2029.12       2100.60        30.29 o                         
   7   6   6       2501.66       2287.14        41.75 o                         
   8   6   6       1698.32       1713.58        44.32 o                         
   9   6   6          6.47         13.63        30.13 o                         
  10   6   6        273.87        293.91        40.56 o                         
  11   6   6        382.83        361.12        52.71 o                         
  12   6   6        806.16        814.37        65.68 o                         
  13   6   6         33.41         50.72        64.41 o                         
  14   6   6          9.73         43.51        70.23 o                         
   1   7   6          0.67         19.14        11.49 o                         
   2   7   6        269.12        335.46        13.86 o                         
   3   7   6       3247.39       3544.53        24.44 o                         
   4   7   6        333.81        408.00        15.84 o                         
   5   7   6        168.52        245.31        15.45 o                         
   6   7   6        166.70        178.06        18.43 o                         
   7   7   6         60.06         72.35        24.90 o                         
   8   7   6        242.03        370.54        30.32 o                         
   9   7   6        266.60        341.60        34.81 o                         
  10   7   6        136.36        170.58        41.65 o                         
  11   7   6         49.41         87.52        50.88 o                         
  12   7   6         13.09         74.07        56.02 o                         
  13   7   6         28.43         16.56        64.47 o                         
   0   8   6      19958.44      22082.31       178.01 o                         
   1   8   6         25.69        108.97        12.25 o                         
   2   8   6        178.12        105.68        13.27 o                         
   3   8   6       3877.24       3680.91        26.49 o                         
   4   8   6       4157.27       4404.48        50.10 o                         
   5   8   6       1071.72        951.82        23.26 o                         
   6   8   6       1282.15       1168.42        28.86 o                         
   7   8   6        877.91        833.01        31.71 o                         
   8   8   6       2519.43       2511.50        49.43 o                         
   9   8   6        263.27        237.58        35.05 o                         
  10   8   6        753.20        760.72        48.28 o                         
  11   8   6       1623.06       1588.85        63.75 o                         
  12   8   6        691.44        711.46        64.02 o                         
  13   8   6         82.08        183.41        73.29 o                         
   1   9   6       9296.43       9759.29        72.21 o                         
   2   9   6       6223.95       6544.42        47.17 o                         
   3   9   6       5367.96       5324.47        45.29 o                         
   4   9   6         44.64         38.40        14.96 o                         
   5   9   6       6184.98       5767.77        39.86 o                         
   6   9   6       3149.80       2788.75        43.55 o                         
   7   9   6       3020.99       3084.11        48.25 o                         
   8   9   6        153.54        208.24        31.20 o                         
   9   9   6       4657.16       4220.17        75.23 o                         
  10   9   6        588.26        659.22        48.61 o                         
  11   9   6         96.80        144.31        51.49 o                         
  12   9   6          6.93         52.59        63.62 o                         
  13   9   6       2012.79       2192.15       106.90 o                         
   0  10   6       4325.01       4263.20        45.39 o                         
   1  10   6       2812.74       3131.07        36.88 o                         
   2  10   6         19.45         61.69        14.85 o                         
   3  10   6        714.54        599.06        20.06 o                         
   4  10   6       8227.88       8419.68        42.63 o                         
   5  10   6       2250.66       2056.07        33.48 o                         
   6  10   6          8.00         30.63        25.64 o                         
   7  10   6        555.63        609.65        32.25 o                         
   8  10   6       1415.82       1421.05        44.38 o                         
   9  10   6        198.68        185.59        42.30 o                         
  10  10   6         59.36         53.68        47.83 o                         
  11  10   6        356.46        373.73        55.41 o                         
  12  10   6        918.03       1000.08        71.31 o                         
  13  10   6         87.60        138.43        71.96 o                         
   1  11   6       1256.63       1420.88        24.38 o                         
   2  11   6        947.30       1027.36        25.47 o                         
   3  11   6        775.82        872.82        25.72 o                         
   4  11   6          3.25         23.37        20.50 o                         
   5  11   6       1374.99       1286.62        36.17 o                         
   6  11   6        168.63        165.60        28.98 o                         
   7  11   6        139.33        139.45        30.86 o                         
   8  11   6          8.83          3.27        32.37 o                         
   9  11   6       1281.65       1344.19        58.83 o                         
  10  11   6        376.02        327.07        52.38 o                         
  11  11   6         26.44         51.85        54.08 o                         
  12  11   6        302.62        314.90        65.92 o                         
  13  11   6        109.01        212.67        70.23 o                         
   0  12   6        308.14        392.80        34.00 o                         
   1  12   6        303.64        296.80        19.78 o                         
   2  12   6         15.67         27.13        18.99 o                         
   3  12   6        424.97        450.60        23.41 o                         
   4  12   6        657.17        625.32        26.47 o                         
   5  12   6         87.10        165.90        26.31 o                         
   6  12   6         66.60         84.92        29.34 o                         
   7  12   6        151.94        103.33        31.75 o                         
   8  12   6          7.31         60.90        39.65 o                         
   9  12   6        741.07        814.85        53.36 o                         
  10  12   6        280.51        297.67        53.88 o                         
  11  12   6        113.62        127.02        56.38 o                         
  12  12   6          2.24         53.98        64.51 o                         
   1  13   6       5519.88       5345.70        48.67 o                         
   2  13   6       1597.12       1345.01        33.04 o                         
   3  13   6       3266.99       3043.55        39.65 o                         
   4  13   6        304.61        376.73        25.95 o                         
   5  13   6       4206.38       3771.68        51.23 o                         
   6  13   6        954.16        895.78        37.61 o                         
   7  13   6       1363.99       1274.94        45.16 o                         
   8  13   6        509.73        509.68        48.42 o                         
   9  13   6       3236.98       2684.73        86.00 o                         
  10  13   6         59.40        119.75        52.80 o                         
  11  13   6        152.43        179.75        59.43 o                         
  12  13   6          5.42          3.95        65.55 o                         
   0  14   6      25865.79      24286.22       236.35 o                         
   1  14   6        119.42         92.22        24.99 o                         
   2  14   6          0.43        -11.68        24.15 o                         
   3  14   6       1509.63       1496.51        36.21 o                         
   4  14   6       5551.33       5181.44        52.81 o                         
   5  14   6        267.17        300.35        30.62 o                         
   6  14   6         16.52         -0.15        31.17 o                         
   7  14   6       2519.41       2505.28        71.56 o                         
   8  14   6       2527.69       2489.12        77.47 o                         
   9  14   6        277.13        280.58        54.82 o                         
  10  14   6        304.79        362.96        60.32 o                         
  11  14   6       1778.57       1624.54        74.62 o                         
  12  14   6       1468.66       1328.10        82.55 o                         
   1  15   6        825.27        820.26        32.53 o                         
   2  15   6       3562.02       3301.63        48.55 o                         
   3  15   6       5068.81       4593.61        59.90 o                         
   4  15   6        583.17        595.68        32.49 o                         
   5  15   6       1308.10       1197.65        42.08 o                         
   6  15   6       1236.76       1176.29        43.38 o                         
   7  15   6        354.50        294.30        46.16 o                         
   8  15   6        263.70        346.72        54.24 o                         
   9  15   6        384.36        402.71        59.01 o                         
  10  15   6        281.25        389.94        62.78 o                         
  11  15   6         82.44        129.78        64.62 o                         
  12  15   6        152.82        226.74        71.26 o                         
   0  16   6       1091.73       1229.27        52.17 o                         
   1  16   6        799.83        846.90        34.06 o                         
   2  16   6        247.07        258.96        30.09 o                         
   3  16   6         43.91         83.99        30.98 o                         
   4  16   6       1046.33       1003.98        39.61 o                         
   5  16   6        258.32        329.06        37.79 o                         
   6  16   6         41.30         97.13        39.52 o                         
   7  16   6        188.28        166.09        46.78 o                         
   8  16   6        258.98        220.60        54.77 o                         
   9  16   6         15.68         40.23        56.90 o                         
  10  16   6        274.02        334.09        65.09 o                         
  11  16   6         13.56          9.79        66.78 o                         
   1  17   6        100.33        126.20        30.40 o                         
   2  17   6       1001.39        953.20        37.02 o                         
   3  17   6        867.96        847.37        39.46 o                         
   4  17   6         27.99         61.39        33.54 o                         
   5  17   6       1868.20       1855.22        58.65 o                         
   6  17   6        596.39        557.04        49.07 o                         
   7  17   6         65.85         90.56        52.80 o                         
   8  17   6        234.31        269.72        62.87 o                         
   9  17   6        499.69        491.18        64.17 o                         
  10  17   6          3.92         32.41        63.92 o                         
  11  17   6        186.50        248.50        71.09 o                         
   0  18   6       8384.11       7903.00        96.98 o                         
   1  18   6       1654.13       1656.00        49.81 o                         
   2  18   6       2737.54       2721.23        55.06 o                         
   3  18   6        729.66        758.25        40.67 o                         
   4  18   6       4126.14       4139.01        64.92 o                         
   5  18   6        793.61        788.44        48.34 o                         
   6  18   6        461.72        341.23        49.47 o                         
   7  18   6        572.22        642.03        62.76 o                         
   8  18   6       3543.57       3153.58       105.57 o                         
   9  18   6        474.91        455.20        72.80 o                         
  10  18   6        431.74        341.03        75.71 o                         
   1  19   6        395.84        449.67        36.51 o                         
   2  19   6       1483.23       1469.24        48.44 o                         
   3  19   6       1165.82       1249.15        46.50 o                         
   4  19   6        347.02        396.17        40.76 o                         
   5  19   6       1531.03       1493.42        60.52 o                         
   6  19   6        529.98        671.11        55.61 o                         
   7  19   6        581.52        587.34        60.87 o                         
   8  19   6        324.18        357.08        65.43 o                         
   9  19   6        603.45        457.92        74.71 o                         
  10  19   6        104.85         94.18        76.07 o                         
   0  20   6        424.64        580.36        55.33 o                         
   1  20   6        126.34        150.02        36.09 o                         
   2  20   6        127.68        107.64        38.34 o                         
   3  20   6          8.12         41.09        38.18 o                         
   4  20   6        733.14        942.56        52.54 o                         
   5  20   6         43.29         88.26        49.96 o                         
   6  20   6        211.45        149.73        56.17 o                         
   7  20   6        272.96        369.33        61.87 o                         
   8  20   6        355.15        347.91        65.69 o                         
   9  20   6         11.92         90.47        69.47 o                         
   1  21   6        651.81        750.98        45.27 o                         
   2  21   6          9.07          0.09        38.81 o                         
   3  21   6         77.15         26.65        42.20 o                         
   4  21   6        177.62        248.07        52.31 o                         
   5  21   6          2.09         38.53        51.93 o                         
   6  21   6         15.43         29.15        57.54 o                         
   7  21   6          0.59         -1.38        61.08 o                         
   8  21   6         12.38        108.07        64.86 o                         
   9  21   6        355.69        248.72        69.96 o                         
   0  22   6       1962.54       1824.01        79.74 o                         
   1  22   6         13.45        -25.53        40.37 o                         
   2  22   6        113.32        105.70        44.06 o                         
   3  22   6         80.37         95.60        44.90 o                         
   4  22   6        675.46        602.19        57.93 o                         
   5  22   6         60.09        118.48        59.04 o                         
   6  22   6        172.13        249.65        63.08 o                         
   7  22   6          3.32         55.14        63.61 o                         
   8  22   6        791.51        906.92        75.44 o                         
   1  23   6       1489.63       1355.93        56.56 o                         
   2  23   6        990.12       1071.48        55.15 o                         
   3  23   6        554.22        516.77        54.92 o                         
   4  23   6         27.54         16.07        54.04 o                         
   5  23   6       1198.00       1257.24        72.34 o                         
   6  23   6        468.53        459.25        67.52 o                         
   7  23   6        460.28        423.29        71.17 o                         
   0  24   6        582.97        548.40        82.98 o                         
   1  24   6        595.37        711.19        56.15 o                         
   2  24   6          0.22        -18.19        47.55 o                         
   3  24   6        220.06        242.69        57.60 o                         
   4  24   6       1200.72       1065.73        71.84 o                         
   5  24   6        471.13        635.44        69.33 o                         
   6  24   6          8.24        -27.14        65.43 o                         
   1  25   6        126.64         96.58        55.77 o                         
   2  25   6        615.69        796.92        63.93 o                         
   3  25   6          5.54         41.44        66.77 o                         
   4  25   6         88.72         22.90        67.85 o                         
   5  25   6        709.48        876.21        79.57 o                         
   0  26   6        169.33         90.93        83.20 o                         
   1  26   6        116.52        139.76        59.04 o                         
   2  26   6         88.96        133.93        67.80 o                         
   3  26   6          5.52         -1.57        68.90 o                         
   4  26   6        212.85        132.44        72.48 o                         
   1  27   6        772.63        654.75        76.34 o                         
   2  27   6        338.88        291.22        79.98 o                         
   1   1   7        408.14        583.80        20.77 o                         
   2   1   7       6879.21       6594.37        57.29 o                         
   3   1   7        123.22        280.59        16.35 o                         
   4   1   7         73.44        114.28        16.18 o                         
   5   1   7         25.05         48.46        13.51 o                         
   6   1   7       2713.20       2737.31        34.26 o                         
   7   1   7         24.33         28.28        19.41 o                         
   8   1   7       1095.25       1015.30        36.38 o                         
   9   1   7        788.41        773.81        37.67 o                         
  10   1   7       1761.46       1629.68        63.52 o                         
  11   1   7        433.34        436.75        50.24 o                         
  12   1   7        296.57        307.93        54.33 o                         
  13   1   7        159.70        196.71        68.13 o                         
  14   1   7        326.36        363.25        78.59 o                         
   0   2   7       2821.56       2951.20        61.77 o                         
   1   2   7      16267.67      16239.40       154.86 o                         
   2   2   7         21.98         39.24        15.84 o                         
   3   2   7      17033.95      16814.06        90.40 o                         
   4   2   7       3680.04       3648.81        32.93 o                         
   5   2   7       4737.63       4467.04        41.74 o                         
   6   2   7        319.59        326.34        17.66 o                         
   7   2   7       8964.00       8469.06        79.99 o                         
   8   2   7        804.50        778.11        32.96 o                         
   9   2   7       1137.92       1120.25        41.10 o                         
  10   2   7          0.34        -44.61        38.46 o                         
  11   2   7       4430.84       4496.54        91.28 o                         
  12   2   7        859.92        890.59        65.52 o                         
  13   2   7        291.86        216.22        64.74 o                         
  14   2   7         13.62         -7.56        73.97 o                         
   1   3   7       7491.47       7707.61        90.81 o                         
   2   3   7      23048.00      22112.39       141.84 o                         
   3   3   7        902.19        976.52        19.77 o                         
   4   3   7         52.19         69.43        13.59 o                         
   5   3   7       3194.24       3002.73        31.63 o                         
   6   3   7      13188.98      12159.07        75.34 o                         
   7   3   7       2109.69       1902.90        34.94 o                         
   8   3   7         15.03        -15.81        26.89 o                         
   9   3   7       1640.95       1513.97        49.75 o                         
  10   3   7       4072.93       4028.92        72.57 o                         
  11   3   7         18.91         24.67        46.80 o                         
  12   3   7       1058.14       1228.17        69.52 o                         
  13   3   7         21.68          4.72        62.50 o                         
   0   4   7       2039.11       2300.62        31.66 o                         
   1   4   7       8979.84       9313.44        83.40 o                         
   2   4   7        371.44        385.81        15.34 o                         
   3   4   7       3680.84       3330.10        27.80 o                         
   4   4   7       1056.77        988.08        22.41 o                         
   5   4   7       2603.86       2530.97        29.90 o                         
   6   4   7        673.81        627.68        21.58 o                         
   7   4   7        770.44        859.52        28.24 o                         
   8   4   7        534.53        556.04        33.70 o                         
   9   4   7        106.50        125.57        33.56 o                         
  10   4   7         11.41         -5.28        40.38 o                         
  11   4   7        170.17        274.60        50.14 o                         
  12   4   7        600.37        546.31        63.01 o                         
  13   4   7         10.66         13.99        63.38 o                         
   1   5   7        311.10        524.20        14.23 o                         
   2   5   7        194.43        165.80        14.00 o                         
   3   5   7       2389.82       2270.13        25.99 o                         
   4   5   7        368.32        429.53        18.57 o                         
   5   5   7         25.43         79.83        15.00 o                         
   6   5   7       1193.83       1113.03        26.00 o                         
   7   5   7       1230.66       1326.04        34.55 o                         
   8   5   7        286.09        276.78        30.22 o                         
   9   5   7         34.80         39.53        33.59 o                         
  10   5   7          4.77         16.43        40.70 o                         
  11   5   7         59.14         34.31        49.13 o                         
  12   5   7         44.16         25.04        57.80 o                         
  13   5   7         16.92        -19.03        63.45 o                         
   0   6   7       7616.66       7399.91        70.97 o                         
   1   6   7       8273.99       7790.28        66.53 o                         
   2   6   7        119.80        125.61        11.95 o                         
   3   6   7       9319.23       8962.03        49.70 o                         
   4   6   7       4797.31       4907.03        34.60 o                         
   5   6   7       4675.03       4521.26        37.48 o                         
   6   6   7        304.36        379.41        20.89 o                         
   7   6   7       7312.60       6823.65        77.02 o                         
   8   6   7        446.82        504.04        32.08 o                         
   9   6   7        749.18        733.11        40.28 o                         
  10   6   7        167.95        168.84        43.19 o                         
  11   6   7       1181.13       1206.48        61.82 o                         
  12   6   7        339.20        254.95        61.72 o                         
  13   6   7        173.46         33.17        71.24 o                         
   1   7   7       3482.74       3499.21        27.54 o                         
   2   7   7      19038.54      17202.27       102.78 o                         
   3   7   7       3536.70       3244.93        27.41 o                         
   4   7   7        668.74        639.75        20.85 o                         
   5   7   7       2307.26       2263.29        30.25 o                         
   6   7   7      10059.83       9458.86        82.08 o                         
   7   7   7        790.41        763.47        31.46 o                         
   8   7   7        903.82        893.54        35.63 o                         
   9   7   7       2392.74       2032.37        55.86 o                         
  10   7   7      10125.86       9115.25       137.95 o                         
  11   7   7        154.99        100.27        56.05 o                         
  12   7   7        738.03        670.08        73.16 o                         
  13   7   7        273.72        290.95        75.83 o                         
   0   8   7       5642.16       6094.27        67.93 o                         
   1   8   7       3863.36       3141.44        31.97 o                         
   2   8   7        195.80        244.65        15.00 o                         
   3   8   7       5235.35       4713.90        37.56 o                         
   4   8   7        758.74        890.57        23.74 o                         
   5   8   7       1074.17       1044.24        27.02 o                         
   6   8   7         41.34         33.69        23.55 o                         
   7   8   7       5006.42       4231.34        60.83 o                         
   8   8   7        414.50        483.51        33.25 o                         
   9   8   7        309.51        342.08        39.40 o                         
  10   8   7         58.22        136.36        49.30 o                         
  11   8   7        800.18        810.53        65.51 o                         
  12   8   7        518.94        441.13        68.08 o                         
  13   8   7        140.40        187.90        74.63 o                         
   1   9   7         97.52        151.38        15.42 o                         
   2   9   7       1728.66       1615.96        27.96 o                         
   3   9   7        205.16        209.66        17.27 o                         
   4   9   7         24.06         13.02        18.87 o                         
   5   9   7        116.07        159.86        22.31 o                         
   6   9   7       2408.34       2237.99        47.92 o                         
   7   9   7        177.41        176.85        30.51 o                         
   8   9   7         46.47         59.73        32.55 o                         
   9   9   7        144.92        134.89        38.58 o                         
  10   9   7         26.96         91.98        51.08 o                         
  11   9   7        361.64        353.49        58.15 o                         
  12   9   7        342.90        410.99        68.40 o                         
  13   9   7         97.18        117.45        76.59 o                         
   0  10   7       2683.93       2340.48        45.71 o                         
   1  10   7         93.57        153.20        17.48 o                         
   2  10   7        855.26       1085.84        27.06 o                         
   3  10   7        195.31        200.08        18.84 o                         
   4  10   7         14.06         11.72        20.14 o                         
   5  10   7        920.84       1006.68        32.64 o                         
   6  10   7         19.69        108.45        29.51 o                         
   7  10   7        865.12        966.34        39.58 o                         
   8  10   7          9.82         -1.82        33.39 o                         
   9  10   7          4.82        -10.15        41.17 o                         
  10  10   7          3.84         23.87        51.45 o                         
  11  10   7        124.95        155.68        58.85 o                         
  12  10   7        180.40        202.41        68.54 o                         
  13  10   7         95.27         85.55        76.41 o                         
   1  11   7        176.32        216.75        21.82 o                         
   2  11   7      11711.85      11533.57        59.11 o                         
   3  11   7       4630.49       4100.36        40.39 o                         
   4  11   7       1803.09       1713.81        39.52 o                         
   5  11   7        149.14        143.99        27.70 o                         
   6  11   7       8659.03       8489.03        67.41 o                         
   7  11   7       1085.49        987.22        39.04 o                         
   8  11   7         94.77         86.44        36.53 o                         
   9  11   7        198.53        210.22        45.00 o                         
  10  11   7       3102.31       3157.37        90.84 o                         
  11  11   7        405.78        406.23        62.88 o                         
  12  11   7       1107.66        923.11        74.14 o                         
   0  12   7       6728.88       6091.27        71.01 o                         
   1  12   7       2279.81       2322.38        38.19 o                         
   2  12   7        165.75        245.26        23.64 o                         
   3  12   7       7132.16       6735.58        56.59 o                         
   4  12   7       2810.81       2804.71        44.45 o                         
   5  12   7       2716.50       2510.15        49.59 o                         
   6  12   7         27.29         13.75        29.82 o                         
   7  12   7       4750.03       4650.16        63.01 o                         
   8  12   7        252.00        235.84        44.52 o                         
   9  12   7       1145.87       1243.14        61.46 o                         
  10  12   7          4.49          8.49        51.38 o                         
  11  12   7       1857.24       2087.08        86.76 o                         
  12  12   7        178.80        179.56        67.55 o                         
   1  13   7       1443.97       1425.28        37.54 o                         
   2  13   7       4138.76       3669.63        64.26 o                         
   3  13   7          4.78         17.37        23.61 o                         
   4  13   7         18.68         76.13        29.15 o                         
   5  13   7        408.26        473.76        33.47 o                         
   6  13   7       3050.48       3075.30        62.70 o                         
   7  13   7        391.65        350.07        37.09 o                         
   8  13   7        740.73        735.78        51.80 o                         
   9  13   7        530.89        513.19        56.02 o                         
  10  13   7       1224.59       1341.70        69.40 o                         
  11  13   7          9.34         46.94        62.24 o                         
  12  13   7         37.96         -3.72        66.98 o                         
   0  14   7        828.71       1028.81        47.35 o                         
   1  14   7        184.66        142.47        26.21 o                         
   2  14   7        601.92        585.10        29.12 o                         
   3  14   7       1662.10       1588.12        40.83 o                         
   4  14   7        487.47        564.82        35.50 o                         
   5  14   7         49.71         49.95        33.46 o                         
   6  14   7          9.38         56.70        33.53 o                         
   7  14   7        316.72        299.13        38.11 o                         
   8  14   7          4.40         21.24        46.73 o                         
   9  14   7         24.53         48.42        53.07 o                         
  10  14   7          4.31        112.73        58.32 o                         
  11  14   7        357.89        236.75        70.36 o                         
   1  15   7        583.77        598.28        31.76 o                         
   2  15   7       6545.64       6184.80        58.14 o                         
   3  15   7          4.07         53.82        27.74 o                         
   4  15   7         19.64         30.04        31.65 o                         
   5  15   7        910.25        829.83        41.23 o                         
   6  15   7        946.52        898.02        44.55 o                         
   7  15   7        161.90        217.04        50.75 o                         
   8  15   7         81.22        100.30        52.78 o                         
   9  15   7        627.97        612.86        62.45 o                         
  10  15   7       1038.08       1198.88        72.36 o                         
  11  15   7         61.09         61.66        69.94 o                         
   0  16   7       2273.43       2412.45        70.88 o                         
   1  16   7       5084.17       4971.15        68.21 o                         
   2  16   7        295.89        182.39        30.48 o                         
   3  16   7       3476.45       3242.60        57.22 o                         
   4  16   7       1229.55       1183.66        45.38 o                         
   5  16   7       1891.67       1826.12        55.32 o                         
   6  16   7       1036.54       1011.16        47.57 o                         
   7  16   7       3778.46       3994.37        91.50 o                         
   8  16   7        268.67        304.55        62.19 o                         
   9  16   7        531.14        628.42        70.18 o                         
  10  16   7          7.28        -40.39        67.92 o                         
  11  16   7       1439.10       1581.03        97.62 o                         
   1  17   7       1188.68       1186.18        40.51 o                         
   2  17   7       2877.43       3023.03        54.92 o                         
   3  17   7        829.02        886.67        43.78 o                         
   4  17   7        231.74        197.26        38.78 o                         
   5  17   7        261.29        253.93        40.49 o                         
   6  17   7       3100.34       3022.26        78.58 o                         
   7  17   7        374.51        410.71        57.25 o                         
   8  17   7         78.59        100.75        61.74 o                         
   9  17   7        787.64        745.75        74.48 o                         
  10  17   7        695.08        895.29        80.99 o                         
   0  18   7         30.07         57.87        45.66 o                         
   1  18   7        936.45       1213.94        41.78 o                         
   2  18   7         21.46         54.79        35.03 o                         
   3  18   7       1303.13       1313.48        48.71 o                         
   4  18   7          3.35        -11.51        38.79 o                         
   5  18   7         97.91        154.37        42.18 o                         
   6  18   7         27.04         41.60        48.48 o                         
   7  18   7       1013.64       1176.02        61.91 o                         
   8  18   7        105.60        104.19        65.84 o                         
   9  18   7         71.04        147.02        70.93 o                         
  10  18   7          0.30         31.50        72.83 o                         
   1  19   7        553.53        562.37        38.82 o                         
   2  19   7          4.99         31.54        36.83 o                         
   3  19   7        520.71        449.83        43.79 o                         
   4  19   7         35.18         11.54        40.93 o                         
   5  19   7         62.35         78.17        45.35 o                         
   6  19   7          3.00         25.01        50.62 o                         
   7  19   7        134.87        165.71        58.25 o                         
   8  19   7        353.51        447.65        68.93 o                         
   9  19   7        122.41        120.46        72.59 o                         
   0  20   7        876.83        903.55        60.89 o                         
   1  20   7       1608.31       1561.33        49.37 o                         
   2  20   7         80.50        105.36        39.70 o                         
   3  20   7       1786.63       1746.26        59.72 o                         
   4  20   7        195.00        198.56        47.52 o                         
   5  20   7       1319.15       1504.91        65.14 o                         
   6  20   7         17.82         30.47        52.93 o                         
   7  20   7        931.89        770.30        68.14 o                         
   8  20   7         47.16          8.89        63.67 o                         
   9  20   7         41.24         42.03        70.34 o                         
   1  21   7        231.34        237.33        42.00 o                         
   2  21   7       3677.66       3730.12        76.73 o                         
   3  21   7        424.24        469.20        48.06 o                         
   4  21   7          9.80        -21.15        47.50 o                         
   5  21   7        217.82        257.77        55.99 o                         
   6  21   7       1317.36       1412.53        73.26 o                         
   7  21   7        190.77        227.78        64.91 o                         
   8  21   7        114.48         82.82        66.28 o                         
   0  22   7       1295.08       1273.17        65.35 o                         
   1  22   7        876.69        983.39        50.79 o                         
   2  22   7        515.90        467.85        49.01 o                         
   3  22   7        698.77        779.20        56.01 o                         
   4  22   7        170.97        226.29        55.28 o                         
   5  22   7        898.86       1059.71        65.98 o                         
   6  22   7          4.09         -6.82        61.63 o                         
   7  22   7        361.55        444.10        69.76 o                         
   1  23   7          0.45        -16.49        44.19 o                         
   2  23   7       1475.14       1595.45        64.01 o                         
   3  23   7         22.03         11.80        50.38 o                         
   4  23   7         55.64         46.36        56.38 o                         
   5  23   7         59.80         78.06        62.74 o                         
   6  23   7        504.56        527.79        70.42 o                         
   7  23   7         10.06         10.38        67.89 o                         
   0  24   7        516.83        403.62        81.73 o                         
   1  24   7        153.38        130.75        52.24 o                         
   2  24   7         95.57         91.88        52.73 o                         
   3  24   7         34.83         23.35        56.83 o                         
   4  24   7         11.80         -5.96        58.62 o                         
   5  24   7         89.36         98.86        66.00 o                         
   6  24   7         70.22         16.30        67.64 o                         
   1  25   7         22.49        -44.77        60.21 o                         
   2  25   7       1632.55       1561.48        72.44 o                         
   3  25   7        718.24        679.07        66.87 o                         
   4  25   7         63.42         47.97        65.69 o                         
   0  26   7       1534.86       1487.58       104.48 o                         
   1  26   7        363.54        367.51        67.58 o                         
   2  26   7         68.33         92.64        64.80 o                         
   3  26   7        335.16        276.94        73.36 o                         
   0   0   8      10259.79      10386.33       210.71 o                         
   1   0   8      18255.24      17421.17       238.91 o                         
   2   0   8        143.76        194.27        22.64 o                         
   3   0   8      26487.67      26524.05       238.48 o                         
   4   0   8        463.01        574.37        40.56 o                         
   5   0   8       7614.53       7098.73        78.21 o                         
   6   0   8       1673.04       1508.97        38.62 o                         
   7   0   8       6512.72       6470.98        86.09 o                         
   8   0   8        323.72        405.80        43.88 o                         
   9   0   8       1585.65       1294.07        62.15 o                         
  10   0   8        280.88        244.25        58.35 o                         
  11   0   8       2741.59       3151.93       117.86 o                         
  12   0   8         72.69         69.41        76.73 o                         
  13   0   8        166.98        130.37        99.85 o                         
   1   1   8        155.89        300.01        15.10 o                         
   2   1   8      14413.51      13821.02       103.87 o                         
   3   1   8         45.75         97.92        16.60 o                         
   4   1   8        538.26        525.43        25.77 o                         
   5   1   8         18.91         29.13        23.38 o                         
   6   1   8       9493.19       8423.53        66.71 o                         
   7   1   8         98.01        152.52        20.70 o                         
   8   1   8         87.75        161.78        29.04 o                         
   9   1   8        474.04        466.19        36.73 o                         
  10   1   8       2330.05       2429.79        69.01 o                         
  11   1   8         34.78         54.43        48.23 o                         
  12   1   8        241.28        332.69        56.34 o                         
  13   1   8         30.54         20.72        62.70 o                         
   0   2   8        928.71       1370.31        28.31 o                         
   1   2   8       1222.13       1034.95        21.19 o                         
   2   2   8         51.79        231.27        18.55 o                         
   3   2   8         12.05         36.81        17.01 o                         
   4   2   8         59.39         70.63        19.17 o                         
   5   2   8         96.73         38.40        16.69 o                         
   6   2   8        136.44        217.53        17.04 o                         
   7   2   8        125.05        119.74        22.33 o                         
   8   2   8         44.44         48.30        28.02 o                         
   9   2   8        351.63        312.00        35.90 o                         
  10   2   8        395.20        467.09        44.80 o                         
  11   2   8        205.95        307.26        50.97 o                         
  12   2   8         18.74         38.84        53.16 o                         
  13   2   8         52.68         38.03        64.15 o                         
   1   3   8         58.73        184.76        14.12 o                         
   2   3   8       2471.25       2543.52        29.55 o                         
   3   3   8         81.15        217.62        14.50 o                         
   4   3   8          5.25          4.68        14.71 o                         
   5   3   8         78.13         79.91        17.79 o                         
   6   3   8       1273.98       1264.66        26.89 o                         
   7   3   8        315.46        334.56        24.31 o                         
   8   3   8          9.20         28.97        29.88 o                         
   9   3   8         36.66         38.05        33.77 o                         
  10   3   8       1255.30       1281.38        50.45 o                         
  11   3   8         65.14        125.04        49.51 o                         
  12   3   8        205.24        204.81        59.08 o                         
  13   3   8         19.29         33.55        64.30 o                         
   0   4   8         43.59         12.34        16.96 o                         
   1   4   8       8130.74       8704.60        97.85 o                         
   2   4   8       1286.65       1192.96        24.22 o                         
   3   4   8       5560.49       5312.52        37.61 o                         
   4   4   8       1059.78        827.62        23.84 o                         
   5   4   8        780.55        890.00        26.29 o                         
   6   4   8        445.63        453.08        20.34 o                         
   7   4   8       4694.47       4319.45        54.12 o                         
   8   4   8         23.60         25.12        29.90 o                         
   9   4   8       1569.57       1644.55        54.11 o                         
  10   4   8         56.06         47.81        40.52 o                         
  11   4   8       2904.07       2692.92        80.38 o                         
  12   4   8        243.61        199.84        60.96 o                         
  13   4   8        594.63        525.60        76.84 o                         
   1   5   8         66.00         64.52        12.08 o                         
   2   5   8      10249.35      10215.28        87.81 o                         
   3   5   8        126.92        107.55        17.90 o                         
   4   5   8         26.21         44.69        18.00 o                         
   5   5   8         35.30          4.66        16.56 o                         
   6   5   8      15475.85      15200.64       122.52 o                         
   7   5   8       1572.02       1403.65        41.66 o                         
   8   5   8       1947.64       1564.70        47.47 o                         
   9   5   8        666.39        665.47        40.43 o                         
  10   5   8       3422.76       3258.47        74.67 o                         
  11   5   8         10.85         -8.31        54.18 o                         
  12   5   8        219.71        268.55        67.07 o                         
  13   5   8         39.06         72.05        70.46 o                         
   0   6   8         88.81        185.84        16.75 o                         
   1   6   8       3931.14       4130.83        41.96 o                         
   2   6   8          1.46         19.17        13.46 o                         
   3   6   8       5369.03       5114.99        40.74 o                         
   4   6   8         98.21         62.19        19.01 o                         
   5   6   8       1592.04       1804.85        28.22 o                         
   6   6   8        136.31        194.30        20.45 o                         
   7   6   8        160.70        223.70        29.66 o                         
   8   6   8        556.84        483.16        35.65 o                         
   9   6   8       1796.73       1746.47        58.82 o                         
  10   6   8         51.44         71.71        47.03 o                         
  11   6   8       1012.83       1057.04        66.29 o                         
  12   6   8          0.62          1.79        64.73 o                         
  13   6   8          2.07         15.18        71.53 o                         
   1   7   8          0.18         36.94        13.04 o                         
   2   7   8        716.85        764.60        19.46 o                         
   3   7   8         13.39         89.16        16.04 o                         
   4   7   8        217.48        254.08        18.67 o                         
   5   7   8         56.11         39.42        19.36 o                         
   6   7   8          5.98         41.48        21.23 o                         
   7   7   8         46.76         66.78        29.85 o                         
   8   7   8         11.56         28.93        34.21 o                         
   9   7   8        438.35        456.02        42.79 o                         
  10   7   8        102.42        143.61        49.21 o                         
  11   7   8         25.35         55.95        57.20 o                         
  12   7   8          3.58        -25.98        65.86 o                         
  13   7   8        142.52        162.04        74.37 o                         
   0   8   8       1399.08        955.06        31.90 o                         
   1   8   8        486.64        465.62        18.27 o                         
   2   8   8        516.03        407.00        17.27 o                         
   3   8   8       3204.00       3187.59        39.28 o                         
   4   8   8          4.77         -5.02        19.12 o                         
   5   8   8       1170.31       1180.80        31.38 o                         
   6   8   8        143.30        247.29        29.58 o                         
   7   8   8        184.50        247.45        31.43 o                         
   8   8   8          6.23         12.34        34.29 o                         
   9   8   8       1576.40       1603.16        55.84 o                         
  10   8   8        118.11        110.06        53.84 o                         
  11   8   8        483.06        496.36        62.96 o                         
  12   8   8         14.03        -10.39        63.86 o                         
   1   9   8        220.79        170.02        18.51 o                         
   2   9   8       7780.72       6777.99        46.94 o                         
   3   9   8        927.40        829.98        26.30 o                         
   4   9   8         42.13         33.18        20.41 o                         
   5   9   8        492.96        678.90        29.94 o                         
   6   9   8      12231.86      11057.70        79.07 o                         
   7   9   8         57.97        111.43        32.65 o                         
   8   9   8       1530.27       1440.40        51.83 o                         
   9   9   8       1313.67       1246.89        52.25 o                         
  10   9   8       3145.24       3175.14        93.77 o                         
  11   9   8        211.53        281.81        63.18 o                         
  12   9   8        249.31        141.00        67.02 o                         
   0  10   8        364.06        197.78        29.52 o                         
   1  10   8       5712.82       5189.58        43.23 o                         
   2  10   8        238.10        354.08        21.88 o                         
   3  10   8       9374.57       8788.58        61.60 o                         
   4  10   8         42.84         38.26        23.31 o                         
   5  10   8        240.48        241.16        28.86 o                         
   6  10   8        618.62        679.77        35.86 o                         
   7  10   8       6009.91       5977.20        93.19 o                         
   8  10   8         12.92         47.12        38.22 o                         
   9  10   8        545.61        598.62        51.03 o                         
  10  10   8        228.63        194.90        54.97 o                         
  11  10   8       4105.82       3989.48       108.20 o                         
  12  10   8         46.76         -4.68        66.63 o                         
   1  11   8        102.11        153.11        21.93 o                         
   2  11   8       1258.95       1191.51        34.15 o                         
   3  11   8          8.52        154.30        25.59 o                         
   4  11   8         36.31         66.91        25.47 o                         
   5  11   8          1.92          2.21        28.00 o                         
   6  11   8       1004.48       1043.06        38.55 o                         
   7  11   8        109.64        190.78        34.46 o                         
   8  11   8        177.88        109.89        38.27 o                         
   9  11   8         13.96         50.76        49.04 o                         
  10  11   8        586.31        541.63        60.47 o                         
  11  11   8         20.59        106.84        60.31 o                         
  12  11   8        146.91        185.45        71.14 o                         
   0  12   8          7.45          7.02        31.13 o                         
   1  12   8       1421.04       1458.09        36.72 o                         
   2  12   8        567.48        494.80        28.74 o                         
   3  12   8        479.12        574.79        30.84 o                         
   4  12   8        418.06        459.95        30.51 o                         
   5  12   8         27.60         34.72        31.37 o                         
   6  12   8         47.29        141.73        32.89 o                         
   7  12   8         88.77        113.41        35.08 o                         
   8  12   8         37.21        -35.38        36.09 o                         
   9  12   8        170.00        179.43        52.47 o                         
  10  12   8        107.10        132.39        60.44 o                         
  11  12   8        152.95        165.82        63.79 o                         
  12  12   8         84.20         32.47        70.73 o                         
   1  13   8        296.48        384.23        27.48 o                         
   2  13   8       4979.27       4744.63        53.20 o                         
   3  13   8       1597.88       1646.79        44.54 o                         
   4  13   8        419.05        432.09        34.48 o                         
   5  13   8       1753.44       1625.35        51.41 o                         
   6  13   8       4665.93       4383.85        67.66 o                         
   7  13   8          8.00         27.21        37.72 o                         
   8  13   8          3.52        -14.56        48.86 o                         
   9  13   8        162.17         97.86        56.91 o                         
  10  13   8       1545.91       1518.88        77.93 o                         
  11  13   8         55.12         47.33        67.51 o                         
   0  14   8        839.22       1039.89        49.38 o                         
   1  14   8       2848.63       2792.26        48.44 o                         
   2  14   8          0.67         31.58        28.14 o                         
   3  14   8       7127.98       6765.94        62.04 o                         
   4  14   8        360.69        335.14        35.27 o                         
   5  14   8       2050.59       2205.38        58.25 o                         
   6  14   8        255.68        278.98        39.33 o                         
   7  14   8       3354.92       3220.72        69.99 o                         
   8  14   8        150.60        100.03        52.49 o                         
   9  14   8       1180.83       1266.99        79.11 o                         
  10  14   8         18.50         -8.69        70.31 o                         
  11  14   8        707.74        737.56        83.82 o                         
   1  15   8         13.22         43.69        28.77 o                         
   2  15   8       3048.08       3150.34        55.44 o                         
   3  15   8         45.48         99.67        32.48 o                         
   4  15   8        303.47        287.88        35.73 o                         
   5  15   8        134.28        142.33        36.82 o                         
   6  15   8       3739.75       3701.52        70.71 o                         
   7  15   8          1.86         46.95        50.06 o                         
   8  15   8        217.98        216.58        55.62 o                         
   9  15   8          5.18         -1.41        61.23 o                         
  10  15   8       1639.27       1816.01        94.20 o                         
  11  15   8          4.27         25.13        78.18 o                         
   0  16   8         33.46          6.15        42.58 o                         
   1  16   8        110.27        139.23        31.16 o                         
   2  16   8         44.84        104.01        33.16 o                         
   3  16   8         32.38         48.18        35.58 o                         
   4  16   8        110.23        101.69        35.84 o                         
   5  16   8          1.12        -21.64        35.74 o                         
   6  16   8        221.63        174.32        40.83 o                         
   7  16   8        219.43        239.24        54.76 o                         
   8  16   8         29.31         17.32        56.04 o                         
   9  16   8          8.97         -5.93        64.39 o                         
  10  16   8        243.99        253.45        78.35 o                         
   1  17   8        105.39        140.49        32.95 o                         
   2  17   8        637.75        613.24        39.12 o                         
   3  17   8          0.39         10.65        36.94 o                         
   4  17   8        221.89        257.05        41.08 o                         
   5  17   8        104.15         73.40        40.53 o                         
   6  17   8        450.63        415.77        44.98 o                         
   7  17   8          1.73         25.94        52.42 o                         
   8  17   8        107.65         49.94        63.51 o                         
   9  17   8          1.56        -15.69        66.83 o                         
  10  17   8        274.09        151.66        80.47 o                         
   0  18   8         13.09         23.08        47.38 o                         
   1  18   8       2714.10       2562.05        61.08 o                         
   2  18   8         82.48         98.60        39.08 o                         
   3  18   8        826.01        837.83        46.96 o                         
   4  18   8          5.37         15.76        40.37 o                         
   5  18   8       1111.79        986.33        50.52 o                         
   6  18   8        114.27        129.73        50.69 o                         
   7  18   8        476.13        567.32        58.50 o                         
   8  18   8        185.22        134.71        66.93 o                         
   9  18   8        322.75        302.84        73.12 o                         
   1  19   8         17.04         40.08        37.53 o                         
   2  19   8       5668.92       5163.21        77.72 o                         
   3  19   8         23.27         15.16        41.00 o                         
   4  19   8          1.59        -31.33        42.15 o                         
   5  19   8        194.10        160.06        48.24 o                         
   6  19   8       3414.28       3214.69        88.05 o                         
   7  19   8        128.24        129.75        56.85 o                         
   8  19   8        126.75        132.09        62.67 o                         
   9  19   8         46.28          6.07        73.08 o                         
   0  20   8        445.48        542.69        59.14 o                         
   1  20   8       1827.36       1808.04        59.14 o                         
   2  20   8          0.29         40.12        42.89 o                         
   3  20   8       2584.22       2469.77        73.12 o                         
   4  20   8         66.54         76.71        45.33 o                         
   5  20   8        786.71        684.46        59.25 o                         
   6  20   8         29.50        119.70        56.10 o                         
   7  20   8        730.18        847.97        70.21 o                         
   8  20   8        176.72        233.24        66.41 o                         
   1  21   8        207.66        231.23        46.19 o                         
   2  21   8         12.22         26.42        44.95 o                         
   3  21   8         10.50         68.14        45.82 o                         
   4  21   8         17.75        -28.45        48.75 o                         
   5  21   8        132.24         65.43        55.37 o                         
   6  21   8          4.36         12.12        57.53 o                         
   7  21   8          8.52         65.35        64.20 o                         
   0  22   8       1525.05       1329.48        90.52 o                         
   1  22   8        577.17        546.15        51.11 o                         
   2  22   8        104.92        114.53        47.96 o                         
   3  22   8        733.42        673.52        56.82 o                         
   4  22   8        155.55        133.21        57.15 o                         
   5  22   8        431.84        418.59        62.09 o                         
   6  22   8          4.63         25.90        63.54 o                         
   7  22   8        192.23         87.05        67.74 o                         
   1  23   8          2.42         17.75        47.92 o                         
   2  23   8       1179.73       1333.58        63.94 o                         
   3  23   8        183.18        160.78        53.90 o                         
   4  23   8         21.20         16.41        59.07 o                         
   5  23   8        636.26        603.86        66.46 o                         
   6  23   8       1280.44       1226.01        78.33 o                         
   0  24   8        214.70        259.60        84.80 o                         
   1  24   8        769.43        871.75        65.43 o                         
   2  24   8        107.70         86.80        54.30 o                         
   3  24   8       1066.70       1094.52        69.43 o                         
   4  24   8        124.13        162.22        62.07 o                         
   5  24   8         40.18         80.00        66.54 o                         
   1  25   8         80.96         94.79        63.20 o                         
   2  25   8        466.31        565.53        61.21 o                         
   3  25   8         44.06         35.90        61.19 o                         
   1   1   9       2296.88       2117.25        30.45 o                         
   2   1   9      12588.11      12327.97       124.01 o                         
   3   1   9         25.60         43.26        23.64 o                         
   4   1   9         61.34         83.14        25.24 o                         
   5   1   9       1725.51       1601.23        42.05 o                         
   6   1   9       5426.22       5309.27        43.93 o                         
   7   1   9       3699.67       3238.21        47.16 o                         
   8   1   9        131.81        134.38        29.64 o                         
   9   1   9       1035.94       1114.03        43.16 o                         
  10   1   9        625.50        593.93        45.43 o                         
  11   1   9         31.60         47.63        49.04 o                         
  12   1   9         15.39         52.60        55.01 o                         
  13   1   9        503.62        577.96        71.04 o                         
   0   2   9       9265.08       8525.32       127.09 o                         
   1   2   9       2156.72       2045.91        22.68 o                         
   2   2   9        188.33        190.87        16.80 o                         
   3   2   9       1934.37       1876.96        43.63 o                         
   4   2   9      15410.65      14291.26       156.33 o                         
   5   2   9       1965.33       1970.05        43.62 o                         
   6   2   9       4020.18       3769.67        43.96 o                         
   7   2   9       1336.99       1339.02        34.37 o                         
   8   2   9       2737.88       2693.37        56.21 o                         
   9   2   9       1942.29       1914.04        57.02 o                         
  10   2   9        406.07        419.93        44.39 o                         
  11   2   9        934.41        902.16        57.90 o                         
  12   2   9        874.04        956.66        68.03 o                         
  13   2   9        314.57        277.32        72.96 o                         
   1   3   9       3610.27       3221.59        35.59 o                         
   2   3   9       2400.28       2294.10        36.33 o                         
   3   3   9       1494.09       1447.46        27.25 o                         
   4   3   9        438.80        503.25        21.52 o                         
   5   3   9       4105.15       3941.73        48.64 o                         
   6   3   9       1932.48       1862.80        38.46 o                         
   7   3   9        350.53        399.98        25.05 o                         
   8   3   9         48.45         27.55        30.63 o                         
   9   3   9       7191.99       6649.18       100.82 o                         
  10   3   9       1572.48       1528.38        57.50 o                         
  11   3   9        273.03        329.48        56.60 o                         
  12   3   9        150.27        194.72        65.88 o                         
  13   3   9       1430.01       1340.92        85.72 o                         
   0   4   9        896.96        640.47        27.67 o                         
   1   4   9        737.39        831.23        19.71 o                         
   2   4   9        599.52        728.42        23.05 o                         
   3   4   9         15.80         53.99        19.83 o                         
   4   4   9        106.82        109.52        19.31 o                         
   5   4   9       1912.22       1712.72        36.75 o                         
   6   4   9        932.18        837.12        27.54 o                         
   7   4   9        638.06        684.01        32.77 o                         
   8   4   9       1126.52       1195.09        44.59 o                         
   9   4   9         24.85         51.78        37.62 o                         
  10   4   9        197.01        173.81        45.09 o                         
  11   4   9        181.97        164.15        55.50 o                         
  12   4   9        365.64        327.04        67.50 o                         
   1   5   9       1332.79       1463.11        22.86 o                         
   2   5   9         31.54         45.28        17.97 o                         
   3   5   9       1543.18       1558.68        33.69 o                         
   4   5   9         28.02        111.53        21.30 o                         
   5   5   9        233.26        212.23        25.49 o                         
   6   5   9        773.47        655.67        28.50 o                         
   7   5   9         15.01         72.17        29.96 o                         
   8   5   9        476.94        456.63        38.08 o                         
   9   5   9        161.41        214.60        39.90 o                         
  10   5   9        137.00         94.50        45.32 o                         
  11   5   9         47.60         51.48        55.06 o                         
  12   5   9        163.84        255.98        67.67 o                         
   0   6   9      11844.67      11621.98       105.42 o                         
   1   6   9        692.55        730.62        21.33 o                         
   2   6   9         54.40         84.41        16.72 o                         
   3   6   9        651.05        685.63        26.13 o                         
   4   6   9       4429.45       4248.83        45.27 o                         
   5   6   9       1040.78       1051.33        29.50 o                         
   6   6   9          4.14         17.36        22.25 o                         
   7   6   9        506.83        552.57        35.75 o                         
   8   6   9       1098.15       1123.58        44.62 o                         
   9   6   9        313.02        254.19        41.30 o                         
  10   6   9        258.96        407.72        49.62 o                         
  11   6   9        480.34        597.42        62.97 o                         
  12   6   9        629.20        665.44        74.41 o                         
   1   7   9       7344.18       7259.82        79.37 o                         
   2   7   9       3744.98       3545.46        40.75 o                         
   3   7   9       6412.23       6250.11        47.96 o                         
   4   7   9          5.17         10.29        18.68 o                         
   5   7   9       5966.90       5838.69        62.45 o                         
   6   7   9       1728.28       1568.00        46.88 o                         
   7   7   9       2357.19       2083.61        56.81 o                         
   8   7   9        263.10        185.48        37.41 o                         
   9   7   9       2018.20       2152.64        65.95 o                         
  10   7   9       2436.57       2518.74        82.40 o                         
  11   7   9          9.97        -65.93        56.75 o                         
  12   7   9         52.84         59.03        68.14 o                         
   0   8   9       8942.89       8427.31       110.82 o                         
   1   8   9       1636.26       1618.59        31.85 o                         
   2   8   9        133.76        147.77        20.09 o                         
   3   8   9       2401.90       2409.12        34.68 o                         
   4   8   9       9611.50       8718.07        55.96 o                         
   5   8   9       2286.80       2304.38        38.24 o                         
   6   8   9        312.79        365.90        33.59 o                         
   7   8   9       3492.06       3205.28        60.88 o                         
   8   8   9       1205.78       1292.10        50.21 o                         
   9   8   9        423.51        401.31        44.50 o                         
  10   8   9        100.62        192.01        55.54 o                         
  11   8   9        866.16        884.03        68.91 o                         
  12   8   9        291.75        327.21        72.32 o                         
   1   9   9        350.73        338.62        23.90 o                         
   2   9   9        602.03        604.56        25.06 o                         
   3   9   9        129.89        196.78        22.78 o                         
   4   9   9       1005.63       1118.00        37.12 o                         
   5   9   9         24.22         53.84        26.33 o                         
   6   9   9        207.30        158.22        33.12 o                         
   7   9   9        443.67        471.11        38.79 o                         
   8   9   9        485.10        530.76        42.92 o                         
   9   9   9        445.17        398.03        48.08 o                         
  10   9   9          6.93         33.60        55.58 o                         
  11   9   9        100.03        173.02        62.17 o                         
  12   9   9        333.63        280.75        69.87 o                         
   0  10   9        870.10        916.36        41.36 o                         
   1  10   9       2159.88       2178.44        39.84 o                         
   2  10   9          1.86         72.06        24.13 o                         
   3  10   9        949.72        915.36        33.52 o                         
   4  10   9        445.03        536.36        30.49 o                         
   5  10   9        811.36        811.24        36.83 o                         
   6  10   9          5.95         24.02        31.76 o                         
   7  10   9        590.98        663.85        42.03 o                         
   8  10   9        785.47        731.45        46.43 o                         
   9  10   9        142.75        175.45        47.18 o                         
  10  10   9          1.09         82.30        56.84 o                         
  11  10   9         33.92         -8.11        61.73 o                         
  12  10   9        134.03        134.74        69.78 o                         
   1  11   9       3706.02       3484.34        45.56 o                         
   2  11   9       2553.44       2472.98        44.80 o                         
   3  11   9       2594.73       2366.21        47.38 o                         
   4  11   9         44.51         96.64        27.84 o                         
   5  11   9       1346.14       1325.49        45.26 o                         
   6  11   9       2242.39       2236.53        58.39 o                         
   7  11   9        793.87        657.89        44.43 o                         
   8  11   9          4.55         -7.35        43.45 o                         
   9  11   9       1808.41       1888.14        74.62 o                         
  10  11   9       1105.74       1075.10        70.52 o                         
  11  11   9        180.41         25.34        67.75 o                         
   0  12   9      11726.60      10995.20       125.14 o                         
   1  12   9       1633.36       1812.82        42.92 o                         
   2  12   9        107.46         89.48        27.53 o                         
   3  12   9       2236.27       1988.31        48.51 o                         
   4  12   9       6546.01       6235.52        66.36 o                         
   5  12   9        780.04        811.60        40.69 o                         
   6  12   9        860.49        844.65        42.96 o                         
   7  12   9       1793.59       1826.24        62.66 o                         
   8  12   9       1256.29       1323.77        56.62 o                         
   9  12   9        493.76        559.26        62.01 o                         
  10  12   9        354.30        413.55        71.34 o                         
  11  12   9        839.26        847.66        87.28 o                         
   1  13   9       1853.59       1902.51        45.66 o                         
   2  13   9       2213.41       2200.02        48.82 o                         
   3  13   9       1301.33       1396.93        41.91 o                         
   4  13   9         94.67        149.15        33.64 o                         
   5  13   9        711.15        685.95        40.14 o                         
   6  13   9        967.90        922.31        45.27 o                         
   7  13   9        536.45        440.47        43.87 o                         
   8  13   9         24.72         41.86        54.26 o                         
   9  13   9        753.89        802.75        68.54 o                         
  10  13   9        325.47        305.31        72.25 o                         
  11  13   9         28.19         55.50        74.74 o                         
   0  14   9        515.32        607.24        47.28 o                         
   1  14   9          0.89         20.72        29.04 o                         
   2  14   9         56.56         88.19        30.25 o                         
   3  14   9        341.45        327.96        32.82 o                         
   4  14   9          2.27          7.31        33.99 o                         
   5  14   9          3.07         38.60        35.70 o                         
   6  14   9         40.46         10.42        38.41 o                         
   7  14   9         93.78         82.32        41.63 o                         
   8  14   9          6.19        -24.07        56.13 o                         
   9  14   9          1.88        -22.05        66.37 o                         
  10  14   9         22.08         -3.94        70.78 o                         
   1  15   9        262.07        263.51        34.21 o                         
   2  15   9       1183.51       1049.51        39.63 o                         
   3  15   9          8.88         28.21        33.61 o                         
   4  15   9        700.34        638.37        40.86 o                         
   5  15   9        790.61        867.00        45.32 o                         
   6  15   9        719.95        626.00        44.87 o                         
   7  15   9        134.30        182.29        44.45 o                         
   8  15   9         36.70         37.80        60.19 o                         
   9  15   9        554.44        553.30        76.16 o                         
  10  15   9        180.05        194.24        76.26 o                         
   0  16   9       1720.83       1659.78        74.27 o                         
   1  16   9       1329.27       1183.65        43.41 o                         
   2  16   9        203.21        203.96        35.31 o                         
   3  16   9        866.17        892.79        43.50 o                         
   4  16   9       2019.17       2191.45        61.60 o                         
   5  16   9        573.14        669.65        44.22 o                         
   6  16   9        291.43        214.15        43.06 o                         
   7  16   9         78.90         75.96        52.35 o                         
   8  16   9        974.56       1071.33        74.58 o                         
   9  16   9        602.52        686.71        80.92 o                         
  10  16   9        296.54        299.14        81.10 o                         
   1  17   9       1849.99       1825.19        55.74 o                         
   2  17   9       1140.71       1151.29        48.09 o                         
   3  17   9        847.27        774.76        46.01 o                         
   4  17   9          2.05         25.70        40.64 o                         
   5  17   9       2410.43       2465.10        67.00 o                         
   6  17   9       2002.49       1941.35        61.55 o                         
   7  17   9         59.60        105.92        55.32 o                         
   8  17   9         50.27         38.77        70.24 o                         
   9  17   9       1888.25       2035.45       104.16 o                         
   0  18   9        290.37        193.83        57.74 o                         
   1  18   9        396.29        402.59        40.76 o                         
   2  18   9         83.59        126.05        40.78 o                         
   3  18   9        552.98        647.29        46.61 o                         
   4  18   9        623.74        792.79        49.92 o                         
   5  18   9        264.23        323.03        47.19 o                         
   6  18   9         70.43        164.31        53.30 o                         
   7  18   9        185.93        191.84        56.62 o                         
   8  18   9        207.46        197.13        71.85 o                         
   9  18   9          7.27        -51.52        76.54 o                         
   1  19   9         73.14         64.61        44.22 o                         
   2  19   9        187.06        201.92        44.12 o                         
   3  19   9         77.09        119.46        43.86 o                         
   4  19   9          4.60         34.16        45.07 o                         
   5  19   9         89.45        116.29        46.67 o                         
   6  19   9        160.59        171.43        55.99 o                         
   7  19   9         18.09         26.43        57.11 o                         
   8  19   9          7.35         92.61        64.07 o                         
   0  20   9        719.85        762.07        70.66 o                         
   1  20   9        352.55        319.01        48.95 o                         
   2  20   9          5.59        -17.96        43.87 o                         
   3  20   9        464.40        429.26        49.46 o                         
   4  20   9        757.57        758.39        52.98 o                         
   5  20   9         88.53         82.44        55.07 o                         
   6  20   9         38.31         56.28        57.61 o                         
   7  20   9         37.57         61.29        64.07 o                         
   1  21   9        811.89        902.05        57.26 o                         
   2  21   9       1817.77       1690.70        61.23 o                         
   3  21   9        350.45        399.47        51.44 o                         
   4  21   9          1.34        -48.06        50.71 o                         
   5  21   9       1051.69       1165.40        68.60 o                         
   6  21   9       1589.21       1445.15        73.00 o                         
   7  21   9        421.25        459.05        71.46 o                         
   0  22   9       1325.54       1500.60        97.71 o                         
   1  22   9        327.57        306.23        53.77 o                         
   2  22   9         41.72         22.91        51.02 o                         
   3  22   9        522.45        543.19        57.78 o                         
   4  22   9        637.72        817.55        65.09 o                         
   5  22   9         52.93         19.21        59.70 o                         
   6  22   9        399.69        417.63        69.90 o                         
   1  23   9          1.75          3.90        56.30 o                         
   2  23   9         45.63        -20.40        53.47 o                         
   3  23   9          6.31         12.89        54.98 o                         
   4  23   9          6.75         -8.48        59.00 o                         
   5  23   9        167.81        200.09        64.17 o                         
   0  24   9        296.28        290.61        87.73 o                         
   1  24   9         26.17         26.14        62.46 o                         
   2  24   9          2.98        -18.64        58.65 o                         
   3  24   9         15.58         15.27        60.36 o                         
   0   0  10      23700.63      24190.96       491.47 o                         
   1   0  10        161.92        178.56        20.65 o                         
   2   0  10        250.63        267.04        37.72 o                         
   3   0  10       1230.70       1210.58        56.56 o                         
   4   0  10       1760.29       1821.41        67.10 o                         
   5   0  10       1302.47       1274.39        59.13 o                         
   6   0  10         43.07         47.04        43.07 o                         
   7   0  10       1617.35       1501.15        57.39 o                         
   8   0  10       6649.59       6574.48       146.39 o                         
   9   0  10        213.18        300.17        56.08 o                         
  10   0  10        573.73        580.09        65.05 o                         
  11   0  10        103.98         21.09        72.39 o                         
  12   0  10       2155.94       2239.37       167.70 o                         
   1   1  10       3544.82       3531.97        40.86 o                         
   2   1  10        638.85        621.63        28.82 o                         
   3   1  10       6298.28       6400.67        95.86 o                         
   4   1  10       1445.52       1400.31        45.94 o                         
   5   1  10       9440.64       9253.44       122.40 o                         
   6   1  10         29.62         24.25        30.16 o                         
   7   1  10        298.14        391.87        25.00 o                         
   8   1  10          4.49          0.16        29.91 o                         
   9   1  10       3289.11       3107.54        65.82 o                         
  10   1  10        194.49        196.65        42.35 o                         
  11   1  10        335.65        324.14        57.10 o                         
  12   1  10         20.79         95.04        60.12 o                         
   0   2  10        873.24        961.36        33.53 o                         
   1   2  10        321.00        495.56        16.57 o                         
   2   2  10        464.68        461.34        20.91 o                         
   3   2  10         38.55        113.91        28.48 o                         
   4   2  10       3104.61       3058.01        52.51 o                         
   5   2  10         63.01        218.19        30.62 o                         
   6   2  10        535.96        448.14        25.95 o                         
   7   2  10        211.80        222.33        23.78 o                         
   8   2  10        733.86        740.74        37.51 o                         
   9   2  10        166.79        259.84        39.63 o                         
  10   2  10        108.83         55.09        43.77 o                         
  11   2  10         38.08         37.58        54.23 o                         
  12   2  10         23.93         49.46        60.50 o                         
   1   3  10       1068.51       1029.62        25.85 o                         
   2   3  10       1613.13       1700.11        37.60 o                         
   3   3  10       3783.31       3165.57        46.38 o                         
   4   3  10         46.03        182.04        20.30 o                         
   5   3  10       4233.86       4198.53        44.18 o                         
   6   3  10         13.91         30.67        25.41 o                         
   7   3  10         99.69        129.26        24.30 o                         
   8   3  10         79.32        111.45        33.92 o                         
   9   3  10       1123.54       1221.25        52.57 o                         
  10   3  10         10.88         -7.35        44.25 o                         
  11   3  10        207.05        246.92        57.26 o                         
  12   3  10         77.91         61.84        64.35 o                         
   0   4  10      14687.64      13900.20       221.35 o                         
   1   4  10         31.70         15.62        15.85 o                         
   2   4  10       1585.92       1685.28        35.11 o                         
   3   4  10         59.03         78.48        21.97 o                         
   4   4  10      11242.91      10729.88        76.69 o                         
   5   4  10       1872.24       1762.62        40.45 o                         
   6   4  10          6.69         14.46        30.42 o                         
   7   4  10        237.10        254.73        31.56 o                         
   8   4  10       4896.46       4649.61        88.97 o                         
   9   4  10        168.16        169.32        40.49 o                         
  10   4  10        261.49        326.53        48.60 o                         
  11   4  10         51.69         40.15        54.72 o                         
  12   4  10        794.48        935.04        76.36 o                         
   1   5  10       8071.63       7240.92        87.93 o                         
   2   5  10        430.91        453.28        20.76 o                         
   3   5  10       4796.81       4244.65        48.49 o                         
   4   5  10        154.91        124.22        28.09 o                         
   5   5  10       8346.33       8254.83       103.03 o                         
   6   5  10         63.39         75.09        31.83 o                         
   7   5  10       2009.65       1693.67        51.88 o                         
   8   5  10        633.75        624.27        40.60 o                         
   9   5  10       2876.24       3124.56        69.15 o                         
  10   5  10        164.36        157.90        47.02 o                         
  11   5  10        133.19        109.95        56.74 o                         
  12   5  10        765.99        723.45        74.67 o                         
   0   6  10       9901.06       8624.05        91.90 o                         
   1   6  10         12.79        123.85        21.69 o                         
   2   6  10         76.23        123.60        19.88 o                         
   3   6  10          8.59         52.13        20.70 o                         
   4   6  10       5581.26       5121.97        59.55 o                         
   5   6  10        931.63        931.82        39.91 o                         
   6   6  10       1243.08       1259.33        35.47 o                         
   7   6  10         14.24         95.00        33.72 o                         
   8   6  10       3439.64       3299.60        65.40 o                         
   9   6  10        197.34        231.16        42.34 o                         
  10   6  10       1133.46       1169.40        61.71 o                         
  11   6  10        111.93         92.33        63.10 o                         
  12   6  10       1383.49       1392.69        83.09 o                         
   1   7  10        181.06        228.89        22.33 o                         
   2   7  10         26.15         19.49        20.07 o                         
   3   7  10         27.70         29.39        20.06 o                         
   4   7  10        651.98        697.72        29.27 o                         
   5   7  10          5.35          9.13        21.97 o                         
   6   7  10         19.17         37.11        30.82 o                         
   7   7  10        125.39        161.94        35.55 o                         
   8   7  10        391.70        400.29        42.02 o                         
   9   7  10         11.66         15.44        41.11 o                         
  10   7  10         12.45         47.67        47.59 o                         
  11   7  10         37.01         -8.06        59.74 o                         
  12   7  10         78.50        156.26        70.56 o                         
   0   8  10       7711.52       7718.84        90.00 o                         
   1   8  10       1749.42       1490.57        38.36 o                         
   2   8  10          7.06         22.56        20.76 o                         
   3   8  10         20.80         41.92        21.14 o                         
   4   8  10       5451.06       5234.93        53.15 o                         
   5   8  10        900.42        974.74        38.94 o                         
   6   8  10       1851.88       1737.37        56.87 o                         
   7   8  10        116.68         54.22        36.46 o                         
   8   8  10       2267.63       2084.37        66.80 o                         
   9   8  10         83.58         80.08        44.39 o                         
  10   8  10        532.46        446.31        55.92 o                         
  11   8  10         77.93         65.55        61.16 o                         
   1   9  10       5619.00       5625.64        60.97 o                         
   2   9  10       1011.61        904.39        32.23 o                         
   3   9  10       4918.41       4799.55        51.12 o                         
   4   9  10        137.10         86.30        27.02 o                         
   5   9  10       3119.22       2931.63        60.59 o                         
   6   9  10          3.26         12.72        35.10 o                         
   7   9  10       1277.83       1333.19        57.90 o                         
   8   9  10        209.37        193.38        45.69 o                         
   9   9  10       2042.17       2288.35        79.72 o                         
  10   9  10         16.79         16.66        60.02 o                         
  11   9  10        393.93        322.17        66.26 o                         
   0  10  10      11947.16      11450.15       187.49 o                         
   1  10  10        259.45        236.34        26.14 o                         
   2  10  10        169.84        122.23        26.72 o                         
   3  10  10         35.44         20.32        27.27 o                         
   4  10  10       6621.29       6693.35        61.65 o                         
   5  10  10        714.33        592.02        39.38 o                         
   6  10  10         79.11         40.84        37.74 o                         
   7  10  10        239.35        224.82        42.03 o                         
   8  10  10       4063.44       4016.95        84.71 o                         
   9  10  10         88.41         60.36        52.64 o                         
  10  10  10         95.99        102.14        67.41 o                         
  11  10  10        119.53        126.96        75.16 o                         
   1  11  10        561.90        574.15        30.50 o                         
   2  11  10       2158.15       1858.05        44.48 o                         
   3  11  10       1187.97       1116.55        38.89 o                         
   4  11  10          4.51        136.81        30.32 o                         
   5  11  10       3525.13       3165.67        62.93 o                         
   6  11  10         26.34         23.66        37.61 o                         
   7  11  10         36.31         49.42        40.34 o                         
   8  11  10        101.01        103.31        46.36 o                         
   9  11  10        583.77        628.60        66.41 o                         
  10  11  10          0.88        -75.25        68.32 o                         
  11  11  10         19.13         62.39        75.48 o                         
   0  12  10         96.76        140.28        41.36 o                         
   1  12  10        441.08        357.17        31.58 o                         
   2  12  10         50.77         57.25        28.62 o                         
   3  12  10         13.71         19.94        30.19 o                         
   4  12  10        988.46        981.38        41.58 o                         
   5  12  10        310.15        275.14        37.00 o                         
   6  12  10          2.06        -12.74        38.84 o                         
   7  12  10         78.63         32.24        41.80 o                         
   8  12  10         84.22         73.89        44.87 o                         
   9  12  10        103.43        127.15        59.24 o                         
  10  12  10         39.20          3.65        72.09 o                         
   1  13  10       1653.84       1656.21        49.64 o                         
   2  13  10        201.77        235.66        32.07 o                         
   3  13  10        843.49        825.42        37.39 o                         
   4  13  10          9.51         11.54        34.48 o                         
   5  13  10       2225.35       2201.24        61.02 o                         
   6  13  10          1.70        -17.61        39.77 o                         
   7  13  10        359.30        349.03        46.99 o                         
   8  13  10         11.18         38.43        49.18 o                         
   9  13  10       1206.04       1240.13        74.47 o                         
  10  13  10         83.81         20.37        71.22 o                         
   0  14  10       8290.29       7844.98       107.86 o                         
   1  14  10        130.34        188.38        34.54 o                         
   2  14  10        114.96        112.36        32.25 o                         
   3  14  10         11.59        -15.18        33.58 o                         
   4  14  10       3904.46       3952.16        65.15 o                         
   5  14  10        817.95        725.94        44.51 o                         
   6  14  10        312.76        376.30        45.58 o                         
   7  14  10         58.52         34.29        45.95 o                         
   8  14  10       2468.68       2554.25        97.83 o                         
   9  14  10        103.79        128.57        70.22 o                         
  10  14  10        560.52        504.50        80.10 o                         
   1  15  10       2825.08       2730.40        60.55 o                         
   2  15  10         16.74         11.74        32.90 o                         
   3  15  10       2655.31       2373.33        61.28 o                         
   4  15  10          0.83         25.97        36.96 o                         
   5  15  10       3198.19       3256.42        70.76 o                         
   6  15  10          4.92          8.00        43.72 o                         
   7  15  10        409.83        448.95        50.52 o                         
   8  15  10        234.06        194.54        63.52 o                         
   9  15  10       1700.43       1710.66        97.55 o                         
   0  16  10        716.18        708.56        62.91 o                         
   1  16  10         21.42         55.39        37.91 o                         
   2  16  10         64.73        118.11        37.10 o                         
   3  16  10         49.14         75.28        38.01 o                         
   4  16  10        403.68        516.78        43.62 o                         
   5  16  10          0.39         67.77        40.96 o                         
   6  16  10          4.18        -39.08        45.11 o                         
   7  16  10          7.46         13.96        57.55 o                         
   8  16  10        109.07        102.72        65.94 o                         
   9  16  10        107.70        157.99        76.10 o                         
   1  17  10        743.75        759.71        46.73 o                         
   2  17  10         98.41         60.59        42.94 o                         
   3  17  10        229.31        276.84        43.35 o                         
   4  17  10         36.56         84.96        41.11 o                         
   5  17  10        724.32        706.70        48.35 o                         
   6  17  10         21.44         20.28        43.54 o                         
   7  17  10        262.47        263.97        62.80 o                         
   8  17  10        193.18        273.45        66.42 o                         
   0  18  10       3903.96       4273.41       108.73 o                         
   1  18  10        109.38        118.10        42.49 o                         
   2  18  10         89.30         87.15        45.49 o                         
   3  18  10          9.47         16.44        43.34 o                         
   4  18  10       3771.10       3713.63        79.14 o                         
   5  18  10         12.24          6.64        46.01 o                         
   6  18  10        127.79         95.90        54.56 o                         
   7  18  10        199.71        202.02        61.95 o                         
   8  18  10       1279.64       1285.21        85.62 o                         
   1  19  10       1808.12       2033.38        67.40 o                         
   2  19  10          3.70          4.68        46.82 o                         
   3  19  10       1340.74       1670.89        60.32 o                         
   4  19  10         20.40         10.41        46.87 o                         
   5  19  10       1579.01       1558.71        61.89 o                         
   6  19  10          3.30         20.52        56.59 o                         
   7  19  10        484.60        500.47        68.37 o                         
   0  20  10        425.14        635.16        73.40 o                         
   1  20  10        122.17        158.80        50.06 o                         
   2  20  10          1.52        -11.67        48.90 o                         
   3  20  10        111.70        131.85        50.90 o                         
   4  20  10        332.86        448.26        52.78 o                         
   5  20  10          0.64         59.26        53.28 o                         
   6  20  10        191.03        157.68        60.65 o                         
   1  21  10          2.06         21.84        51.24 o                         
   2  21  10          0.91        -56.26        50.51 o                         
   3  21  10         89.46         62.52        53.02 o                         
   4  21  10          8.46         34.97        51.16 o                         
   5  21  10         10.40        -12.82        59.11 o                         
   0  22  10        315.01        231.13        81.72 o                         
   1  22  10         94.14         61.43        53.72 o                         
   2  22  10          0.02        -27.65        53.54 o                         
   3  22  10         22.47         39.16        54.81 o                         
   4  22  10         65.42         38.02        60.14 o                         
   1  23  10       1182.83       1054.11        69.47 o                         
   2  23  10        236.51        230.75        57.95 o                         
   3  23  10        496.56        432.28        65.23 o                         
   1   1  11       2356.28       2279.84        40.86 o                         
   2   1  11       4357.06       4194.44        68.57 o                         
   3   1  11        247.88        187.83        29.26 o                         
   4   1  11        241.75        313.00        33.76 o                         
   5   1  11       1403.57       1423.96        49.77 o                         
   6   1  11        534.56        537.17        41.31 o                         
   7   1  11        595.83        588.01        38.99 o                         
   8   1  11        493.10        540.99        38.15 o                         
   9   1  11        905.57        913.04        47.92 o                         
  10   1  11       1050.56       1026.74        56.87 o                         
  11   1  11         32.71          4.27        58.87 o                         
   0   2  11       3718.49       3735.45       106.62 o                         
   1   2  11       1307.73       1170.32        29.59 o                         
   2   2  11        593.49        523.68        24.19 o                         
   3   2  11        767.76        752.09        37.15 o                         
   4   2  11       9424.70       9054.54       100.02 o                         
   5   2  11        960.24        961.08        45.22 o                         
   6   2  11         10.97         17.65        24.87 o                         
   7   2  11       1045.73       1093.29        46.83 o                         
   8   2  11       3006.56       2739.48        59.48 o                         
   9   2  11         97.85         60.02        38.98 o                         
  10   2  11         60.21         61.10        45.56 o                         
  11   2  11         68.70        118.64        57.17 o                         
   1   3  11      10796.57      10283.21       113.01 o                         
   2   3  11       2320.16       2129.88        41.81 o                         
   3   3  11       7639.84       7262.98        90.53 o                         
   4   3  11         66.01         92.43        23.05 o                         
   5   3  11       3299.08       3206.65        45.96 o                         
   6   3  11       1129.86       1127.75        43.91 o                         
   7   3  11        832.52        774.83        42.13 o                         
   8   3  11         26.86        -20.06        34.14 o                         
   9   3  11       1254.03       1349.19        54.96 o                         
  10   3  11        515.49        493.23        50.12 o                         
  11   3  11        412.49        299.07        59.44 o                         
   0   4  11       5570.70       5296.35        96.53 o                         
   1   4  11       1319.57       1394.91        35.13 o                         
   2   4  11         39.80         94.55        20.38 o                         
   3   4  11       1928.32       1869.40        51.68 o                         
   4   4  11       1313.47       1320.95        38.61 o                         
   5   4  11        289.81        339.42        31.67 o                         
   6   4  11         27.80         50.09        33.12 o                         
   7   4  11        811.94        780.68        48.33 o                         
   8   4  11       1572.49       1406.37        51.28 o                         
   9   4  11         54.70         98.99        40.44 o                         
  10   4  11        197.57        255.07        51.45 o                         
  11   4  11        143.51        238.55        59.33 o                         
   1   5  11        894.46        940.87        30.59 o                         
   2   5  11        185.86        201.99        21.70 o                         
   3   5  11        138.16        137.54        30.02 o                         
   4   5  11        860.46        931.13        40.10 o                         
   5   5  11         24.61         67.80        30.71 o                         
   6   5  11        387.00        456.84        38.25 o                         
   7   5  11        171.81        247.55        34.58 o                         
   8   5  11         77.34        191.69        38.98 o                         
   9   5  11        285.58        284.70        43.34 o                         
  10   5  11         51.95         55.40        47.85 o                         
  11   5  11        199.42        309.21        60.94 o                         
   0   6  11       7144.81       6622.73       113.18 o                         
   1   6  11        301.26        298.39        26.14 o                         
   2   6  11         39.12         28.16        21.69 o                         
   3   6  11       1099.66       1067.04        30.93 o                         
   4   6  11       3995.27       4098.19        62.71 o                         
   5   6  11         63.92        137.92        35.44 o                         
   6   6  11        501.58        520.43        48.44 o                         
   7   6  11       2382.74       2233.07        58.45 o                         
   8   6  11       3389.30       3436.18        69.74 o                         
   9   6  11          3.47        -10.72        42.88 o                         
  10   6  11        497.54        424.84        52.66 o                         
  11   6  11        298.18        263.80        66.23 o                         
   1   7  11       3446.79       3358.36        47.69 o                         
   2   7  11        978.02        947.84        36.16 o                         
   3   7  11       1809.75       1680.97        39.04 o                         
   4   7  11         74.13         99.05        26.50 o                         
   5   7  11       6499.41       6208.08        61.47 o                         
   6   7  11        385.55        445.38        38.16 o                         
   7   7  11        250.26        374.49        41.41 o                         
   8   7  11         80.32         96.78        42.76 o                         
   9   7  11       1916.03       1712.92        67.68 o                         
  10   7  11        979.38        862.23        62.77 o                         
  11   7  11        125.91        104.47        69.19 o                         
   0   8  11       1345.96       1606.50        59.48 o                         
   1   8  11       1154.53       1142.27        36.20 o                         
   2   8  11         26.85         -8.30        25.99 o                         
   3   8  11       1398.22       1370.53        41.57 o                         
   4   8  11       2005.10       2078.88        52.39 o                         
   5   8  11        151.47        215.90        32.31 o                         
   6   8  11         45.44         43.46        36.10 o                         
   7   8  11       2022.94       1800.18        62.41 o                         
   8   8  11       2046.08       1958.71        71.38 o                         
   9   8  11         27.90         74.92        48.29 o                         
  10   8  11        173.47        115.90        56.61 o                         
  11   8  11        348.97        333.07        74.53 o                         
   1   9  11        331.09        333.00        29.19 o                         
   2   9  11         84.58         73.80        28.19 o                         
   3   9  11          7.57         17.17        29.19 o                         
   4   9  11        207.38        217.89        32.42 o                         
   5   9  11          7.45         48.46        35.56 o                         
   6   9  11        110.64        115.01        40.12 o                         
   7   9  11         18.63         67.68        42.42 o                         
   8   9  11         56.75        140.20        46.43 o                         
   9   9  11         38.83         50.37        49.85 o                         
  10   9  11         50.93         76.07        67.12 o                         
   0  10  11       1000.44        817.84        48.66 o                         
   1  10  11        172.81        183.15        29.33 o                         
   2  10  11        561.84        537.41        32.64 o                         
   3  10  11        656.51        625.92        35.60 o                         
   4  10  11        967.31        946.50        41.10 o                         
   5  10  11        379.79        403.45        39.69 o                         
   6  10  11         64.81         37.06        39.38 o                         
   7  10  11        374.05        327.28        47.22 o                         
   8  10  11        715.19        732.93        54.56 o                         
   9  10  11         15.79         73.20        54.47 o                         
  10  10  11         50.28         47.20        68.21 o                         
   1  11  11       2117.88       2035.50        53.69 o                         
   2  11  11       1308.22       1384.12        41.14 o                         
   3  11  11       1496.32       1425.85        44.50 o                         
   4  11  11        667.24        662.37        40.90 o                         
   5  11  11       1604.41       1558.23        52.91 o                         
   6  11  11        579.86        731.68        46.33 o                         
   7  11  11       1050.59        957.72        52.95 o                         
   8  11  11         87.49        176.08        47.99 o                         
   9  11  11        666.25        769.45        65.95 o                         
  10  11  11         98.16        124.20        72.11 o                         
   0  12  11       3673.33       3482.40        81.03 o                         
   1  12  11        213.69        187.90        34.62 o                         
   2  12  11         55.07         34.58        31.73 o                         
   3  12  11        781.52       1002.19        39.46 o                         
   4  12  11       4781.01       4579.14        71.06 o                         
   5  12  11        440.90        493.63        43.22 o                         
   6  12  11         83.64         72.41        41.17 o                         
   7  12  11       1042.42       1143.24        54.29 o                         
   8  12  11       2115.46       2123.43        75.85 o                         
   9  12  11          2.08        -13.55        64.15 o                         
  10  12  11         91.09        -26.57        73.58 o                         
   1  13  11       1503.98       1440.74        46.32 o                         
   2  13  11        826.29        790.46        40.28 o                         
   3  13  11         27.58         57.61        33.58 o                         
   4  13  11        158.99        263.99        40.64 o                         
   5  13  11       1515.30       1594.13        57.16 o                         
   6  13  11        467.45        561.48        47.24 o                         
   7  13  11         79.43         97.03        46.70 o                         
   8  13  11        171.82        161.31        50.35 o                         
   9  13  11       1085.16       1137.82        79.81 o                         
   0  14  11        303.96        320.99        52.70 o                         
   1  14  11        100.33        266.04        37.25 o                         
   2  14  11         72.66        141.88        36.69 o                         
   3  14  11        125.95        228.94        39.79 o                         
   4  14  11          0.92         20.74        38.96 o                         
   5  14  11         30.40         68.14        42.45 o                         
   6  14  11        131.87        130.84        44.92 o                         
   7  14  11          3.54         41.22        46.36 o                         
   8  14  11          8.26         50.11        61.38 o                         
   9  14  11         34.50        107.22        65.81 o                         
   1  15  11       1164.10       1215.68        47.22 o                         
   2  15  11       1191.70       1151.56        46.74 o                         
   3  15  11        398.27        417.19        43.51 o                         
   4  15  11         52.51         95.42        40.04 o                         
   5  15  11        742.49        762.00        49.65 o                         
   6  15  11         89.94         77.78        46.82 o                         
   7  15  11        371.05        364.28        51.33 o                         
   8  15  11        122.41        224.42        64.06 o                         
   0  16  11       4754.42       4662.63       109.26 o                         
   1  16  11        537.46        709.45        46.89 o                         
   2  16  11          4.64         37.31        41.35 o                         
   3  16  11        284.64        284.20        44.57 o                         
   4  16  11       4629.63       4115.08        74.33 o                         
   5  16  11        323.64        254.38        47.32 o                         
   6  16  11        147.49        150.79        49.23 o                         
   7  16  11        507.98        541.59        65.86 o                         
   8  16  11       1614.63       1550.41        79.90 o                         
   1  17  11       2326.00       2269.84        70.60 o                         
   2  17  11       1158.94       1368.12        57.17 o                         
   3  17  11       1404.13       1341.73        55.89 o                         
   4  17  11         42.97         86.17        45.54 o                         
   5  17  11        933.05       1033.29        55.16 o                         
   6  17  11        641.38        667.69        53.95 o                         
   7  17  11        664.04        583.88        68.77 o                         
   0  18  11        140.50        189.48        64.02 o                         
   1  18  11        177.12        284.27        49.53 o                         
   2  18  11          8.92          5.18        46.80 o                         
   3  18  11         74.14         47.37        48.38 o                         
   4  18  11        219.07        288.29        51.19 o                         
   5  18  11          0.71         57.25        48.06 o                         
   6  18  11         34.57         41.98        53.29 o                         
   7  18  11        112.85        194.82        64.27 o                         
   1  19  11        541.19        540.16        53.84 o                         
   2  19  11          6.54         52.12        49.68 o                         
   3  19  11        205.69        206.31        52.34 o                         
   4  19  11          0.14         35.38        51.19 o                         
   5  19  11         43.68        -15.85        52.20 o                         
   6  19  11         11.96        -54.78        60.45 o                         
   0  20  11        580.76        388.01        82.25 o                         
   1  20  11         65.32         11.87        51.13 o                         
   2  20  11          5.96          2.74        51.33 o                         
   3  20  11        119.02        163.96        54.07 o                         
   4  20  11       1098.27       1091.69        63.38 o                         
   5  20  11         46.83         22.34        60.90 o                         
   1  21  11        761.08        800.63        61.32 o                         
   2  21  11        904.77       1048.53        63.65 o                         
   3  21  11        324.74        296.92        57.72 o                         
   4  21  11         59.71         35.02        55.54 o                         
   0  22  11       1450.30       1584.89       104.49 o                         
   1  22  11         95.63        135.26        61.02 o                         
   2  22  11          0.29         -0.88        56.01 o                         
   0   0  12       5735.72       5445.37       299.38 o                         
   1   0  12       2695.62       2190.92        73.97 o                         
   2   0  12        101.02         73.53        24.64 o                         
   3   0  12       8177.15       7949.69       167.47 o                         
   4   0  12       3557.29       3259.83       100.81 o                         
   5   0  12       2783.07       2340.46       100.61 o                         
   6   0  12         96.60         41.73        62.28 o                         
   7   0  12       5550.52       5772.72       167.67 o                         
   8   0  12       1897.81       1861.24        85.36 o                         
   9   0  12        651.01        576.70        69.03 o                         
  10   0  12        553.93        468.24        75.83 o                         
  11   0  12       2729.56       2687.67       139.53 o                         
   1   1  12       2047.31       1893.37        41.06 o                         
   2   1  12       5305.27       4641.03        74.19 o                         
   3   1  12        817.33        866.35        39.01 o                         
   4   1  12        774.70        911.21        45.68 o                         
   5   1  12        290.65        376.32        42.47 o                         
   6   1  12       3210.31       3358.39        78.53 o                         
   7   1  12        180.55        156.94        40.09 o                         
   8   1  12        607.30        746.49        42.26 o                         
   9   1  12         11.51          8.60        42.09 o                         
  10   1  12        981.36       1100.56        59.03 o                         
  11   1  12        241.64        198.72        62.64 o                         
   0   2  12        154.11         98.62        36.84 o                         
   1   2  12         43.88         62.40        24.90 o                         
   2   2  12        275.57        368.50        22.72 o                         
   3   2  12         20.48         15.69        22.25 o                         
   4   2  12        777.25        712.67        44.02 o                         
   5   2  12          3.19         13.29        38.45 o                         
   6   2  12        164.66        221.07        43.57 o                         
   7   2  12        111.36        165.97        39.54 o                         
   8   2  12          1.51         -8.87        36.89 o                         
   9   2  12         10.96          6.50        43.37 o                         
  10   2  12         67.80        142.51        49.99 o                         
  11   2  12        272.12        391.44        64.64 o                         
   1   3  12        184.59        265.27        27.08 o                         
   2   3  12       2304.44       2318.78        51.59 o                         
   3   3  12        100.75         85.68        29.57 o                         
   4   3  12         68.29        114.19        29.44 o                         
   5   3  12         28.30         72.89        31.59 o                         
   6   3  12        959.15       1057.53        48.24 o                         
   7   3  12          3.56         30.07        41.30 o                         
   8   3  12         94.24         74.23        36.91 o                         
   9   3  12         13.19         -9.54        40.41 o                         
  10   3  12        213.10        187.22        50.72 o                         
  11   3  12        511.35        552.85        67.25 o                         
   0   4  12       2218.14       2051.75        77.62 o                         
   1   4  12       3794.34       3990.39       103.03 o                         
   2   4  12         94.65         78.49        22.12 o                         
   3   4  12       1833.39       1770.08        51.52 o                         
   4   4  12       2967.20       2794.22        54.71 o                         
   5   4  12       1385.99       1490.59        48.57 o                         
   6   4  12          4.33         31.67        37.28 o                         
   7   4  12       2988.22       3046.91        76.44 o                         
   8   4  12       1676.67       1660.21        61.07 o                         
   9   4  12        551.07        558.34        47.69 o                         
  10   4  12         10.01         53.14        48.44 o                         
   1   5  12       6788.48       5967.17        87.57 o                         
   2   5  12       9458.77       9002.65        99.10 o                         
   3   5  12        368.96        322.88        34.63 o                         
   4   5  12        234.82        183.95        33.24 o                         
   5   5  12       1536.11       1610.88        54.55 o                         
   6   5  12       4260.01       4233.84        78.60 o                         
   7   5  12        420.37        357.74        51.56 o                         
   8   5  12        386.68        454.19        44.41 o                         
   9   5  12        629.71        602.24        50.75 o                         
  10   5  12       1389.09       1628.09        80.85 o                         
   0   6  12        140.39        100.50        39.83 o                         
   1   6  12       1115.55       1229.43        41.35 o                         
   2   6  12        944.84        858.86        38.11 o                         
   3   6  12       1880.83       1823.00        40.61 o                         
   4   6  12        440.06        483.38        39.11 o                         
   5   6  12       1289.40       1355.40        51.98 o                         
   6   6  12         40.01        103.36        46.61 o                         
   7   6  12       1043.81       1102.58        50.58 o                         
   8   6  12        292.46        272.66        44.23 o                         
   9   6  12        469.23        490.17        51.35 o                         
  10   6  12          1.83         33.01        54.41 o                         
   1   7  12        263.97        309.06        29.88 o                         
   2   7  12          1.89         20.89        31.98 o                         
   3   7  12         72.80        128.94        30.39 o                         
   4   7  12        176.98        169.12        30.45 o                         
   5   7  12         83.13        125.92        30.39 o                         
   6   7  12         24.95         67.55        35.71 o                         
   7   7  12         10.14         21.44        39.34 o                         
   8   7  12        131.49        120.41        44.54 o                         
   9   7  12          3.27          4.93        47.47 o                         
  10   7  12          0.46         35.41        55.33 o                         
   0   8  12        131.06         62.23        39.11 o                         
   1   8  12        901.00        892.25        35.74 o                         
   2   8  12         44.06        114.87        30.57 o                         
   3   8  12        881.48       1026.92        40.56 o                         
   4   8  12        536.80        562.18        36.53 o                         
   5   8  12       1888.14       1813.59        57.65 o                         
   6   8  12        280.52        271.78        40.77 o                         
   7   8  12        132.71        143.59        42.85 o                         
   8   8  12        368.83        352.13        49.02 o                         
   9   8  12        493.63        492.21        54.60 o                         
  10   8  12         14.63        -12.64        57.07 o                         
   1   9  12       2495.15       2308.16        52.36 o                         
   2   9  12       7039.58       6514.97        70.00 o                         
   3   9  12        328.29        463.73        35.97 o                         
   4   9  12        266.87        314.89        35.93 o                         
   5   9  12        959.98        890.88        49.68 o                         
   6   9  12       3644.21       3723.35        76.22 o                         
   7   9  12        367.16        358.04        47.57 o                         
   8   9  12        511.24        533.77        52.54 o                         
   9   9  12        685.92        577.86        57.02 o                         
  10   9  12        779.77        774.46        76.76 o                         
   0  10  12        919.88       1132.23        55.79 o                         
   1  10  12       3587.04       3485.40        56.27 o                         
   2  10  12         32.35         77.19        32.10 o                         
   3  10  12       3465.18       3587.73        62.51 o                         
   4  10  12       1548.79       1527.95        54.58 o                         
   5  10  12        907.65        890.05        47.11 o                         
   6  10  12         18.31         80.45        40.90 o                         
   7  10  12       3300.06       3264.04        82.37 o                         
   8  10  12        658.29        634.92        56.33 o                         
   9  10  12        161.17        121.17        57.22 o                         
   1  11  12         17.63         92.11        32.52 o                         
   2  11  12       2395.18       2288.34        58.49 o                         
   3  11  12         34.96         57.18        36.18 o                         
   4  11  12          1.13         26.31        39.02 o                         
   5  11  12        272.31        258.31        43.17 o                         
   6  11  12        746.29        885.51        50.89 o                         
   7  11  12         74.33         75.82        46.59 o                         
   8  11  12          6.52          9.44        49.37 o                         
   9  11  12         25.93          3.31        55.02 o                         
   0  12  12        637.73        535.97        53.34 o                         
   1  12  12         35.52         62.57        33.37 o                         
   2  12  12         85.41        192.25        36.02 o                         
   3  12  12         37.61         23.28        36.83 o                         
   4  12  12         19.49        -22.61        40.92 o                         
   5  12  12        158.75        164.00        44.22 o                         
   6  12  12        141.35        185.11        46.00 o                         
   7  12  12        335.58        317.41        50.05 o                         
   8  12  12          4.46         28.07        50.63 o                         
   9  12  12          7.64         71.19        66.36 o                         
   1  13  12        149.40        111.39        35.81 o                         
   2  13  12       2347.88       2474.70        64.77 o                         
   3  13  12        437.76        401.51        44.67 o                         
   4  13  12        102.15         95.34        42.50 o                         
   5  13  12        307.56        356.58        46.13 o                         
   6  13  12       1515.98       1606.86        61.02 o                         
   7  13  12        465.14        481.85        53.64 o                         
   8  13  12        169.49        197.59        55.26 o                         
   0  14  12       1563.31       1450.24        68.12 o                         
   1  14  12       1555.27       1712.42        53.88 o                         
   2  14  12        110.22        118.71        38.80 o                         
   3  14  12       2307.19       2352.22        72.12 o                         
   4  14  12       1227.77       1243.54        54.65 o                         
   5  14  12       1746.44       1778.92        65.39 o                         
   6  14  12        101.79        104.99        47.69 o                         
   7  14  12       1622.88       1702.02        66.10 o                         
   8  14  12        704.53        734.01        72.33 o                         
   1  15  12        360.63        389.27        42.57 o                         
   2  15  12       2127.34       2308.62        70.33 o                         
   3  15  12        221.87        216.42        46.55 o                         
   4  15  12        175.71        171.07        46.49 o                         
   5  15  12        254.80        354.04        50.26 o                         
   6  15  12        825.94        965.19        57.06 o                         
   7  15  12        116.42        107.19        52.01 o                         
   0  16  12         97.33        135.72        61.80 o                         
   1  16  12         50.13        119.15        43.63 o                         
   2  16  12         33.65         59.95        43.74 o                         
   3  16  12          4.17         30.96        46.36 o                         
   4  16  12        182.44        148.15        48.63 o                         
   5  16  12         28.86          9.66        48.71 o                         
   6  16  12          0.58         62.09        49.52 o                         
   7  16  12        244.46        295.80        59.04 o                         
   1  17  12         19.52         31.48        47.51 o                         
   2  17  12        196.76        159.19        48.89 o                         
   3  17  12        165.22        141.43        49.25 o                         
   4  17  12          1.01        -20.32        48.93 o                         
   5  17  12         64.99          2.66        50.88 o                         
   6  17  12         55.83         36.59        52.68 o                         
   0  18  12       1881.25       1945.27        89.19 o                         
   1  18  12        328.63        263.13        51.71 o                         
   2  18  12          0.90         -0.07        49.80 o                         
   3  18  12        137.68        171.65        54.63 o                         
   4  18  12        594.08        501.73        55.83 o                         
   5  18  12        180.85        206.13        54.97 o                         
   1  19  12        142.50        114.25        52.87 o                         
   2  19  12       2243.00       2244.98        79.71 o                         
   3  19  12        556.72        604.18        58.96 o                         
   4  19  12        328.73        347.82        59.90 o                         
   0  20  12        290.88        248.92        84.92 o                         
   1  20  12        516.64        464.62        58.75 o                         
   2  20  12         20.46         85.06        55.51 o                         
   3  20  12       1185.64       1450.06        68.22 o                         
   1  21  12          4.52         43.60        59.37 o                         
   1   1  13         37.75         37.10        28.73 o                         
   2   1  13       4337.59       3932.60        65.74 o                         
   3   1  13         15.49         70.50        30.14 o                         
   4   1  13        125.69         90.09        40.85 o                         
   5   1  13         15.29         20.84        45.22 o                         
   6   1  13       1385.19       1436.33        63.68 o                         
   7   1  13         40.59        124.36        60.04 o                         
   8   1  13         16.34         48.05        40.45 o                         
   9   1  13         21.96         15.33        45.39 o                         
  10   1  13        410.60        523.07        54.69 o                         
   0   2  13         12.71         -3.98        39.25 o                         
   1   2  13       3410.76       3368.96        64.67 o                         
   2   2  13         25.73        -16.44        25.99 o                         
   3   2  13       4667.05       4406.73        89.37 o                         
   4   2  13        132.70        155.64        42.04 o                         
   5   2  13       1863.01       1985.81        74.00 o                         
   6   2  13        187.70        161.40        49.82 o                         
   7   2  13       3890.85       4000.78       106.59 o                         
   8   2  13         94.66         99.25        39.88 o                         
   9   2  13        973.46        987.40        59.34 o                         
  10   2  13        266.56        204.39        53.66 o                         
   1   3  13        851.89        853.10        34.97 o                         
   2   3  13       2496.41       2574.40        59.52 o                         
   3   3  13         42.23         95.26        31.48 o                         
   4   3  13        969.32        861.43        41.63 o                         
   5   3  13         42.58         85.97        34.37 o                         
   6   3  13       3432.60       3674.75        74.45 o                         
   7   3  13         33.02         81.55        50.05 o                         
   8   3  13        428.62        345.51        57.57 o                         
   9   3  13        155.97        196.33        49.87 o                         
  10   3  13       1108.40       1030.65        65.56 o                         
   0   4  13         65.04         68.88        40.38 o                         
   1   4  13         12.63         10.32        28.55 o                         
   2   4  13        131.08        163.32        29.19 o                         
   3   4  13         16.78         15.53        33.14 o                         
   4   4  13        290.97        296.18        35.87 o                         
   5   4  13        231.34        259.00        37.18 o                         
   6   4  13         46.73        130.98        40.83 o                         
   7   4  13         98.11        121.61        49.78 o                         
   8   4  13         17.17        -13.54        55.46 o                         
   9   4  13        360.83        460.21        51.75 o                         
  10   4  13         18.84         56.35        56.56 o                         
   1   5  13         32.51         76.11        29.17 o                         
   2   5  13         23.33         69.03        29.42 o                         
   3   5  13         13.86         62.49        35.11 o                         
   4   5  13          4.24         23.14        34.32 o                         
   5   5  13         13.05         80.51        36.65 o                         
   6   5  13         72.47         61.92        46.77 o                         
   7   5  13         37.81        131.10        51.65 o                         
   8   5  13         13.17         25.24        40.97 o                         
   9   5  13          0.80         -4.72        48.12 o                         
   0   6  13        539.49        522.41        48.95 o                         
   1   6  13       1290.26       1246.81        44.36 o                         
   2   6  13        101.75        192.34        31.22 o                         
   3   6  13       1102.58       1113.83        41.33 o                         
   4   6  13        256.59        278.83        38.12 o                         
   5   6  13       1286.96       1276.11        51.10 o                         
   6   6  13          1.73         77.82        49.69 o                         
   7   6  13        732.57        924.55        62.24 o                         
   8   6  13         19.80         17.75        42.60 o                         
   9   6  13        563.89        510.15        52.68 o                         
   1   7  13        837.71        728.91        37.18 o                         
   2   7  13       8674.68       8062.92        71.58 o                         
   3   7  13        459.14        349.34        33.91 o                         
   4   7  13         23.40         -5.66        31.85 o                         
   5   7  13        129.84        142.90        35.81 o                         
   6   7  13       3660.44       3508.87        66.78 o                         
   7   7  13         36.08         30.41        40.52 o                         
   8   7  13         84.64        121.60        46.00 o                         
   9   7  13        113.20        161.66        51.14 o                         
   0   8  13         61.97         66.17        45.11 o                         
   1   8  13       1498.70       1454.51        49.13 o                         
   2   8  13         37.01        158.44        33.59 o                         
   3   8  13       1221.39       1378.59        46.70 o                         
   4   8  13         60.40         58.74        33.52 o                         
   5   8  13       1359.07       1250.97        52.46 o                         
   6   8  13        222.94        228.68        41.83 o                         
   7   8  13       1113.70       1258.97        59.75 o                         
   8   8  13          0.53          3.13        46.60 o                         
   9   8  13        218.04        139.82        53.02 o                         
   1   9  13        140.60        234.60        34.12 o                         
   2   9  13        363.44        349.08        35.79 o                         
   3   9  13         10.06         75.25        34.92 o                         
   4   9  13        259.66        248.21        38.10 o                         
   5   9  13        201.53        231.77        41.07 o                         
   6   9  13        361.29        321.28        45.58 o                         
   7   9  13          0.78         54.80        45.67 o                         
   8   9  13        153.99        202.78        51.68 o                         
   9   9  13          1.55         -8.91        53.28 o                         
   0  10  13        101.92         54.15        50.50 o                         
   1  10  13        639.87        672.68        39.89 o                         
   2  10  13        356.46        497.08        38.22 o                         
   3  10  13        138.43        139.69        37.35 o                         
   4  10  13         16.70        -10.56        39.86 o                         
   5  10  13        445.89        494.35        45.90 o                         
   6  10  13         11.77        112.20        43.52 o                         
   7  10  13        194.42        214.24        46.59 o                         
   8  10  13         92.76         39.20        52.39 o                         
   1  11  13        227.15        198.23        37.21 o                         
   2  11  13       4476.86       4315.27        68.07 o                         
   3  11  13          1.10         27.48        37.26 o                         
   4  11  13        183.70        137.83        43.13 o                         
   5  11  13          9.72         18.62        43.00 o                         
   6  11  13       2445.10       2322.51        75.23 o                         
   7  11  13        170.55        195.62        49.12 o                         
   8  11  13         53.18         23.77        60.97 o                         
   0  12  13         38.13         87.75        54.57 o                         
   1  12  13       2137.22       2116.09        60.34 o                         
   2  12  13          7.89         24.93        37.23 o                         
   3  12  13       2234.68       2136.68        67.58 o                         
   4  12  13        166.53        182.04        44.93 o                         
   5  12  13        893.60        890.79        53.73 o                         
   6  12  13         64.31         68.26        47.49 o                         
   7  12  13       1986.72       2028.97        72.25 o                         
   8  12  13        255.03        263.95        55.21 o                         
   1  13  13         47.46         56.93        39.01 o                         
   2  13  13       1282.68       1352.76        51.69 o                         
   3  13  13         30.89         42.96        43.15 o                         
   4  13  13        140.26        152.55        45.60 o                         
   5  13  13         70.12         58.61        47.63 o                         
   6  13  13        516.97        637.04        55.67 o                         
   7  13  13         10.28        120.93        52.20 o                         
   0  14  13         13.42        -15.81        55.30 o                         
   1  14  13         14.60         15.44        41.82 o                         
   2  14  13         11.87        113.30        44.84 o                         
   3  14  13          1.14         47.95        45.25 o                         
   4  14  13         33.37         46.96        45.86 o                         
   5  14  13          3.95         33.69        47.61 o                         
   6  14  13         78.61        170.21        52.79 o                         
   7  14  13         67.17         13.98        53.37 o                         
   1  15  13         58.90         71.88        44.05 o                         
   2  15  13       1210.94       1170.38        56.58 o                         
   3  15  13         14.24         45.33        46.86 o                         
   4  15  13         58.82         67.84        48.99 o                         
   5  15  13         72.88        106.72        50.29 o                         
   6  15  13        521.08        463.59        56.06 o                         
   0  16  13         52.99         68.74        65.40 o                         
   1  16  13        926.90        919.72        59.04 o                         
   2  16  13         23.93         79.89        49.35 o                         
   3  16  13       1319.82       1357.51        61.50 o                         
   4  16  13         84.96         97.92        50.98 o                         
   5  16  13        484.85        577.79        57.03 o                         
   1  17  13        393.98        319.13        55.52 o                         
   2  17  13        638.60        773.34        60.54 o                         
   3  17  13          4.91         10.22        51.02 o                         
   4  17  13         63.79         17.17        52.31 o                         
   0  18  13          0.50          5.74        77.96 o                         
   1  18  13        535.38        668.63        58.73 o                         
   2  18  13          0.15          8.09        54.63 o                         
   3  18  13        487.34        554.08        60.98 o                         
   1  19  13         79.70        128.93        55.40 o                         
   2  19  13         53.02         47.76        58.18 o                         
   0   0  14       3448.13       3264.90       196.81 o                         
   1   0  14        988.51        978.71        61.61 o                         
   2   0  14         49.83         68.82        43.06 o                         
   3   0  14        795.67        817.86        56.09 o                         
   4   0  14       2716.75       2648.38       113.19 o                         
   5   0  14       1989.63       1837.18       103.72 o                         
   6   0  14        275.16        353.68        78.53 o                         
   7   0  14       1432.53       1479.94       115.49 o                         
   8   0  14       1936.21       2075.22       161.81 o                         
   9   0  14       1080.78       1123.44        97.38 o                         
   1   1  14       1533.80       1414.09        51.10 o                         
   2   1  14       2610.63       2365.45        54.66 o                         
   3   1  14        739.61        767.96        36.87 o                         
   4   1  14         99.76        119.60        34.70 o                         
   5   1  14        902.76        950.19        59.89 o                         
   6   1  14       1298.57       1357.00        66.40 o                         
   7   1  14        108.80        173.99        72.98 o                         
   8   1  14          0.30         -4.08        54.54 o                         
   9   1  14        379.78        518.00        53.47 o                         
   0   2  14        754.43        717.68        57.55 o                         
   1   2  14        121.00        157.99        33.60 o                         
   2   2  14          0.68        103.58        31.78 o                         
   3   2  14         25.45         45.48        28.14 o                         
   4   2  14        325.66        339.36        37.53 o                         
   5   2  14          3.07         -0.10        46.83 o                         
   6   2  14          6.92         50.13        52.59 o                         
   7   2  14        163.60        187.80        51.65 o                         
   8   2  14         74.83         61.65        54.42 o                         
   9   2  14         15.93        -42.80        48.03 o                         
   1   3  14         90.19         86.62        32.45 o                         
   2   3  14       1017.62        958.33        41.71 o                         
   3   3  14         36.83         39.79        29.02 o                         
   4   3  14         13.31        104.79        36.84 o                         
   5   3  14         99.32        155.60        38.89 o                         
   6   3  14        386.74        470.27        46.09 o                         
   7   3  14        104.88        178.83        53.77 o                         
   8   3  14          0.10         45.52        56.79 o                         
   9   3  14          6.20         31.57        49.05 o                         
   0   4  14       3819.91       3461.36       103.87 o                         
   1   4  14        680.87        761.18        38.45 o                         
   2   4  14        123.29        139.80        31.99 o                         
   3   4  14        844.03        892.88        39.66 o                         
   4   4  14       3484.67       3322.76        68.55 o                         
   5   4  14        769.79        882.48        50.49 o                         
   6   4  14         19.24         73.06        48.82 o                         
   7   4  14       1050.62       1023.63        66.60 o                         
   8   4  14       1625.94       1603.90        83.37 o                         
   1   5  14       2618.97       2322.00        55.42 o                         
   2   5  14       1590.34       1611.51        50.66 o                         
   3   5  14       1398.24       1249.17        45.26 o                         
   4   5  14          0.26        -10.43        37.51 o                         
   5   5  14       3056.54       3065.77        72.22 o                         
   6   5  14       1272.89       1328.32        69.23 o                         
   7   5  14         11.15        -24.64        57.26 o                         
   8   5  14          4.41         64.56        61.41 o                         
   0   6  14        804.75        770.78        55.94 o                         
   1   6  14        616.62        621.20        38.31 o                         
   2   6  14          5.25         35.93        32.43 o                         
   3   6  14        767.33        873.26        42.93 o                         
   4   6  14        478.54        531.58        43.78 o                         
   5   6  14        825.25        890.75        53.63 o                         
   6   6  14        180.37        300.61        52.63 o                         
   7   6  14        184.80        156.84        60.47 o                         
   8   6  14        282.11        318.70        49.02 o                         
   1   7  14        188.54        199.30        35.73 o                         
   2   7  14        123.23        144.03        35.30 o                         
   3   7  14          0.52         96.59        34.47 o                         
   4   7  14        201.68        281.78        35.82 o                         
   5   7  14          5.33         15.33        48.56 o                         
   6   7  14        101.75        118.40        52.75 o                         
   7   7  14        135.60        186.70        42.83 o                         
   8   7  14        118.34        122.26        48.93 o                         
   0   8  14       1300.96       1614.10        75.76 o                         
   1   8  14       1673.68       1518.86        51.76 o                         
   2   8  14         69.28         73.50        35.53 o                         
   3   8  14        877.28        849.30        42.80 o                         
   4   8  14        160.95        219.50        37.78 o                         
   5   8  14        450.48        377.91        44.00 o                         
   6   8  14        270.86        326.43        44.98 o                         
   7   8  14        141.53        188.35        45.67 o                         
   8   8  14        756.39        803.97        56.47 o                         
   1   9  14       1751.30       1878.71        57.66 o                         
   2   9  14       1645.23       1574.43        54.19 o                         
   3   9  14        823.71        796.98        43.99 o                         
   4   9  14         68.64         66.79        40.95 o                         
   5   9  14       2354.24       2440.18        70.99 o                         
   6   9  14       1999.11       2003.93        64.87 o                         
   7   9  14        425.25        441.60        51.09 o                         
   0  10  14        642.27        691.37        62.21 o                         
   1  10  14        562.82        543.83        42.86 o                         
   2  10  14          4.43         27.94        38.03 o                         
   3  10  14        491.39        511.61        41.93 o                         
   4  10  14       1968.80       2060.28        69.34 o                         
   5  10  14        196.75        221.45        45.82 o                         
   6  10  14          6.25         47.95        45.54 o                         
   7  10  14        528.82        581.50        53.22 o                         
   1  11  14        423.09        474.48        43.97 o                         
   2  11  14       1101.97        925.73        48.00 o                         
   3  11  14         20.07         93.79        48.20 o                         
   4  11  14         53.28         95.70        45.30 o                         
   5  11  14        195.15        164.80        47.81 o                         
   6  11  14        141.23        141.61        48.71 o                         
   7  11  14          4.03         64.71        50.28 o                         
   0  12  14         31.66         83.89        58.80 o                         
   1  12  14         14.02         35.81        41.22 o                         
   2  12  14          8.14         98.77        42.28 o                         
   3  12  14        175.81        146.68        51.28 o                         
   4  12  14         40.91         46.86        45.59 o                         
   5  12  14         41.41         29.26        48.12 o                         
   6  12  14        345.85        281.92        52.64 o                         
   1  13  14        543.42        587.52        48.43 o                         
   2  13  14        963.22        932.47        53.91 o                         
   3  13  14        426.85        444.43        56.12 o                         
   4  13  14         68.97        101.09        47.75 o                         
   5  13  14        489.63        605.64        53.91 o                         
   6  13  14       1190.02       1152.47        63.43 o                         
   0  14  14       1955.74       2143.55        99.17 o                         
   1  14  14        872.56        967.42        55.23 o                         
   2  14  14         15.90         34.99        47.79 o                         
   3  14  14        850.87        858.58        62.02 o                         
   4  14  14        681.56        773.52        56.36 o                         
   5  14  14        652.09        732.84        57.48 o                         
   1  15  14        487.48        561.26        55.72 o                         
   2  15  14        663.06        659.01        55.86 o                         
   3  15  14        280.15        270.12        57.72 o                         
   4  15  14         20.21         55.24        50.83 o                         
   0  16  14        349.22        398.30        77.50 o                         
   1  16  14        165.41        219.86        54.25 o                         
   2  16  14         49.05         44.39        51.38 o                         
   3  16  14        123.44        218.45        54.07 o                         
   1  17  14         16.98         35.35        57.68 o                         
   1   1  15        523.41        638.08        41.41 o                         
   2   1  15          4.13        -19.19        33.08 o                         
   3   1  15        260.86        306.40        34.75 o                         
   4   1  15        128.79        132.86        51.75 o                         
   5   1  15       1178.51       1149.39        66.34 o                         
   6   1  15        142.84         75.71        56.74 o                         
   7   1  15        104.93         96.13        75.79 o                         
   0   2  15       4360.99       4084.42       194.39 o                         
   1   2  15         68.58         28.01        35.30 o                         
   2   2  15          7.77         12.27        33.78 o                         
   3   2  15         17.48         11.47        32.52 o                         
   4   2  15       2623.48       2674.16        70.06 o                         
   5   2  15          7.45          1.05        40.16 o                         
   6   2  15         53.33         65.72        56.89 o                         
   7   2  15         71.39         83.52        52.59 o                         
   1   3  15       2600.37       2364.63        63.84 o                         
   2   3  15        522.62        479.13        39.84 o                         
   3   3  15       2514.12       2124.95        56.34 o                         
   4   3  15         66.81         87.91        41.67 o                         
   5   3  15       1673.71       1803.22        63.25 o                         
   6   3  15        502.16        541.34        55.02 o                         
   7   3  15        539.07        483.26        61.24 o                         
   0   4  15       1656.58       1420.19        74.23 o                         
   1   4  15        141.75        155.87        37.17 o                         
   2   4  15         79.49         70.19        36.61 o                         
   3   4  15         21.59         50.65        33.86 o                         
   4   4  15        958.76        806.21        48.99 o                         
   5   4  15        210.92        231.44        44.56 o                         
   6   4  15         71.19        112.37        53.18 o                         
   7   4  15         67.85        109.38        57.05 o                         
   1   5  15        299.09        329.18        38.83 o                         
   2   5  15         46.77         70.80        35.86 o                         
   3   5  15        160.18        122.08        35.65 o                         
   4   5  15        174.57        340.10        45.68 o                         
   5   5  15          2.18         36.40        48.91 o                         
   6   5  15        307.21        265.96        57.43 o                         
   7   5  15        328.17        273.21        61.58 o                         
   0   6  15       3696.66       3594.78        93.67 o                         
   1   6  15        102.06        140.63        36.76 o                         
   2   6  15        111.16         98.37        37.25 o                         
   3   6  15        213.61        268.39        38.42 o                         
   4   6  15       3757.98       3923.76        80.46 o                         
   5   6  15         42.04        108.02        52.26 o                         
   6   6  15        618.76        610.03        63.06 o                         
   7   6  15         67.23        115.76        61.13 o                         
   1   7  15       1228.70       1461.55        52.18 o                         
   2   7  15         24.54         20.01        37.12 o                         
   3   7  15       1066.20       1203.61        49.06 o                         
   4   7  15          7.86         41.10        37.00 o                         
   5   7  15       2515.15       2576.59        95.50 o                         
   6   7  15        275.37        286.06        62.32 o                         
   0   8  15       3037.25       3339.57       127.68 o                         
   1   8  15         92.54         66.59        38.69 o                         
   2   8  15         69.25         38.47        38.31 o                         
   3   8  15         76.13         56.97        38.96 o                         
   4   8  15        842.64       1030.41        52.08 o                         
   5   8  15        227.22        251.59        44.59 o                         
   6   8  15          5.60         11.30        46.04 o                         
   1   9  15        182.75        186.76        41.22 o                         
   2   9  15         52.48         42.36        40.19 o                         
   3   9  15        666.92        749.20        46.58 o                         
   4   9  15         15.18         52.22        52.53 o                         
   5   9  15        202.07        208.14        46.38 o                         
   6   9  15         60.95        102.41        46.34 o                         
   0  10  15        957.08        960.62        69.57 o                         
   1  10  15         83.33        177.18        42.57 o                         
   2  10  15         45.68         36.05        41.42 o                         
   3  10  15         28.42         85.54        44.20 o                         
   4  10  15        634.90        593.23        59.05 o                         
   5  10  15          7.74         68.10        47.01 o                         
   1  11  15        719.35        879.65        50.77 o                         
   2  11  15         38.27         18.94        42.94 o                         
   3  11  15       1503.50       1421.41        62.42 o                         
   4  11  15        462.17        489.68        60.73 o                         
   5  11  15        783.12        883.68        57.46 o                         
   0  12  15       1948.74       1929.04        89.37 o                         
   1  12  15        232.37        253.11        46.33 o                         
   2  12  15        124.28         79.12        46.93 o                         
   3  12  15        196.59        200.52        50.42 o                         
   4  12  15       1380.78       1734.66        74.45 o                         
   1  13  15        433.11        483.39        50.55 o                         
   2  13  15        192.15        178.29        51.62 o                         
   3  13  15         26.54         20.17        50.56 o                         
   0  14  15         20.54         29.63        67.66 o                         
   1  14  15          0.08         13.58        48.96 o                         
   2  14  15          2.18        -20.68        51.11 o                         
   0   0  16       2731.11       2848.65       142.72 o                         
   1   0  16        651.30        630.30        61.46 o                         
   2   0  16         45.35         92.25        53.03 o                         
   3   0  16       1940.80       1951.63        81.78 o                         
   4   0  16       1938.75       2201.73       125.59 o                         
   5   0  16        249.49        191.88        84.56 o                         
   6   0  16         12.37        -14.92        84.39 o                         
   1   1  16       1217.48       1313.65        51.63 o                         
   2   1  16        567.11        533.08        42.02 o                         
   3   1  16       1017.15       1101.36        50.67 o                         
   4   1  16         71.61        136.71        43.61 o                         
   5   1  16       1217.71       1298.92        71.51 o                         
   6   1  16        602.80        682.70        67.58 o                         
   0   2  16        192.69        248.59        57.66 o                         
   1   2  16         10.11         58.68        39.63 o                         
   2   2  16          7.58        -14.80        37.00 o                         
   3   2  16          0.70         45.96        36.40 o                         
   4   2  16        293.86        346.77        46.98 o                         
   5   2  16         40.64        107.80        44.98 o                         
   6   2  16         96.95        148.72        71.31 o                         
   1   3  16        116.60         78.73        39.47 o                         
   2   3  16        215.95        224.03        39.65 o                         
   3   3  16        226.56        209.44        38.92 o                         
   4   3  16         12.07         71.71        45.71 o                         
   5   3  16        442.91        499.21        50.84 o                         
   0   4  16       2986.52       3159.69       101.95 o                         
   1   4  16        292.01        380.66        43.05 o                         
   2   4  16         11.45         13.00        39.04 o                         
   3   4  16        415.58        500.06        42.27 o                         
   4   4  16       1452.45       1378.87        63.66 o                         
   5   4  16        133.00         63.17        53.81 o                         
   1   5  16       1989.18       1974.72        65.77 o                         
   2   5  16        322.35        396.50        43.58 o                         
   3   5  16       1461.80       1543.47        57.25 o                         
   4   5  16          9.63         37.25        47.54 o                         
   5   5  16       1633.65       1677.25        77.89 o                         
   0   6  16        686.71        790.49        70.16 o                         
   1   6  16        127.48        147.18        42.68 o                         
   2   6  16         31.08          0.00        40.67 o                         
   3   6  16        426.59        490.40        43.19 o                         
   4   6  16        852.73        851.65        46.94 o                         
   5   6  16        187.12        238.68        59.29 o                         
   1   7  16          6.02         44.99        42.80 o                         
   2   7  16         65.08         38.69        41.38 o                         
   3   7  16        119.19        229.35        43.01 o                         
   4   7  16        162.94        182.85        43.63 o                         
   0   8  16        700.82        745.15        68.02 o                         
   1   8  16        197.48        184.65        44.36 o                         
   2   8  16         48.42         60.01        42.66 o                         
   3   8  16        533.33        465.52        46.96 o                         
   4   8  16        481.95        509.68        49.34 o                         
   1   9  16        802.87        733.74        48.83 o                         
   2   9  16        683.91        780.92        49.73 o                         
   3   9  16        250.46        259.02        48.90 o                         
   0  10  16       1771.50       1820.66        92.38 o                         
   1  10  16        333.41        374.13        47.14 o                         
   2  10  16         25.93         17.01        43.79 o                         
   3  10  16        294.24        322.90        49.62 o                         
   1  11  16        115.64        185.69        46.91 o                         
   1   1  17        758.13        812.49        48.91 o                         
   2   1  17       1473.77       1270.45        54.79 o                         
   3   1  17        301.83        325.72        42.53 o                         
   0   2  17        723.64        702.81        74.42 o                         
   1   2  17        758.08        788.76        48.11 o                         
   2   2  17         39.96         54.60        41.80 o                         
   3   2  17       1460.02       1518.37        58.10 o                         
   1   3  17        590.15        617.89        48.40 o                         
   2   3  17       1141.65       1441.16        57.33 o                         
   3   3  17         75.10         75.48        40.81 o                         
   0   4  17          6.99         17.32        60.63 o                         
   1   4  17         59.04        112.66        44.15 o                         
   2   4  17          1.01         69.87        41.41 o                         
   1   5  17          5.38         76.82        44.67 o                         
   2   5  17         52.52        100.83        44.08 o                         
   0   6  17        251.07        168.54        65.39 o                         
   1   6  17        600.38        644.27        51.07 o                         
                                                                                
