# Supplementary material for: Crystal structures of a novel NNN pincer ligand and its dinuclear titanium(IV) alkoxide pincer complex
Source: Acta Crystallogr E Crystallogr Commun. 2017 Jan 6;73(Pt 2):122–6. doi: 10.1107/S2056989016019964 (PMC5290548; doi:10.1107/S2056989016019964)
Supplement: Supplementary file 3 [file e-73-00122-2sup3.hkl]

data_2                                                                          
_shelx_title ' face in P-1'                                                     
_shelx_refln_list_code          4                                               
_shelx_F_calc_maximum      196.86                                               
_exptl_crystal_F_000       860.00                                               
_reflns_d_resolution_high  0.8406                                               
                                                                                
loop_                                                                           
 _space_group_symop_operation_xyz                                               
 'x, y, z'                                                                      
 '-x, -y, -z'                                                                   
                                                                                
_cell_length_a    12.2546                                                       
_cell_length_b    12.7240                                                       
_cell_length_c    15.9477                                                       
_cell_angle_alpha  75.861                                                       
_cell_angle_beta   68.045                                                       
_cell_angle_gamma  83.220                                                       
                                                                                
_shelx_F_squared_multiplier     1.000                                           
                                                                                
loop_                                                                           
 _refln_index_h                                                                 
 _refln_index_k                                                                 
 _refln_index_l                                                                 
 _refln_F_squared_calc                                                          
 _refln_F_squared_meas                                                          
 _refln_F_squared_sigma                                                         
 _refln_observed_status                                                         
   1   0   0       4624.34       5014.93         7.63 o                         
   2   0   0       8413.83       8550.02       250.95 o                         
   3   0   0       7312.87       8257.35       170.25 o                         
   4   0   0        688.46        792.17        45.89 o                         
   5   0   0        856.16        842.87        69.71 o                         
   6   0   0        106.38         58.12         9.35 o                         
   7   0   0       1220.66       1029.85        32.17 o                         
   8   0   0        506.79        472.52        15.52 o                         
   9   0   0          3.67          3.87         6.31 o                         
  10   0   0        111.41        123.84         4.85 o                         
  11   0   0        355.77        354.22        17.08 o                         
  12   0   0        298.62        292.38        13.32 o                         
  13   0   0         63.50         91.22        19.17 o                         
 -13   1   0          0.45          0.88         4.56 o                         
 -12   1   0         23.26         30.71         5.25 o                         
 -11   1   0          1.19          4.17         3.00 o                         
 -10   1   0       1139.43       1088.66        53.95 o                         
  -9   1   0        601.97        614.49        36.18 o                         
  -8   1   0        674.62        585.31        47.03 o                         
  -7   1   0       1970.88       1684.61        45.72 o                         
  -6   1   0       3025.73       3086.13       235.18 o                         
  -5   1   0        617.38        728.75        40.80 o                         
  -4   1   0       4397.34       4221.08        37.89 o                         
  -3   1   0       9432.91       9025.94        83.01 o                         
  -2   1   0       2696.80       3184.42       176.84 o                         
  -1   1   0        107.76        408.13        32.70 o                         
   0   1   0       2041.18       2472.01        26.23 o                         
   1   1   0          1.98         19.93        19.56 o                         
   2   1   0       7410.61       9874.86        73.77 o                         
   3   1   0       3759.15       4658.99       325.43 o                         
   4   1   0       7013.83       7552.94       534.30 o                         
   5   1   0        298.37        287.58        12.25 o                         
   6   1   0        237.03        206.95        18.33 o                         
   7   1   0       1577.91       1342.60        21.63 o                         
   8   1   0         67.13         69.62         8.04 o                         
   9   1   0        382.20        437.67        48.23 o                         
  10   1   0         21.42         19.78         3.88 o                         
  11   1   0        244.15        224.78        12.38 o                         
  12   1   0        399.51        338.30        43.66 o                         
  13   1   0         27.58         33.29         7.34 o                         
 -13   2   0         84.11         90.11        11.95 o                         
 -12   2   0        172.11        195.48         8.58 o                         
 -11   2   0          0.97          2.15         4.02 o                         
 -10   2   0       1504.30       1627.60        70.91 o                         
  -9   2   0        555.36        520.99        15.33 o                         
  -8   2   0         22.58         26.16         7.97 o                         
  -7   2   0         18.36         15.07         6.09 o                         
  -6   2   0        731.12        784.77        40.72 o                         
  -5   2   0       5803.35       5574.69       265.61 o                         
  -4   2   0        378.67        376.73        38.19 o                         
  -3   2   0       2362.74       2704.00        89.86 o                         
  -2   2   0        257.44        215.37         6.98 o                         
  -1   2   0       1524.53       1792.65        63.40 o                         
   0   2   0       1691.05       2094.43         9.93 o                         
   1   2   0       3020.01       3256.01        33.64 o                         
   2   2   0        121.60        100.22        12.14 o                         
   3   2   0       1937.35       1961.24       153.22 o                         
   4   2   0        660.97        551.74        38.01 o                         
   5   2   0        637.57        637.30        52.50 o                         
   6   2   0        562.47        439.49        23.19 o                         
   7   2   0       1391.22       1244.18       131.56 o                         
   8   2   0       1612.10       1536.41        93.66 o                         
   9   2   0       3792.63       3811.30       207.80 o                         
  10   2   0         37.92         37.62         5.73 o                         
  11   2   0        343.92        317.92        21.75 o                         
  12   2   0         47.89         32.96         6.07 o                         
  13   2   0         52.21         62.85        12.65 o                         
 -13   3   0        323.40        323.61        39.37 o                         
 -12   3   0        275.00        285.43        16.96 o                         
 -11   3   0        118.73         76.21         5.41 o                         
 -10   3   0        126.05        142.30         7.12 o                         
  -9   3   0         82.37         86.13         5.80 o                         
  -8   3   0       1222.71       1158.93       125.22 o                         
  -7   3   0         12.32         10.76         4.29 o                         
  -6   3   0       2242.88       2111.06       122.68 o                         
  -5   3   0       1467.61       1357.54        85.18 o                         
  -4   3   0        386.25        404.10        18.37 o                         
  -3   3   0         48.82         80.18        11.57 o                         
  -2   3   0         69.33         76.16         7.05 o                         
  -1   3   0       9643.91      10366.46       267.24 o                         
   0   3   0        589.53        531.47        43.17 o                         
   1   3   0       5164.00       6055.90       246.76 o                         
   2   3   0       9215.76      11143.14        93.21 o                         
   3   3   0        430.11        399.61        26.12 o                         
   4   3   0          6.64         11.40         9.27 o                         
   5   3   0       2217.98       2235.76       188.29 o                         
   6   3   0       3347.47       2997.74       302.02 o                         
   7   3   0        336.02        273.54        22.10 o                         
   8   3   0       3639.11       3394.69       261.63 o                         
   9   3   0         76.18         97.12        10.40 o                         
  10   3   0        717.06        688.85        36.06 o                         
  11   3   0          2.22          7.36         5.13 o                         
  12   3   0        170.94        149.76         8.76 o                         
  13   3   0        380.70        329.88        29.32 o                         
 -12   4   0         40.56         54.77         5.26 o                         
 -11   4   0         35.01         44.72         5.30 o                         
 -10   4   0         55.12         68.87         6.05 o                         
  -9   4   0        420.89        395.28        31.38 o                         
  -8   4   0       1272.29       1133.76       133.98 o                         
  -7   4   0        167.02        151.77         9.73 o                         
  -6   4   0       1367.46       1163.31        85.61 o                         
  -5   4   0        507.47        373.99        14.85 o                         
  -4   4   0        953.33       1110.69        55.26 o                         
  -3   4   0         94.58         97.77        10.66 o                         
  -2   4   0       3796.10       4674.02        41.28 o                         
  -1   4   0       6058.91       7082.37       466.08 o                         
   0   4   0        366.94        580.18        90.72 o                         
   1   4   0       1878.61       2064.49        65.53 o                         
   2   4   0        619.66        540.44        22.30 o                         
   3   4   0        481.43        533.01        19.80 o                         
   4   4   0       1163.62       1360.13        42.17 o                         
   5   4   0       3687.90       4431.68        67.90 o                         
   6   4   0       1278.23       1440.41        50.43 o                         
   7   4   0        100.80        157.75        21.88 o                         
   8   4   0       1144.46       1035.64        27.61 o                         
   9   4   0        115.89        133.34        11.61 o                         
  10   4   0        436.55        397.88        14.13 o                         
  11   4   0         53.74         47.07         4.99 o                         
  12   4   0         92.22         74.71         7.60 o                         
  13   4   0        277.57        247.02        27.79 o                         
 -12   5   0         74.21         84.96         7.27 o                         
 -11   5   0        146.85        161.70        12.16 o                         
 -10   5   0         51.72         58.97         6.03 o                         
  -9   5   0        246.27        289.46        21.29 o                         
  -8   5   0        119.44        142.36        16.67 o                         
  -7   5   0          2.80          7.51         6.98 o                         
  -6   5   0       1628.76       1616.95        49.13 o                         
  -5   5   0        204.38        154.44        12.83 o                         
  -4   5   0       4303.00       4306.15        48.71 o                         
  -3   5   0        233.34        196.75        12.58 o                         
  -2   5   0       4486.36       4876.79       109.66 o                         
  -1   5   0        388.15        431.25        21.88 o                         
   0   5   0          0.30          0.29        14.49 o                         
   1   5   0        747.10        818.73         9.67 o                         
   2   5   0        508.36        628.32         9.26 o                         
   3   5   0        721.46        838.82        12.87 o                         
   4   5   0          0.84          1.88        13.55 o                         
   5   5   0         20.57         60.22        13.33 o                         
   6   5   0        101.07        124.06        18.62 o                         
   7   5   0        314.08        337.82        38.26 o                         
   8   5   0       1778.62       1755.96        54.84 o                         
   9   5   0        362.01        344.00        12.74 o                         
  10   5   0        807.39        739.62        27.77 o                         
  11   5   0         56.13         63.84         6.64 o                         
  12   5   0          8.84         18.71         4.69 o                         
 -12   6   0         43.40         52.75         7.76 o                         
 -11   6   0        214.16        220.71        18.87 o                         
 -10   6   0        386.88        428.84        38.46 o                         
  -9   6   0         99.80         93.74         8.62 o                         
  -8   6   0          5.08          6.10         8.60 o                         
  -7   6   0        537.84        571.72        30.58 o                         
  -6   6   0        265.33        319.19        16.91 o                         
  -5   6   0         18.73         58.91        16.59 o                         
  -3   6   0         15.85         13.99         5.87 o                         
  -2   6   0       1445.66       1451.94        79.37 o                         
  -1   6   0         45.62         32.97        17.46 o                         
   0   6   0       4819.72       5590.94        77.61 o                         
   1   6   0       1174.83       1476.57        63.04 o                         
   2   6   0         87.16         83.54         5.80 o                         
   3   6   0       4016.61       4880.27       486.07 o                         
   4   6   0        667.15        730.64        37.83 o                         
   5   6   0        707.34        735.93        44.71 o                         
   6   6   0         80.21        112.82        32.25 o                         
   7   6   0       2795.14       2617.43        37.39 o                         
   8   6   0       1950.94       1849.63        46.91 o                         
   9   6   0          7.43          7.43         5.75 o                         
  10   6   0        106.09        103.16         8.00 o                         
  11   6   0        236.95        251.99         9.95 o                         
  12   6   0        416.47        416.44        35.25 o                         
 -11   7   0         15.77         15.41         3.49 o                         
 -10   7   0        214.11        238.86        31.97 o                         
  -9   7   0        509.53        514.36        76.74 o                         
  -8   7   0         25.13         29.85        13.77 o                         
  -3   7   0        332.78        241.66        12.90 o                         
  -2   7   0       3647.35       3316.33        36.96 o                         
  -1   7   0         93.83         85.00        12.17 o                         
   0   7   0       4543.36       4433.63        46.88 o                         
   1   7   0        136.38        115.00         7.46 o                         
   2   7   0        857.95        929.78        30.42 o                         
   3   7   0         15.56         20.61         5.43 o                         
   4   7   0       2618.40       2664.60       183.37 o                         
   5   7   0       2550.04       2385.41       149.20 o                         
   6   7   0          4.21          5.75         8.05 o                         
   7   7   0       1932.72       1862.10        55.54 o                         
   8   7   0        512.20        450.41        10.15 o                         
   9   7   0         52.33         51.10         6.84 o                         
  10   7   0         10.89         15.97         8.49 o                         
  11   7   0        199.93        188.41        13.79 o                         
  12   7   0        471.73        463.04        19.06 o                         
 -11   8   0          2.14          1.23         3.70 o                         
 -10   8   0        337.82        283.91         8.99 o                         
  -3   8   0        611.42        549.63        20.07 o                         
  -2   8   0       1267.75       1047.01        24.06 o                         
  -1   8   0         21.67         16.52         6.21 o                         
   0   8   0         50.70         55.99         7.36 o                         
   1   8   0         16.07         26.69         5.06 o                         
   2   8   0       5356.27       5305.51       242.48 o                         
   3   8   0         69.48         82.81         8.66 o                         
   4   8   0       1437.47       1407.00        46.96 o                         
   5   8   0        742.94        717.89        31.45 o                         
   6   8   0          2.02          1.90         4.24 o                         
   7   8   0         24.06         17.44         4.89 o                         
   8   8   0          7.43          1.83         4.67 o                         
   9   8   0        725.19        756.26        15.06 o                         
  10   8   0        133.29        158.11        12.96 o                         
  11   8   0        146.50        122.99        14.04 o                         
  -3   9   0         45.64         26.67         8.62 o                         
  -2   9   0       1860.13       1734.83        31.88 o                         
  -1   9   0        461.19        410.63        10.86 o                         
   0   9   0       1227.24       1175.94        16.47 o                         
   1   9   0       1275.19       1247.42        20.89 o                         
   2   9   0       3196.31       3239.00       118.58 o                         
   3   9   0        140.40        184.09         9.49 o                         
   4   9   0          3.96          1.86         3.69 o                         
   5   9   0          2.69          2.09         3.73 o                         
   6   9   0       1454.36       1551.60        36.81 o                         
   7   9   0        475.84        508.65        13.35 o                         
   8   9   0        260.07        308.66        10.38 o                         
   9   9   0        963.89        941.76        14.85 o                         
  10   9   0         52.32         88.80        14.16 o                         
  -3  10   0        150.23        126.59        17.83 o                         
  -2  10   0        106.19         84.89         8.78 o                         
  -1  10   0       1929.70       1716.74        47.02 o                         
   0  10   0        659.57        653.72        17.23 o                         
   1  10   0       1367.26       1457.18        39.08 o                         
   2  10   0          2.40          1.82         2.75 o                         
   3  10   0       2226.47       2336.88        60.89 o                         
   4  10   0        226.59        224.20         7.73 o                         
   5  10   0        409.11        396.09        14.09 o                         
   6  10   0       1179.86       1166.04        22.57 o                         
   7  10   0         11.89         21.85         4.79 o                         
   8  10   0         15.15         14.28         4.62 o                         
   9  10   0          6.03         15.73         5.08 o                         
  10  10   0        249.18        237.72        12.03 o                         
  -3  11   0        896.40        724.65        25.07 o                         
  -2  11   0        646.13        538.73        24.79 o                         
  -1  11   0        535.33        521.61        13.06 o                         
   0  11   0         51.53         54.30         3.73 o                         
   1  11   0          2.45          2.88         2.77 o                         
   2  11   0        144.33        162.40         5.60 o                         
   3  11   0        528.84        550.46        14.27 o                         
   4  11   0        638.10        652.57        14.12 o                         
   5  11   0         13.54         13.24         3.46 o                         
   6  11   0        454.78        471.27        12.27 o                         
   7  11   0         46.85         50.43         7.24 o                         
   8  11   0        205.95        228.64        11.28 o                         
   9  11   0          8.34          5.86         5.17 o                         
  -3  12   0          9.92         10.02         7.24 o                         
  -2  12   0         96.24         91.97        10.28 o                         
  -1  12   0         93.85         78.44         5.07 o                         
   0  12   0        549.84        607.52        21.94 o                         
   1  12   0       1261.37       1233.24        37.60 o                         
   2  12   0         43.90         53.59         3.03 o                         
   3  12   0        666.40        660.17        19.63 o                         
   4  12   0        135.96        145.43         5.86 o                         
   5  12   0         65.53         51.49         4.72 o                         
   6  12   0         13.77          6.78         4.65 o                         
   7  12   0        249.60        286.83         9.27 o                         
   8  12   0        827.80        740.55        12.62 o                         
  -3  13   0         78.50         79.13         8.48 o                         
  -2  13   0        467.03        421.48        40.44 o                         
  -1  13   0         32.64         31.30         4.56 o                         
   0  13   0        821.27        776.68        24.94 o                         
   1  13   0        252.36        230.02        10.49 o                         
   2  13   0         17.04         22.38         3.04 o                         
   3  13   0        165.87        183.65         6.98 o                         
   4  13   0         95.70         73.79         4.57 o                         
   5  13   0        727.19        715.92        39.71 o                         
   6  13   0         34.03         32.17         4.55 o                         
  -3  14   0        322.82        305.43         9.13 o                         
  -2  14   0        524.12        529.95        29.63 o                         
  -1  14   0         19.27         15.12         2.75 o                         
   0  14   0         40.26         39.44         4.15 o                         
   1  14   0         60.31         66.38         3.99 o                         
   2  14   0        308.65        324.54        12.49 o                         
   3  14   0         64.87         66.99         5.83 o                         
   4  14   0         38.62         31.43         3.28 o                         
  -3 -14   1         76.49         73.38         4.41 o                         
  -2 -14   1        223.44        237.31        10.39 o                         
  -1 -14   1         68.93         72.80         4.63 o                         
   0 -14   1          4.14          8.62         3.09 o                         
   1 -14   1         81.02         82.92         5.41 o                         
   2 -14   1        136.72        111.09         5.11 o                         
   3 -14   1        479.12        452.17         9.20 o                         
  -5 -13   1        515.98        531.60        22.67 o                         
  -4 -13   1        335.45        308.14        14.14 o                         
  -3 -13   1         33.45         41.83         3.05 o                         
  -2 -13   1         26.95         25.68         3.05 o                         
  -1 -13   1        193.92        186.42         8.53 o                         
   0 -13   1        595.97        542.50        19.04 o                         
   1 -13   1         53.96         44.69         5.27 o                         
   2 -13   1        254.31        273.31        14.22 o                         
   3 -13   1        431.32        406.35        48.01 o                         
  -7 -12   1        669.66        710.65        11.46 o                         
  -6 -12   1          2.34         10.09         5.06 o                         
  -5 -12   1         24.15         14.04         4.08 o                         
  -4 -12   1        234.44        224.24         6.87 o                         
  -3 -12   1        731.94        734.62        18.23 o                         
  -2 -12   1        370.50        406.92        10.57 o                         
  -1 -12   1        776.53        724.12        16.95 o                         
   0 -12   1        823.15        806.73        27.30 o                         
   1 -12   1         19.20         16.04         2.93 o                         
   2 -12   1         52.13         55.28         6.06 o                         
   3 -12   1         12.44         16.21         6.99 o                         
  -8 -11   1        490.65        569.61        11.41 o                         
  -7 -11   1        175.70        221.13         9.34 o                         
  -6 -11   1         31.19         26.80         5.21 o                         
  -5 -11   1        186.29        171.73         8.23 o                         
  -4 -11   1        280.02        287.26         9.72 o                         
  -3 -11   1        828.34        856.23        21.52 o                         
  -2 -11   1        470.22        472.89        11.76 o                         
  -1 -11   1        623.54        631.87        13.99 o                         
   0 -11   1          0.53          2.29         2.80 o                         
   1 -11   1        637.17        600.72        21.08 o                         
   2 -11   1        534.80        490.08        23.23 o                         
   3 -11   1          2.70          4.41         7.07 o                         
  -9 -10   1         20.32         25.88         5.38 o                         
  -8 -10   1        127.68        120.21        13.91 o                         
  -7 -10   1         17.57         14.86         5.40 o                         
  -6 -10   1        747.86        733.03        14.94 o                         
  -5 -10   1        682.31        590.60        16.19 o                         
  -4 -10   1         45.40         38.03         4.35 o                         
  -3 -10   1        263.45        319.55         8.34 o                         
  -2 -10   1        319.28        338.68        13.10 o                         
  -1 -10   1        983.34        942.58        27.89 o                         
   0 -10   1          2.18          7.42         3.20 o                         
   1 -10   1       1724.52       1653.83        42.30 o                         
   2 -10   1        392.68        361.47        13.10 o                         
   3 -10   1          8.75          8.69         7.17 o                         
 -10  -9   1         19.04         27.12         9.17 o                         
  -9  -9   1        381.73        343.46        11.10 o                         
  -8  -9   1       1093.30       1132.81        13.18 o                         
  -7  -9   1         45.08         25.84         6.50 o                         
  -6  -9   1       1295.10       1256.79        29.83 o                         
  -5  -9   1        841.99        843.24        21.07 o                         
  -4  -9   1         20.05         18.85         3.51 o                         
  -3  -9   1         19.76         10.56         4.82 o                         
  -2  -9   1          4.64          7.82         4.26 o                         
  -1  -9   1       4649.51       4601.18        50.43 o                         
   0  -9   1        150.81        118.29        11.08 o                         
   1  -9   1       1048.69        910.43        15.77 o                         
   2  -9   1         69.46         70.94        15.72 o                         
   3  -9   1        909.86        900.93        29.85 o                         
 -11  -8   1        457.17        494.41        18.19 o                         
 -10  -8   1          5.42          0.36         6.88 o                         
  -9  -8   1       1161.36       1103.06        23.83 o                         
  -8  -8   1         39.84         41.66         5.75 o                         
  -7  -8   1         12.41          9.22         4.76 o                         
  -6  -8   1          4.18         11.14         4.37 o                         
  -5  -8   1        181.05        153.84        13.88 o                         
  -4  -8   1       1587.22       1527.37        39.71 o                         
  -3  -8   1        278.37        279.50        11.32 o                         
  -2  -8   1       3992.71       4138.70       152.59 o                         
  -1  -8   1        859.87        763.50        12.41 o                         
   0  -8   1        702.59        765.01        23.44 o                         
   1  -8   1         36.12         39.90         4.80 o                         
   2  -8   1        373.34        299.81        10.64 o                         
   3  -8   1       1036.48        812.16        23.99 o                         
 -11  -7   1        374.98        348.69        14.89 o                         
 -10  -7   1          0.77          1.20         7.78 o                         
  -9  -7   1         19.96         43.87         8.38 o                         
  -8  -7   1          9.31          0.39         5.86 o                         
  -7  -7   1        936.00       1006.78        23.11 o                         
  -6  -7   1        193.79        183.30        10.08 o                         
  -5  -7   1       1384.27       1402.30        41.30 o                         
  -4  -7   1       2234.44       2237.65        43.19 o                         
  -3  -7   1         47.78         58.39         6.89 o                         
  -2  -7   1        138.92        165.32        28.26 o                         
  -1  -7   1         82.16         91.23         7.39 o                         
   0  -7   1       2885.89       2708.66        34.13 o                         
   1  -7   1        896.16        733.18        18.62 o                         
   2  -7   1        279.73        182.46        12.97 o                         
   8  -7   1        952.24       1197.08        32.83 o                         
   9  -7   1        125.37        110.43        15.43 o                         
  10  -7   1        276.87        281.58        50.18 o                         
  11  -7   1         99.32        103.10         8.20 o                         
 -12  -6   1        216.60        173.22        19.82 o                         
 -11  -6   1        386.50        419.22        11.70 o                         
 -10  -6   1         98.71        108.01        12.19 o                         
  -9  -6   1         65.45         69.08         7.54 o                         
  -8  -6   1        419.32        392.19        10.91 o                         
  -7  -6   1       2103.60       2056.74        48.15 o                         
  -6  -6   1        213.25        240.67        25.36 o                         
  -5  -6   1        105.31        103.99         9.88 o                         
  -4  -6   1        765.79        879.92        38.19 o                         
  -3  -6   1        850.80       1071.24       114.02 o                         
  -2  -6   1       1449.86       1499.86       109.92 o                         
  -1  -6   1        189.10        179.25        18.15 o                         
   0  -6   1       3740.85       3901.39        31.38 o                         
   1  -6   1        233.25        291.81        10.58 o                         
   2  -6   1         10.31          2.83         5.72 o                         
   3  -6   1        503.33        502.25        43.41 o                         
   4  -6   1        379.05        372.46        28.33 o                         
   5  -6   1       2939.56       3106.84        66.45 o                         
   6  -6   1        240.57        225.79        17.89 o                         
   7  -6   1       3867.83       4347.11       167.70 o                         
   8  -6   1        188.19        216.76        17.38 o                         
   9  -6   1          1.14          3.88         4.31 o                         
  10  -6   1          0.86          2.41         4.54 o                         
  11  -6   1        330.89        346.18        29.88 o                         
  12  -6   1        165.84        191.67        18.67 o                         
 -12  -5   1          5.32          5.50         4.18 o                         
 -11  -5   1        113.10        148.32        10.96 o                         
 -10  -5   1        610.55        578.71        12.43 o                         
  -9  -5   1        666.50        606.48        13.55 o                         
  -8  -5   1       1148.11        978.60        15.71 o                         
  -7  -5   1        978.32       1068.26        22.12 o                         
  -6  -5   1          1.18          0.00         9.39 o                         
  -5  -5   1          3.92          3.77        17.97 o                         
  -4  -5   1         87.87         96.38        15.36 o                         
  -3  -5   1       2346.69       3001.33        62.54 o                         
  -2  -5   1       1979.69       2346.14       111.89 o                         
  -1  -5   1        315.78        245.94         8.35 o                         
   0  -5   1        811.45        841.28        69.67 o                         
   1  -5   1        813.87        753.52        43.59 o                         
   2  -5   1        926.73        880.25        20.46 o                         
   3  -5   1          2.81          3.12        10.51 o                         
   4  -5   1       2740.40       2562.85       138.77 o                         
   5  -5   1       2973.36       3002.78        68.55 o                         
   6  -5   1        290.77        329.13        17.46 o                         
   7  -5   1        323.34        380.59        22.38 o                         
   8  -5   1        325.23        232.02        16.28 o                         
   9  -5   1        535.42        522.68        34.19 o                         
  10  -5   1         70.19        116.85         9.41 o                         
  11  -5   1         88.73        115.01        12.80 o                         
  12  -5   1         54.94         59.66         9.14 o                         
 -12  -4   1        203.12        193.13        16.22 o                         
 -11  -4   1          5.17          2.87         5.04 o                         
 -10  -4   1        390.01        380.90        13.77 o                         
  -9  -4   1        422.30        384.68        14.33 o                         
  -8  -4   1         46.41         78.46        15.80 o                         
  -7  -4   1        853.17       1013.83        55.51 o                         
  -6  -4   1        859.96        875.06        39.13 o                         
  -5  -4   1       3726.16       4110.74        77.97 o                         
  -4  -4   1         31.05        106.23        24.49 o                         
  -3  -4   1       3670.05       4368.19       139.31 o                         
  -2  -4   1       2142.62       2366.79        31.29 o                         
  -1  -4   1        344.84        256.01         5.33 o                         
   0  -4   1        127.93        278.54        26.65 o                         
   1  -4   1       4826.84       5298.33       331.19 o                         
   2  -4   1       9715.36      10122.76       148.53 o                         
   3  -4   1         53.03         81.68         5.68 o                         
   4  -4   1         31.56         26.13         9.09 o                         
   5  -4   1         61.81         38.05         4.61 o                         
   6  -4   1        538.20        435.29        44.13 o                         
   7  -4   1       1653.25       1518.39       112.39 o                         
   8  -4   1        443.29        416.84        21.77 o                         
   9  -4   1       1068.94       1081.07        79.42 o                         
  10  -4   1         87.03         92.00         6.03 o                         
  11  -4   1        108.76        135.43        11.90 o                         
  12  -4   1         59.36         57.77         6.37 o                         
  13  -4   1         28.31         24.03         4.21 o                         
 -12  -3   1        201.02        174.72        18.39 o                         
 -11  -3   1         39.79         37.09         5.23 o                         
 -10  -3   1         56.78         52.78         8.43 o                         
  -9  -3   1         80.03        101.31        13.93 o                         
  -8  -3   1       4118.51       3871.48       231.37 o                         
  -7  -3   1        106.47        126.99        17.23 o                         
  -6  -3   1       2739.85       2688.03       219.92 o                         
  -5  -3   1       5762.05       5507.53       456.99 o                         
  -4  -3   1        527.74        626.81        17.09 o                         
  -3  -3   1         10.65         15.13         4.88 o                         
  -2  -3   1       5016.39       5593.62        50.11 o                         
  -1  -3   1      13261.68      16460.59       347.63 o                         
   0  -3   1        494.68        576.05        10.97 o                         
   1  -3   1       1474.44       1739.32        57.68 o                         
   2  -3   1       3953.50       4167.35        82.23 o                         
   3  -3   1        302.73        310.42        11.21 o                         
   4  -3   1         16.84         34.17         7.79 o                         
   5  -3   1         24.53         23.84        15.00 o                         
   6  -3   1       3850.40       3549.21       227.53 o                         
   7  -3   1        855.35        799.90        47.48 o                         
   8  -3   1        636.13        598.33        27.57 o                         
   9  -3   1         62.73         92.31         8.59 o                         
  10  -3   1        203.18        214.58         9.92 o                         
  11  -3   1        206.52        179.16         9.48 o                         
  12  -3   1         25.35         23.77         4.59 o                         
  13  -3   1        483.39        482.83        35.30 o                         
 -13  -2   1        145.03        157.35        15.12 o                         
 -12  -2   1        208.40        168.33        13.43 o                         
 -11  -2   1        625.89        590.34        63.28 o                         
 -10  -2   1          6.95          2.97         5.88 o                         
  -9  -2   1        300.28        272.74        12.25 o                         
  -8  -2   1       6115.72       5829.13       255.25 o                         
  -7  -2   1         72.75         54.64        16.88 o                         
  -6  -2   1       2115.38       2000.33        39.27 o                         
  -5  -2   1          9.53         24.78        10.14 o                         
  -4  -2   1       1078.27       1077.97        63.77 o                         
  -3  -2   1       1522.28       1656.79       115.18 o                         
  -2  -2   1       1324.43       1683.92       210.54 o                         
  -1  -2   1       2908.22       2917.03        90.26 o                         
   0  -2   1        637.48        703.99        56.91 o                         
   1  -2   1       7327.75       4549.15      5190.98 o                         
   2  -2   1       3157.88       2695.61        49.46 o                         
   3  -2   1       3996.93       3706.74        89.56 o                         
   4  -2   1        182.12        131.56        11.45 o                         
   5  -2   1       3029.56       2574.24       226.23 o                         
   6  -2   1       2346.17       2013.95       128.11 o                         
   7  -2   1         83.27         77.02         7.55 o                         
   8  -2   1         41.99         55.96        25.54 o                         
   9  -2   1         22.48         17.66         9.19 o                         
  10  -2   1        892.21        926.29        57.22 o                         
  11  -2   1        354.25        296.35        17.68 o                         
  12  -2   1        118.10        125.09        11.49 o                         
  13  -2   1         81.58        107.69        15.90 o                         
 -13  -1   1         15.84         25.86         5.88 o                         
 -12  -1   1         57.89         50.09         5.52 o                         
 -11  -1   1        661.37        658.15        36.11 o                         
 -10  -1   1          7.01         14.02         3.95 o                         
  -9  -1   1        505.81        571.07        28.16 o                         
  -8  -1   1         96.85         89.12        24.42 o                         
  -7  -1   1        328.70        285.10        15.07 o                         
  -6  -1   1       1222.73       1079.84        30.94 o                         
  -5  -1   1        228.64        230.43        14.78 o                         
  -4  -1   1       3820.84       3570.03       274.74 o                         
  -3  -1   1        753.93        915.47        63.73 o                         
  -2  -1   1       1122.15       1171.43        41.09 o                         
  -1  -1   1       2314.40       2732.97       127.79 o                         
   0  -1   1       4940.95       5496.63        33.41 o                         
   1  -1   1       9875.21      11793.96        34.49 o                         
   2  -1   1       3225.83       3690.88       204.92 o                         
   3  -1   1       3725.25       4330.93        90.58 o                         
   4  -1   1       2608.06       1931.80      1418.71 o                         
   5  -1   1        103.97         95.53        11.21 o                         
   6  -1   1        267.93        251.30        22.68 o                         
   7  -1   1        430.46        367.44        35.25 o                         
   8  -1   1       1102.11        875.06        24.13 o                         
   9  -1   1        221.79        198.30        16.49 o                         
  10  -1   1        678.85        692.00        33.88 o                         
  11  -1   1         28.06         22.95         3.17 o                         
  12  -1   1          0.24          6.25         4.39 o                         
  13  -1   1          8.63          8.64         4.86 o                         
 -13   0   1        292.78        371.10        24.72 o                         
 -12   0   1         38.84         30.87         5.79 o                         
 -11   0   1        501.30        500.71        23.35 o                         
 -10   0   1          8.77          2.20         3.23 o                         
  -9   0   1        390.55        435.65        19.90 o                         
  -8   0   1          6.47          9.17         5.63 o                         
  -7   0   1       2729.51       2503.26        45.80 o                         
  -6   0   1        156.00        119.43         9.69 o                         
  -5   0   1        269.92        289.97        18.91 o                         
  -4   0   1       2361.28       2287.41        87.50 o                         
  -3   0   1       5118.49       4681.36       176.34 o                         
  -2   0   1       2019.05       1894.25        36.23 o                         
  -1   0   1       3083.89       3698.68        70.51 o                         
   0   0   1      38753.34      40899.75        21.42 o                         
   1   0   1      29960.70      34142.55       395.97 o                         
   2   0   1       2564.15       2474.16        83.06 o                         
   3   0   1       8629.39       9121.36       403.34 o                         
   4   0   1        623.00        445.87        11.48 o                         
   5   0   1       2019.99       1964.55        50.54 o                         
   6   0   1        172.71        184.62        11.95 o                         
   7   0   1        428.14        377.75        11.71 o                         
   8   0   1        350.29        296.49        14.41 o                         
   9   0   1         55.01         71.47        10.99 o                         
  10   0   1         69.89         68.04         5.55 o                         
  11   0   1        149.17        139.27         8.76 o                         
  12   0   1        497.24        466.21        29.56 o                         
  13   0   1          1.84          6.92         6.29 o                         
 -13   1   1         45.57         60.34         9.83 o                         
 -12   1   1          5.12          4.59         4.43 o                         
 -11   1   1         78.52         91.67         6.80 o                         
 -10   1   1        223.89        208.96        11.13 o                         
  -9   1   1       1632.99       1550.92        62.53 o                         
  -8   1   1        171.19        136.58        10.88 o                         
  -7   1   1       1844.06       1629.23        42.03 o                         
  -6   1   1       2614.28       2524.39       104.53 o                         
  -5   1   1         48.14         87.12        11.06 o                         
  -4   1   1       3179.03       3672.64       182.93 o                         
  -3   1   1       7848.86       8562.11       220.71 o                         
  -2   1   1        446.97        469.24        12.84 o                         
  -1   1   1      12214.37      12457.72        60.62 o                         
   1   1   1      21043.02      25390.18       104.67 o                         
   2   1   1       1347.20       1427.02        33.44 o                         
   3   1   1       9333.02      10019.02       245.42 o                         
   4   1   1       5670.72       6557.35       210.05 o                         
   5   1   1       6809.36       6883.43       227.88 o                         
   6   1   1          1.86          3.70         8.62 o                         
   7   1   1       2614.51       2339.35        61.96 o                         
   8   1   1        437.60        388.64        14.72 o                         
   9   1   1         73.82        103.84         9.50 o                         
  10   1   1         32.08         37.72         4.42 o                         
  11   1   1         37.98         42.08         4.09 o                         
  12   1   1        514.53        446.54        37.59 o                         
  13   1   1         23.40         16.88         7.77 o                         
 -13   2   1         24.88         19.78         4.43 o                         
 -12   2   1        159.00        158.38         8.86 o                         
 -11   2   1        115.44         95.00         6.40 o                         
 -10   2   1        957.02        977.66        35.36 o                         
  -9   2   1        876.72        858.74        36.81 o                         
  -8   2   1        108.03        153.64        10.86 o                         
  -7   2   1         42.12         53.98        10.72 o                         
  -6   2   1        272.48        270.58        11.67 o                         
  -5   2   1        148.35         55.95        12.96 o                         
  -4   2   1        195.37        240.83        11.13 o                         
  -3   2   1       1212.37       1409.99        59.79 o                         
  -2   2   1       3299.62       3698.05        52.65 o                         
  -1   2   1       5127.89       5358.41       113.22 o                         
   0   2   1       1543.57       2187.83        10.09 o                         
   1   2   1       9214.75      10173.84        12.73 o                         
   2   2   1        897.02       1367.79        28.90 o                         
   3   2   1       1563.51       2200.60        98.16 o                         
   4   2   1        164.91        157.99        18.82 o                         
   5   2   1        562.69        573.06        14.87 o                         
   6   2   1        833.93        810.66        57.68 o                         
   7   2   1       1589.12       1487.88        50.72 o                         
   8   2   1         82.14         84.70        16.92 o                         
   9   2   1       6356.30       6494.99       516.05 o                         
  10   2   1         35.44         34.69         6.22 o                         
  11   2   1        254.60        250.33        15.27 o                         
  12   2   1        134.78        110.15        14.47 o                         
  13   2   1          4.58          1.53         3.91 o                         
 -12   3   1        451.77        503.56        29.16 o                         
 -11   3   1          0.50          1.72         3.82 o                         
 -10   3   1        278.86        272.43        17.22 o                         
  -9   3   1         15.06          8.60         3.42 o                         
  -8   3   1        427.79        391.81        61.59 o                         
  -7   3   1       1172.45       1121.04       110.29 o                         
  -6   3   1        852.74        764.12        16.59 o                         
  -5   3   1       2311.30       1837.66       122.79 o                         
  -4   3   1         17.90         16.54         5.68 o                         
  -3   3   1        621.16        680.00        17.69 o                         
  -2   3   1         20.97         29.17        15.65 o                         
  -1   3   1       8486.31       2445.60      4566.48 o                         
   0   3   1      12677.59      18880.67       212.32 o                         
   1   3   1       3359.24       3865.67        18.68 o                         
   2   3   1      11019.84      14243.94       330.35 o                         
   3   3   1       9327.76       9748.40      1827.68 o                         
   4   3   1       1002.49        718.19        41.19 o                         
   5   3   1       1973.35       1975.47       113.51 o                         
   6   3   1        844.64        813.23       128.19 o                         
   7   3   1       1963.67       1840.58       140.87 o                         
   8   3   1        226.74        204.03        20.88 o                         
   9   3   1        939.57        956.73       113.11 o                         
  10   3   1         42.20         46.99         5.72 o                         
  11   3   1        505.95        503.51        36.89 o                         
  12   3   1          8.84         13.85         6.16 o                         
  13   3   1        347.53        296.40        29.56 o                         
 -12   4   1        110.63        131.76         7.64 o                         
 -11   4   1         43.05         47.74         5.11 o                         
 -10   4   1        143.60        138.84         7.87 o                         
  -9   4   1        204.29        189.19         6.35 o                         
  -8   4   1       2345.70       2166.48       349.71 o                         
  -7   4   1        329.25        318.51        42.86 o                         
  -6   4   1       1579.69       1432.51       125.11 o                         
  -5   4   1       1573.34       1354.23        85.32 o                         
  -4   4   1       2366.65       2530.68        62.94 o                         
  -3   4   1       2177.46       2321.28        45.12 o                         
  -2   4   1          0.54          2.87         8.09 o                         
  -1   4   1       9126.51      10078.85       906.26 o                         
   0   4   1       6099.35       7156.04       414.02 o                         
   1   4   1        598.04        874.71        42.47 o                         
   2   4   1        437.40        687.85         7.33 o                         
   3   4   1       1141.54       1245.73        20.81 o                         
   4   4   1       5091.68       5424.41        49.52 o                         
   5   4   1        366.89        395.49        62.43 o                         
   6   4   1       5465.32       5547.65       622.85 o                         
   7   4   1         10.82          5.25         9.17 o                         
   8   4   1        691.15        679.19        48.62 o                         
   9   4   1        418.76        490.10        14.32 o                         
  10   4   1        951.30       1030.96        43.69 o                         
  11   4   1        248.38        250.93        12.36 o                         
  12   4   1         61.46         50.83         5.23 o                         
  13   4   1        147.01        145.14        14.76 o                         
 -12   5   1         50.07         43.70         4.91 o                         
 -11   5   1        224.67        230.55        15.48 o                         
 -10   5   1        303.65        306.85        15.40 o                         
  -9   5   1         85.59        125.11         8.87 o                         
  -8   5   1        430.67        468.89        18.95 o                         
  -7   5   1         94.60        118.91        10.22 o                         
  -6   5   1        912.87        808.74        22.42 o                         
  -5   5   1          4.92          7.99         8.51 o                         
  -4   5   1       4211.32       4346.26        48.31 o                         
  -3   5   1       2325.44       2175.67        69.69 o                         
  -2   5   1       2624.89       3249.16       130.49 o                         
  -1   5   1        346.94        394.49        26.45 o                         
   0   5   1        216.33        295.94        15.65 o                         
   1   5   1       1916.86       2330.40        73.26 o                         
   2   5   1          3.60         11.37         7.87 o                         
   3   5   1         41.56         83.47         9.19 o                         
   4   5   1       1983.84       2153.88        54.42 o                         
   5   5   1         25.43         46.30        14.06 o                         
   6   5   1         75.54        113.48        30.07 o                         
   7   5   1          6.21          2.46        18.91 o                         
   8   5   1       1367.51       1345.92        31.38 o                         
   9   5   1         75.75         71.59         8.49 o                         
  10   5   1        784.15        766.85        36.38 o                         
  11   5   1        377.62        356.70        21.04 o                         
  12   5   1          1.72          2.92         4.48 o                         
  13   5   1         10.25         12.17         3.86 o                         
 -11   6   1        166.45        166.88        10.34 o                         
 -10   6   1        326.32        306.63        11.63 o                         
  -9   6   1         84.98         90.66        11.63 o                         
  -8   6   1         56.63         51.60         7.13 o                         
  -7   6   1         39.13         22.68         9.85 o                         
  -6   6   1       1927.50       2144.46        29.93 o                         
  -4   6   1        775.87        767.31        32.68 o                         
  -3   6   1        148.01        133.40        13.41 o                         
  -2   6   1          3.38         24.49        21.09 o                         
  -1   6   1       1554.90       1861.64        46.74 o                         
   0   6   1       1530.33       1814.39        49.56 o                         
   1   6   1       7642.69       9297.11        76.09 o                         
   2   6   1         24.59         50.67        17.41 o                         
   3   6   1        558.76        585.96        17.32 o                         
   4   6   1       1967.94       2478.81        53.55 o                         
   5   6   1       1551.02       1821.35        55.29 o                         
   6   6   1        363.26        417.24        33.99 o                         
   7   6   1        185.13        137.39        33.26 o                         
   8   6   1       3338.62       3082.55        96.89 o                         
   9   6   1          2.78          6.36         5.14 o                         
  10   6   1          2.59          2.03         6.27 o                         
  11   6   1         48.10         44.06         7.78 o                         
  12   6   1        261.51        253.97        20.40 o                         
 -11   7   1          2.44          2.52         3.58 o                         
 -10   7   1         99.69         97.83        11.87 o                         
  -9   7   1        564.86        621.54        61.22 o                         
  -8   7   1        125.42        137.23        13.30 o                         
  -7   7   1        672.87        608.83        25.94 o                         
  -3   7   1        206.41        187.39        12.83 o                         
  -2   7   1       3369.51       3232.96       383.62 o                         
  -1   7   1        287.03        243.84        28.22 o                         
   0   7   1       3475.66       3707.89       363.29 o                         
   1   7   1        498.02        504.47        29.35 o                         
   2   7   1        343.11        318.69        41.88 o                         
   3   7   1        442.84        431.60        40.43 o                         
   4   7   1       1364.12       1556.25        29.31 o                         
   5   7   1       4796.34       4840.61       342.31 o                         
   6   7   1        291.49        330.86        39.56 o                         
   7   7   1       1740.15       1612.56        13.68 o                         
   8   7   1       1061.21        979.78        20.15 o                         
   9   7   1         59.06         59.34         5.02 o                         
  10   7   1         28.90         26.92         4.93 o                         
  11   7   1        179.95        188.01        15.58 o                         
  12   7   1        244.67        249.67        14.58 o                         
 -10   8   1        181.74        165.48        28.15 o                         
  -3   8   1        546.61        384.05        17.25 o                         
  -2   8   1       2964.54       2649.17        37.17 o                         
  -1   8   1         23.87         19.33         4.40 o                         
   0   8   1        109.64        106.85         7.36 o                         
   1   8   1        132.22        139.36        10.37 o                         
   2   8   1        694.95        697.05        41.85 o                         
   3   8   1        504.60        480.39        12.04 o                         
   4   8   1        958.50        950.93        48.34 o                         
   5   8   1       1039.51        899.69        48.62 o                         
   6   8   1          9.20         13.32         9.24 o                         
   7   8   1         18.01         17.97         4.53 o                         
   8   8   1         84.51         55.28         8.02 o                         
   9   8   1        159.12        171.42        13.59 o                         
  10   8   1        345.33        355.11        13.92 o                         
  11   8   1         35.72         25.82         8.88 o                         
  -3   9   1        363.67        229.92        16.30 o                         
  -2   9   1        545.84        538.76        23.04 o                         
  -1   9   1        888.71        850.42        14.21 o                         
   0   9   1       1950.56       1897.70        20.97 o                         
   1   9   1        176.14        146.29         6.96 o                         
   2   9   1       5445.81       5621.46       202.05 o                         
   3   9   1         44.62         56.50         5.78 o                         
   4   9   1        238.10        247.02        10.69 o                         
   5   9   1         16.88         26.80         3.81 o                         
   6   9   1         62.78         88.68         5.78 o                         
   7   9   1       2614.06       2751.16        48.92 o                         
   8   9   1        126.20        113.59         5.40 o                         
   9   9   1        658.73        685.70        14.57 o                         
  10   9   1        196.61        230.97        11.70 o                         
  11   9   1         43.73         49.26        10.94 o                         
  -3  10   1        125.07        119.42        17.32 o                         
  -2  10   1        145.64        167.77        11.25 o                         
  -1  10   1        474.05        514.13        32.79 o                         
   0  10   1       1645.04       1610.02        58.87 o                         
   1  10   1          5.46          4.46         4.46 o                         
   2  10   1        573.11        592.38        23.39 o                         
   3  10   1        767.21        826.20        18.99 o                         
   4  10   1       1814.84       1879.73        38.98 o                         
   5  10   1          6.09         13.94         3.32 o                         
   6  10   1       1392.02       1576.68        34.63 o                         
   7  10   1        789.65        802.19        12.16 o                         
   8  10   1         25.83         23.20         4.99 o                         
   9  10   1         16.79         32.83         6.82 o                         
  10  10   1        201.51        226.75        11.16 o                         
  -3  11   1       1802.06       1814.34       139.56 o                         
  -2  11   1         19.07          6.54         5.05 o                         
  -1  11   1       1905.67       1832.58       119.53 o                         
   0  11   1        121.00        126.49         6.70 o                         
   1  11   1         76.50        116.41         5.50 o                         
   2  11   1        869.59        881.52        36.68 o                         
   3  11   1       1038.84        989.51        27.38 o                         
   4  11   1        842.47        929.30        25.44 o                         
   5  11   1         80.35         84.96         5.52 o                         
   6  11   1        120.70        116.01         8.63 o                         
   7  11   1        190.09        155.73         7.79 o                         
   8  11   1        220.04        203.22         8.48 o                         
   9  11   1        130.02        130.74        10.65 o                         
  -2  12   1          8.50          6.96         5.01 o                         
  -1  12   1        520.30        545.84        37.22 o                         
   0  12   1        140.50        136.20         6.01 o                         
   1  12   1       1565.20       1583.28        51.22 o                         
   2  12   1        268.22        235.21         8.96 o                         
   3  12   1        420.40        411.13        17.42 o                         
   4  12   1        633.42        619.80        16.54 o                         
   5  12   1         27.84         22.63         3.49 o                         
   6  12   1          4.11          9.59         4.94 o                         
   7  12   1          6.80         17.37         5.35 o                         
   8  12   1        522.10        477.46        15.75 o                         
  -3  13   1         50.54         43.98         7.46 o                         
  -2  13   1        697.00        639.90       113.48 o                         
  -1  13   1        255.29        236.76        13.97 o                         
   0  13   1        443.36        452.06        28.05 o                         
   1  13   1        437.70        422.87        17.73 o                         
   2  13   1         68.78         67.38         4.13 o                         
   3  13   1          1.57          1.31         3.04 o                         
   4  13   1         61.70         60.49         2.78 o                         
   5  13   1        371.20        344.86        18.30 o                         
   6  13   1        841.71        877.50        21.34 o                         
   7  13   1        183.74        166.58         9.00 o                         
  -2  14   1        866.53        801.19        39.69 o                         
  -1  14   1        135.89        154.71         6.41 o                         
   0  14   1        150.56        138.07         5.06 o                         
   1  14   1          1.97          3.60         2.76 o                         
   2  14   1        296.02        320.07        13.74 o                         
   3  14   1        283.03        291.16        10.20 o                         
   4  14   1         27.92         44.56         4.58 o                         
   5  14   1        287.00        241.44        29.67 o                         
  -2 -14   2        329.28        288.80        12.58 o                         
  -1 -14   2         26.59         29.82         3.35 o                         
   0 -14   2         28.01         54.92         8.55 o                         
   1 -14   2         64.44         75.12         6.12 o                         
   2 -14   2          1.30          0.97         3.41 o                         
  -5 -13   2        143.85        145.65        15.08 o                         
  -4 -13   2        326.29        377.41        11.37 o                         
  -3 -13   2          1.13          0.84         2.79 o                         
  -2 -13   2        225.77        271.38         6.04 o                         
  -1 -13   2         10.01         18.14         3.08 o                         
   0 -13   2        510.47        541.74        18.95 o                         
   1 -13   2        298.82        301.58        12.16 o                         
   2 -13   2         94.21        104.78         5.98 o                         
   3 -13   2        354.57        321.88        29.75 o                         
   4 -13   2          4.44          0.14         3.86 o                         
  -6 -12   2        122.51        118.34         8.12 o                         
  -5 -12   2         44.15         41.35         6.03 o                         
  -4 -12   2         92.16        104.93         5.64 o                         
  -3 -12   2        241.03        213.15         6.47 o                         
  -2 -12   2        463.03        431.01        10.65 o                         
  -1 -12   2         24.22         14.72         2.98 o                         
   0 -12   2        674.76        642.09        18.74 o                         
   1 -12   2        256.03        232.14         8.04 o                         
   2 -12   2         47.80         43.23         4.79 o                         
   3 -12   2        131.27        127.23        15.19 o                         
   4 -12   2          8.58          8.53         4.67 o                         
  -8 -11   2        181.22        180.29        10.55 o                         
  -7 -11   2        249.62        299.72        10.88 o                         
  -6 -11   2         42.55         47.20         5.37 o                         
  -5 -11   2        129.67        152.54         8.68 o                         
  -4 -11   2         40.20         43.62         3.97 o                         
  -3 -11   2       1572.39       1555.87        37.65 o                         
  -2 -11   2        369.69        372.25         9.00 o                         
  -1 -11   2        523.19        524.21        13.26 o                         
   0 -11   2          4.08          8.30         2.65 o                         
   1 -11   2        234.69        226.29         7.20 o                         
   2 -11   2        480.83        455.48        14.34 o                         
   3 -11   2        114.71        102.11         7.03 o                         
   4 -11   2        631.18        431.08        18.04 o                         
  -9 -10   2         26.89         16.01         6.67 o                         
  -8 -10   2          0.11          4.23         6.85 o                         
  -7 -10   2         11.57         15.97         5.19 o                         
  -6 -10   2         91.46        111.45         9.50 o                         
  -5 -10   2       1014.94       1026.57        21.04 o                         
  -4 -10   2         36.23         32.54         3.79 o                         
  -3 -10   2        431.63        428.04        10.90 o                         
  -2 -10   2        836.60        860.73        21.22 o                         
  -1 -10   2         26.59         23.16         2.90 o                         
   0 -10   2        560.06        538.86        19.73 o                         
   1 -10   2       1239.35       1124.13        27.25 o                         
   2 -10   2        509.02        492.69        12.37 o                         
   3 -10   2        129.53         88.86        10.79 o                         
   4 -10   2        177.92        186.68        14.59 o                         
  -9  -9   2         87.49         54.58         6.68 o                         
  -8  -9   2       1584.06       1496.09        26.28 o                         
  -7  -9   2         29.62         51.49         7.50 o                         
  -6  -9   2        242.51        225.94        10.53 o                         
  -5  -9   2        864.54        837.93        17.94 o                         
  -4  -9   2         46.63         52.43         4.90 o                         
  -3  -9   2        150.41        126.46         5.75 o                         
  -2  -9   2         65.91         60.78         4.55 o                         
  -1  -9   2       2677.63       2379.48        34.73 o                         
   0  -9   2        330.47        313.45        12.71 o                         
   1  -9   2       1447.09       1324.85        36.69 o                         
   2  -9   2        235.33        190.44        10.03 o                         
   3  -9   2        301.14        237.59        24.56 o                         
   4  -9   2        144.43         89.42         7.13 o                         
 -10  -8   2        126.57        143.23        12.84 o                         
  -9  -8   2        479.18        409.57        12.11 o                         
  -8  -8   2        967.56        974.12        15.55 o                         
  -7  -8   2         57.89         41.44         4.95 o                         
  -6  -8   2          4.30          2.60         5.15 o                         
  -5  -8   2        195.43        187.88         9.89 o                         
  -4  -8   2        739.07        760.24        20.02 o                         
  -3  -8   2        907.83        900.77        16.31 o                         
  -2  -8   2         68.80         57.50         9.80 o                         
  -1  -8   2       5398.10       5361.06       186.81 o                         
   0  -8   2         33.15         49.61         6.48 o                         
   1  -8   2          3.41         18.74         5.24 o                         
   2  -8   2         84.19         65.49         5.11 o                         
   3  -8   2       1194.98       1049.19        25.29 o                         
   4  -8   2        286.95        205.60        20.33 o                         
 -11  -7   2        700.28        702.31        19.78 o                         
 -10  -7   2        162.87        186.26        13.22 o                         
  -9  -7   2        295.99        296.50        14.91 o                         
  -8  -7   2         19.04         19.40         6.00 o                         
  -7  -7   2        498.38        520.22        12.10 o                         
  -6  -7   2        490.91        485.36        10.66 o                         
  -5  -7   2        433.53        337.55        17.17 o                         
  -4  -7   2       2546.79       2495.69        46.01 o                         
  -3  -7   2        171.58        177.83         9.85 o                         
  -2  -7   2        452.45        479.59        20.40 o                         
  -1  -7   2        643.40        601.22        19.64 o                         
   0  -7   2         28.07         35.80        11.01 o                         
   1  -7   2       6161.77       5590.43        53.26 o                         
   2  -7   2         27.75         35.94         8.91 o                         
   3  -7   2       1500.45       1358.82        29.13 o                         
   5  -7   2          1.91          3.33        14.42 o                         
   7  -7   2         28.38         27.17        16.30 o                         
   8  -7   2       1512.90       1657.80        42.39 o                         
   9  -7   2         11.11         27.17        15.94 o                         
  10  -7   2         44.46         43.91        11.78 o                         
  11  -7   2        164.62        150.33        15.94 o                         
 -11  -6   2        233.05        244.20        19.13 o                         
 -10  -6   2         29.98         20.63         5.09 o                         
  -9  -6   2        809.25        781.75        14.83 o                         
  -8  -6   2          4.24          4.50         4.46 o                         
  -7  -6   2       1185.79       1210.74        18.44 o                         
  -6  -6   2       1006.71        981.65        26.66 o                         
  -5  -6   2         15.97         30.14        24.20 o                         
  -4  -6   2         51.62         32.54        19.78 o                         
  -3  -6   2        150.42        141.23        12.61 o                         
  -2  -6   2       5018.31       4919.50        45.07 o                         
  -1  -6   2         21.25         33.32         5.20 o                         
   0  -6   2       2870.92       2452.65        34.35 o                         
   1  -6   2        276.30        234.31        12.73 o                         
   2  -6   2        692.66        863.67        35.80 o                         
   3  -6   2          3.46          3.81         6.70 o                         
   4  -6   2         80.46         77.03        13.12 o                         
   5  -6   2       1824.94       1860.96        42.37 o                         
   6  -6   2        248.01        157.17        18.80 o                         
   7  -6   2        851.11       1012.24        46.85 o                         
   8  -6   2       1139.00       1362.17        65.51 o                         
   9  -6   2        178.10        204.68        18.61 o                         
  10  -6   2          2.63         10.09         4.81 o                         
  11  -6   2         85.74         90.40         8.31 o                         
  12  -6   2        115.21        104.89         6.76 o                         
 -12  -5   2         23.43         18.17         5.62 o                         
 -11  -5   2         23.27         21.39         5.04 o                         
 -10  -5   2        146.13        128.75        10.06 o                         
  -9  -5   2        883.33        854.76        13.20 o                         
  -8  -5   2         21.24         31.90         4.96 o                         
  -7  -5   2        456.17        417.05        12.73 o                         
  -6  -5   2       1000.65       1045.31        41.96 o                         
  -5  -5   2        170.27        139.41        14.06 o                         
  -4  -5   2         16.36          7.90        18.48 o                         
  -3  -5   2        163.46        169.20        19.71 o                         
  -2  -5   2       5613.24       5960.62       320.58 o                         
  -1  -5   2        119.61        134.02         8.72 o                         
   0  -5   2       1854.20       1580.33       136.81 o                         
   1  -5   2       2524.69       2521.56        47.03 o                         
   2  -5   2         24.42         23.62        11.96 o                         
   3  -5   2         44.47         52.97        13.99 o                         
   4  -5   2       1827.05       1806.00        67.57 o                         
   5  -5   2       4028.99       3536.28       211.95 o                         
   6  -5   2         86.97        102.92        16.74 o                         
   7  -5   2        711.71        758.57        41.03 o                         
   8  -5   2        306.94        361.03        17.60 o                         
   9  -5   2        806.66        836.49        51.08 o                         
  10  -5   2        235.09        190.66        30.14 o                         
  11  -5   2        339.97        418.83        40.76 o                         
  12  -5   2         96.10        112.99        12.41 o                         
 -12  -4   2        215.42        197.62        15.61 o                         
 -11  -4   2         47.63         33.98         6.14 o                         
 -10  -4   2        265.43        256.53        12.71 o                         
  -9  -4   2        555.44        557.21        13.21 o                         
  -8  -4   2        285.77        283.77        11.72 o                         
  -7  -4   2        814.56        763.11        46.19 o                         
  -6  -4   2         86.92         77.88        19.05 o                         
  -5  -4   2       3423.22       3813.28        79.56 o                         
  -4  -4   2       1032.61       1211.07        34.56 o                         
  -3  -4   2       8096.22       9781.82        94.78 o                         
  -2  -4   2        512.61        643.13        18.06 o                         
  -1  -4   2          1.84         11.26         5.63 o                         
   0  -4   2        563.98        566.13        26.09 o                         
   1  -4   2       3990.68       4627.91        53.69 o                         
   2  -4   2       1402.22       1257.52        34.35 o                         
   3  -4   2       1421.63       1466.65        35.65 o                         
   4  -4   2       2100.60       1853.44        20.51 o                         
   5  -4   2        123.72         83.37        12.00 o                         
   6  -4   2         11.85         13.37         5.25 o                         
   7  -4   2        652.30        568.91        36.58 o                         
   8  -4   2        159.64        124.35         7.77 o                         
   9  -4   2        698.35        701.69        44.10 o                         
  10  -4   2         43.45         36.42         5.79 o                         
  11  -4   2         30.35         27.17         4.45 o                         
  12  -4   2         97.83         96.84         6.79 o                         
  13  -4   2        137.68        132.74         8.61 o                         
 -12  -3   2        320.84        293.64        30.09 o                         
 -11  -3   2         47.17         48.65         6.68 o                         
 -10  -3   2          4.41         18.18         5.57 o                         
  -9  -3   2        789.98        817.07        18.08 o                         
  -8  -3   2        156.53        100.36        11.74 o                         
  -7  -3   2       2346.55       2336.26       152.10 o                         
  -6  -3   2       1139.13       1267.75        59.42 o                         
  -5  -3   2       3024.27       3122.48       249.92 o                         
  -4  -3   2       1248.90       1471.20        78.84 o                         
  -3  -3   2         53.98        117.44        14.26 o                         
  -2  -3   2         21.18         43.28        13.37 o                         
  -1  -3   2       5229.82       6129.37        27.40 o                         
   0  -3   2       2136.08       2472.14        80.26 o                         
   1  -3   2       1288.04       1483.57        44.79 o                         
   2  -3   2        393.78        454.51         9.38 o                         
   3  -3   2       2996.21       3173.67       135.69 o                         
   4  -3   2         95.66        112.12        11.70 o                         
   5  -3   2        215.29        205.52        13.91 o                         
   6  -3   2       2539.92       2546.63       121.05 o                         
   7  -3   2       1842.81       1538.35        96.58 o                         
   8  -3   2        418.57        322.67         9.77 o                         
   9  -3   2        742.51        764.52       127.43 o                         
  10  -3   2        125.66        111.75         7.01 o                         
  11  -3   2          1.70          2.60         3.72 o                         
  12  -3   2         41.14         33.68         4.86 o                         
  13  -3   2        264.41        304.18        24.34 o                         
 -12  -2   2        167.39        151.22        13.80 o                         
 -11  -2   2        408.83        389.91        20.88 o                         
 -10  -2   2        558.71        525.42        43.06 o                         
  -9  -2   2        691.09        676.97        27.93 o                         
  -8  -2   2       3945.72       3473.79        68.77 o                         
  -7  -2   2        152.82        152.82        26.45 o                         
  -6  -2   2       1734.75       1629.69        40.94 o                         
  -5  -2   2        484.91        618.11        30.94 o                         
  -4  -2   2         54.45         39.38        14.47 o                         
  -3  -2   2       3004.40       2943.26       195.50 o                         
  -2  -2   2        834.33        761.47        55.33 o                         
  -1  -2   2      21877.74      26248.40       115.65 o                         
   0  -2   2       1559.56       1668.42       125.88 o                         
   1  -2   2        223.80        203.12        28.99 o                         
   2  -2   2         14.06         28.76         3.92 o                         
   3  -2   2      10081.90       9309.61       632.45 o                         
   4  -2   2       1377.20       1165.84        47.54 o                         
   5  -2   2        213.35        169.34        15.07 o                         
   6  -2   2       6951.20       6507.28       293.98 o                         
   7  -2   2        595.21        427.00        32.06 o                         
   8  -2   2         11.64         10.16         6.25 o                         
   9  -2   2         71.08         74.10        10.38 o                         
  10  -2   2        847.29        781.04        50.30 o                         
  11  -2   2        658.40        697.45        46.59 o                         
  12  -2   2         14.01         12.94         4.24 o                         
  13  -2   2        149.23        228.28        26.32 o                         
 -12  -1   2         17.90         12.23         4.58 o                         
 -11  -1   2        292.10        310.38        36.07 o                         
 -10  -1   2        325.61        355.89        16.10 o                         
  -9  -1   2        168.48        202.27        10.19 o                         
  -8  -1   2        108.68        112.35        16.39 o                         
  -7  -1   2        218.44        180.52        13.75 o                         
  -6  -1   2        442.38        409.52        24.82 o                         
  -5  -1   2         23.01         27.32        11.16 o                         
  -4  -1   2       4297.98       3850.43       211.16 o                         
  -3  -1   2       1014.15       1207.08        36.01 o                         
  -2  -1   2        960.89       1099.14        18.66 o                         
  -1  -1   2       5705.56       5852.70       236.37 o                         
   0  -1   2        152.64        252.72        24.93 o                         
   3  -1   2       3330.81       4026.24        71.48 o                         
   4  -1   2       1928.56       1471.56       381.27 o                         
   5  -1   2        287.62        300.01        17.68 o                         
   6  -1   2         35.49          8.33        13.12 o                         
   7  -1   2        781.73        636.07        41.63 o                         
   8  -1   2       1045.13        895.38        51.58 o                         
   9  -1   2         39.66         42.55        10.06 o                         
  10  -1   2        163.23        194.69        15.42 o                         
  11  -1   2        689.91        555.78        38.87 o                         
  12  -1   2         34.61         37.00         4.62 o                         
  13  -1   2         55.45         55.37         5.89 o                         
 -12   0   2         13.43          5.61         7.37 o                         
 -11   0   2        255.28        266.98        18.63 o                         
 -10   0   2        169.46        183.48         8.51 o                         
  -9   0   2          2.78          8.65         3.37 o                         
  -8   0   2       1064.19       1031.39        44.86 o                         
  -7   0   2       1350.46       1256.08        58.40 o                         
  -6   0   2       3840.76       3608.74       198.44 o                         
  -5   0   2        138.65        138.62        14.49 o                         
  -4   0   2       1691.03       1519.41       101.16 o                         
  -3   0   2       4670.94       4890.80       397.35 o                         
  -2   0   2       2012.45       2501.74        99.93 o                         
  -1   0   2       1603.66       1706.75        89.66 o                         
   0   0   2        374.29        649.55        16.38 o                         
   1   0   2      26809.22      29292.77       136.23 o                         
   2   0   2        847.30       1077.98        30.89 o                         
   3   0   2       2359.72       2867.68       102.57 o                         
   4   0   2        656.64        704.93         9.53 o                         
   5   0   2         18.36          7.93         7.40 o                         
   6   0   2       4711.20       4343.50       283.44 o                         
   7   0   2         96.50        127.22         9.33 o                         
   8   0   2       1031.90        935.73        19.18 o                         
   9   0   2         34.47         51.12         5.98 o                         
  10   0   2        127.25         84.82         4.90 o                         
  11   0   2        204.26        177.09         8.12 o                         
  12   0   2        216.57        181.80        11.51 o                         
  13   0   2        123.11        140.50        11.24 o                         
 -12   1   2          7.99          4.94         4.55 o                         
 -11   1   2          2.24          2.55         4.16 o                         
 -10   1   2         92.99        101.82         6.56 o                         
  -9   1   2       3045.52       2852.29        95.14 o                         
  -8   1   2         68.87         71.90        10.28 o                         
  -7   1   2       1635.08       1470.33        38.66 o                         
  -6   1   2       1023.78        876.15        27.25 o                         
  -5   1   2       3353.30       3500.39        37.75 o                         
  -4   1   2        110.83         61.85         5.98 o                         
  -3   1   2       6159.82       6591.91       311.76 o                         
  -2   1   2       3415.69       3709.22        48.69 o                         
  -1   1   2        538.16        426.05        12.50 o                         
   0   1   2        209.43        732.66       121.48 o                         
   1   1   2       1348.15       1692.40         9.09 o                         
   2   1   2          5.76          2.33         5.40 o                         
   3   1   2      13846.45      14628.12       236.08 o                         
   4   1   2         12.79         32.91         6.81 o                         
   5   1   2       4152.17       3611.79       109.51 o                         
   6   1   2       1996.39       1712.22        78.45 o                         
   7   1   2       2255.40       1929.39        39.24 o                         
   8   1   2         64.09         43.01         6.58 o                         
   9   1   2        238.05        253.45        18.52 o                         
  10   1   2         68.51         62.07         5.41 o                         
  11   1   2         66.55         79.99         9.21 o                         
  12   1   2        151.37        155.48         8.47 o                         
  13   1   2        202.44        210.91        19.22 o                         
  14   1   2         37.93         55.27         9.96 o                         
 -12   2   2         91.62        102.82         6.82 o                         
 -11   2   2        161.03        168.01         7.53 o                         
 -10   2   2        128.84        142.99         7.51 o                         
  -9   2   2       1414.06       1448.59        54.52 o                         
  -8   2   2         87.61         84.56         9.46 o                         
  -7   2   2        111.29        140.85        10.57 o                         
  -6   2   2        450.73        412.17        13.84 o                         
  -5   2   2          6.92         13.19         5.65 o                         
  -4   2   2       1404.61       1219.39        95.47 o                         
  -3   2   2         24.17         39.46        11.52 o                         
  -2   2   2       2782.36       2655.19        17.98 o                         
  -1   2   2       1569.39       2156.53       112.82 o                         
   0   2   2        205.76        203.33        24.85 o                         
   1   2   2        718.50        500.67       478.73 o                         
   2   2   2       7395.36       7785.62       173.04 o                         
   3   2   2       6533.37       7697.86       208.03 o                         
   4   2   2      13246.48      14018.05       289.55 o                         
   5   2   2         16.67         30.18         4.93 o                         
   6   2   2        392.14        402.39        25.67 o                         
   7   2   2        168.35        183.90        15.63 o                         
   8   2   2        159.29        175.49        16.56 o                         
   9   2   2       1046.90        839.40        75.87 o                         
  10   2   2       1338.16       1367.85        51.90 o                         
  11   2   2        116.89        107.06         9.27 o                         
  12   2   2        179.67        159.35        14.21 o                         
  13   2   2         12.83         14.31         4.08 o                         
 -12   3   2        355.67        372.59        27.23 o                         
 -11   3   2        332.84        348.79        13.82 o                         
 -10   3   2        547.87        574.45        22.54 o                         
  -9   3   2         45.96         56.43         6.54 o                         
  -8   3   2          1.10          4.06         5.27 o                         
  -7   3   2       1932.23       1861.06       194.60 o                         
  -6   3   2          9.86          9.64         6.38 o                         
  -5   3   2        594.00        536.08        11.74 o                         
  -4   3   2       1309.08       1500.87        83.88 o                         
  -3   3   2        384.26        437.56         8.37 o                         
  -2   3   2        129.98        125.48        23.69 o                         
  -1   3   2        514.28        183.31        93.24 o                         
   0   3   2      14765.01      17762.36        60.00 o                         
   1   3   2       1576.13       2354.46        74.71 o                         
   2   3   2         30.75         34.66         9.23 o                         
   3   3   2       4488.25       4515.99       275.88 o                         
   4   3   2       1546.87       1920.56       122.34 o                         
   5   3   2        533.01        459.88        26.67 o                         
   6   3   2       2984.69       2881.18       289.74 o                         
   7   3   2       1320.80       1266.23       156.81 o                         
   8   3   2        104.25         94.88        13.16 o                         
   9   3   2       1177.38       1212.09       107.04 o                         
  10   3   2         30.98         38.83         6.96 o                         
  11   3   2        269.99        311.65        22.96 o                         
  12   3   2        195.76        202.66        11.41 o                         
  13   3   2        182.11        171.05        13.38 o                         
 -12   4   2         11.65         13.58         4.46 o                         
 -11   4   2        246.62        246.97        11.32 o                         
 -10   4   2        123.17        132.28         9.06 o                         
  -9   4   2          3.27          7.78         3.24 o                         
  -8   4   2       1839.57       1682.59       106.59 o                         
  -7   4   2       1555.64       1469.58       179.67 o                         
  -6   4   2        406.83        330.00        11.96 o                         
  -5   4   2        651.38        636.56        57.61 o                         
  -4   4   2       1066.42       1212.82        34.11 o                         
  -3   4   2       3973.39       4197.90       174.56 o                         
  -2   4   2       1042.42       1346.25        35.74 o                         
  -1   4   2       7606.21       8936.41       136.69 o                         
   0   4   2       4256.65       5923.18        38.55 o                         
   1   4   2         93.22        149.42        47.75 o                         
   2   4   2       1397.80       1849.02        22.36 o                         
   3   4   2       3797.06       5375.44       105.14 o                         
   4   4   2        361.71        542.28        12.68 o                         
   5   4   2       4241.42       4538.48       567.75 o                         
   6   4   2       2952.00       2841.75       343.62 o                         
   7   4   2       3164.26       2787.75       334.31 o                         
   8   4   2         80.67         71.38        21.23 o                         
   9   4   2        292.23        359.78        28.19 o                         
  10   4   2         97.21        113.34         7.03 o                         
  11   4   2        709.55        779.65        29.89 o                         
  12   4   2          0.95          3.45         5.03 o                         
  13   4   2        216.34        222.84        24.32 o                         
 -12   5   2          0.69          2.23         3.90 o                         
 -11   5   2        205.06        207.77        13.45 o                         
 -10   5   2        349.51        382.32        13.91 o                         
  -9   5   2         18.49         13.20         3.65 o                         
  -8   5   2        668.65        700.79        19.19 o                         
  -7   5   2        624.84        584.77        86.52 o                         
  -6   5   2         62.23         45.42         7.07 o                         
  -5   5   2        134.55        132.03        21.09 o                         
  -4   5   2       3000.35       3306.61        49.32 o                         
  -3   5   2       7028.29       7304.08        63.04 o                         
  -2   5   2        135.79        129.60         6.96 o                         
  -1   5   2       7394.31       9315.04       480.86 o                         
   0   5   2         95.92        132.39        12.03 o                         
   1   5   2        462.07        693.61        17.03 o                         
   2   5   2        118.69        119.51        13.05 o                         
   3   5   2       1472.46       1767.90        36.89 o                         
   4   5   2       1699.86       1503.59        22.99 o                         
   5   5   2          9.09         22.10        15.43 o                         
   6   5   2        668.54        813.97        44.49 o                         
   7   5   2        168.13        211.59        22.97 o                         
   8   5   2       1259.82       1272.88        61.88 o                         
   9   5   2       1421.67       1404.83        48.60 o                         
  10   5   2       1829.99       2011.94        48.92 o                         
  11   5   2        580.37        572.57        35.04 o                         
  12   5   2          4.15          3.11         4.85 o                         
  13   5   2          0.73          6.95         4.05 o                         
 -11   6   2        249.01        234.77        11.03 o                         
 -10   6   2        181.39        173.59        12.20 o                         
  -9   6   2         63.03         54.12         6.44 o                         
  -8   6   2         19.73         29.74         3.99 o                         
  -7   6   2        322.75        354.37        17.24 o                         
  -6   6   2        883.71        891.00        23.19 o                         
  -5   6   2         55.98         57.97        19.78 o                         
  -4   6   2        284.93        265.29        34.49 o                         
  -3   6   2        775.00        828.97        50.22 o                         
  -2   6   2         65.68        131.16        13.26 o                         
  -1   6   2       1210.70       1688.38        43.84 o                         
   0   6   2        675.30        756.00        23.84 o                         
   1   6   2       9862.02      11919.54        97.97 o                         
   2   6   2        716.12        767.73        56.85 o                         
   3   6   2         73.06         42.86        11.89 o                         
   4   6   2       2773.50       3322.60        68.22 o                         
   5   6   2        955.47       1056.00        42.46 o                         
   6   6   2        770.63        929.19        42.83 o                         
   7   6   2          2.74          3.19        18.12 o                         
   8   6   2       1751.34       1645.23        36.05 o                         
   9   6   2        473.75        494.58        22.65 o                         
  10   6   2          4.62          5.38         5.26 o                         
  11   6   2         77.89         71.16         7.78 o                         
  12   6   2        120.48         90.27         6.65 o                         
  13   6   2        254.39        203.25        20.87 o                         
 -11   7   2         30.56         36.26         4.28 o                         
 -10   7   2         29.19         20.99         3.49 o                         
  -9   7   2        441.05        504.75        25.70 o                         
  -8   7   2        153.21        159.46         8.00 o                         
  -7   7   2         27.85          7.39         6.63 o                         
  -6   7   2       2848.45       3083.07        36.30 o                         
  -4   7   2          0.51          1.09        18.04 o                         
  -3   7   2        363.04        329.63        35.51 o                         
  -2   7   2        503.71        451.69        37.72 o                         
  -1   7   2       6872.48       7263.15       617.27 o                         
   0   7   2       1495.01       1407.74       174.27 o                         
   1   7   2       3687.14       3410.96       478.04 o                         
   2   7   2        802.62        875.87        52.65 o                         
   3   7   2        985.02       1165.28        35.87 o                         
   4   7   2        181.69        147.36        14.47 o                         
   5   7   2       5662.38       6635.68       719.37 o                         
   6   7   2       1997.11       2179.97        67.54 o                         
   7   7   2        437.70        392.46        25.94 o                         
   8   7   2        948.84        875.17        47.83 o                         
   9   7   2        222.28        202.68        10.02 o                         
  10   7   2         92.40         83.39         9.03 o                         
  11   7   2          3.81         10.51         7.72 o                         
  12   7   2        150.71        150.07        17.39 o                         
 -10   8   2         32.40         36.86         7.24 o                         
  -9   8   2        862.14        870.96        58.23 o                         
  -8   8   2         81.10         91.52        12.33 o                         
  -3   8   2        210.24        213.69        15.14 o                         
  -2   8   2       1934.79       1819.54        32.17 o                         
  -1   8   2       1251.34       1053.99        50.26 o                         
   0   8   2        180.33        166.86        11.77 o                         
   1   8   2         16.50         21.65         6.78 o                         
   2   8   2        611.64        682.15        22.03 o                         
   3   8   2       1482.20       1426.03        74.14 o                         
   4   8   2        619.29        653.51        20.43 o                         
   5   8   2       1151.26       1201.90        59.82 o                         
   6   8   2        162.02        176.27        11.49 o                         
   7   8   2        372.96        333.52        16.07 o                         
   8   8   2        173.17        182.02        13.23 o                         
   9   8   2        515.20        577.68        20.14 o                         
  10   8   2        384.31        386.45        14.64 o                         
  11   8   2          3.54         14.52         7.12 o                         
  12   8   2         93.63        132.87        13.68 o                         
  -3   9   2         39.22         51.16        10.43 o                         
  -2   9   2          1.66          5.00         7.97 o                         
  -1   9   2        284.35        260.96        14.06 o                         
   0   9   2        968.97        906.03        13.90 o                         
   1   9   2         76.74         92.23         5.91 o                         
   2   9   2        643.48        691.78        32.13 o                         
   3   9   2        960.69        976.71        31.99 o                         
   4   9   2        192.22        216.13        17.59 o                         
   5   9   2          5.06          9.99         7.75 o                         
   6   9   2         25.79         27.97         4.68 o                         
   7   9   2        972.86       1042.91        17.51 o                         
   8   9   2        452.23        406.04        14.37 o                         
   9   9   2        354.26        400.85        14.50 o                         
  10   9   2        348.93        318.46        13.17 o                         
  11   9   2         36.66         29.48         7.12 o                         
  -3  10   2        107.83        120.36        18.12 o                         
  -2  10   2          5.98          5.16         4.70 o                         
  -1  10   2        892.29        896.54        16.71 o                         
   0  10   2        807.28        709.28        11.79 o                         
   1  10   2        460.23        492.07        16.19 o                         
   2  10   2        272.17        255.67         6.27 o                         
   3  10   2         52.13         51.15         5.30 o                         
   4  10   2       2787.49       3000.15       104.25 o                         
   5  10   2       1163.91       1136.50        40.30 o                         
   6  10   2        803.62        871.99        32.69 o                         
   7  10   2       2264.41       2339.11        41.78 o                         
   8  10   2         16.09         13.00         5.08 o                         
   9  10   2         34.20         34.04         6.99 o                         
  10  10   2         21.91         13.82         7.02 o                         
  -3  11   2        218.02        228.04        17.54 o                         
  -2  11   2       1643.82       1661.03        89.13 o                         
  -1  11   2       1133.52       1109.51        67.07 o                         
   0  11   2       1350.62       1330.99        51.93 o                         
   1  11   2        253.59        229.91         8.76 o                         
   2  11   2        104.07        149.40         6.09 o                         
   3  11   2          7.31          6.61         5.74 o                         
   4  11   2       1364.79       1308.42        45.45 o                         
   5  11   2        269.33        284.17         8.55 o                         
   6  11   2        112.85        115.77         5.96 o                         
   7  11   2        103.68         88.11         7.97 o                         
   8  11   2        226.43        227.62         9.37 o                         
   9  11   2        154.09        178.24        11.99 o                         
  10  11   2        210.22        200.26        12.46 o                         
  -3  12   2        382.20        417.89        18.26 o                         
  -2  12   2          4.22          7.41         4.80 o                         
  -1  12   2         56.22         40.75         7.31 o                         
   0  12   2        448.42        496.90        25.94 o                         
   1  12   2       1862.72       2000.48        85.76 o                         
   2  12   2       1138.77       1163.10        38.51 o                         
   3  12   2        707.88        793.34        22.92 o                         
   4  12   2        921.58        926.80        36.63 o                         
   5  12   2         34.58         27.81         5.43 o                         
   6  12   2          8.69          7.33         3.96 o                         
   7  12   2          4.92          2.81         4.19 o                         
   8  12   2        239.82        198.53         7.89 o                         
   9  12   2        346.46        313.91        18.19 o                         
  -2  13   2        299.57        272.53        17.17 o                         
  -1  13   2        720.06        670.17        68.57 o                         
   0  13   2        139.32        138.07        11.04 o                         
   1  13   2        886.69        912.97        49.88 o                         
   2  13   2         12.19         25.25         4.11 o                         
   3  13   2        232.21        259.43         6.99 o                         
   4  13   2         32.85         53.02         5.67 o                         
   5  13   2        248.87        261.38         7.49 o                         
   6  13   2        946.10        917.07        95.37 o                         
   7  13   2         85.88         85.21         9.36 o                         
  -2  14   2        650.89        612.10        43.48 o                         
  -1  14   2        596.44        599.51        27.20 o                         
   0  14   2         17.68         12.05         2.67 o                         
   1  14   2          4.47          1.31         2.68 o                         
   2  14   2        194.34        174.19        11.98 o                         
   3  14   2        659.82        651.82        26.58 o                         
   4  14   2          2.74          5.00         2.79 o                         
   5  14   2        192.49        172.06        12.50 o                         
  -4 -13   3        669.85        733.08        26.11 o                         
  -3 -13   3         65.55         73.49         3.89 o                         
  -2 -13   3          8.41          5.77         2.78 o                         
  -1 -13   3        190.83        168.77         8.51 o                         
   0 -13   3        461.31        485.45        20.82 o                         
   1 -13   3        340.95        358.33        14.63 o                         
   2 -13   3          0.26          0.79         3.29 o                         
   3 -13   3        236.09        245.00        18.99 o                         
   4 -13   3        104.62        101.54        22.79 o                         
  -6 -12   3        609.54        558.42        13.55 o                         
  -5 -12   3         25.73         17.65         4.38 o                         
  -4 -12   3          2.95          2.09         4.44 o                         
  -3 -12   3        151.45        168.08         8.17 o                         
  -2 -12   3       1015.61        984.90        26.47 o                         
  -1 -12   3          5.85          5.77         3.01 o                         
   0 -12   3        940.22        952.75        32.45 o                         
   1 -12   3        128.29        117.25         6.50 o                         
   2 -12   3          4.87          5.45         3.43 o                         
   3 -12   3         88.59        103.65        12.96 o                         
   4 -12   3          2.17          2.85         4.44 o                         
  -7 -11   3        409.53        425.36        12.21 o                         
  -6 -11   3        160.97        137.47        10.49 o                         
  -5 -11   3         11.23          5.71         4.73 o                         
  -4 -11   3        113.95        117.09         4.83 o                         
  -3 -11   3        672.46        622.37        18.46 o                         
  -2 -11   3        486.61        445.45        10.78 o                         
  -1 -11   3        165.03        153.03         5.62 o                         
   0 -11   3        319.29        319.96        11.53 o                         
   1 -11   3          2.98          4.80         3.21 o                         
   2 -11   3        334.93        282.28        10.03 o                         
   3 -11   3        110.43        116.90         8.21 o                         
   4 -11   3          4.61          2.30         4.68 o                         
   5 -11   3        449.52        339.49        16.23 o                         
  -8 -10   3          1.26          0.51         5.84 o                         
  -7 -10   3        140.81        144.72        11.58 o                         
  -6 -10   3         78.35         68.46         5.55 o                         
  -5 -10   3        307.25        363.04         9.46 o                         
  -4 -10   3        482.04        571.15        13.48 o                         
  -3 -10   3        602.27        524.39        12.37 o                         
  -2 -10   3         10.71          9.71         3.14 o                         
  -1 -10   3         64.94         94.94         5.67 o                         
   0 -10   3        708.32        698.84        24.13 o                         
   1 -10   3         25.22         21.39         3.76 o                         
   2 -10   3       1357.02       1269.17        41.52 o                         
   3 -10   3        150.97        181.04        12.63 o                         
   4 -10   3         43.70         30.11         6.66 o                         
   5 -10   3          0.17          4.12         7.36 o                         
  -9  -9   3         24.07         21.23         5.88 o                         
  -8  -9   3        555.50        524.02        13.37 o                         
  -7  -9   3        531.34        590.82        15.38 o                         
  -6  -9   3         23.90         20.18         5.62 o                         
  -5  -9   3        613.48        672.64        15.80 o                         
  -4  -9   3        114.89        122.11         7.00 o                         
  -3  -9   3         20.09         21.57         2.78 o                         
  -2  -9   3         20.05         16.22         2.83 o                         
  -1  -9   3        114.35        130.30         5.13 o                         
   0  -9   3       2094.73       2027.93        32.44 o                         
   1  -9   3        283.60        234.94         8.50 o                         
   2  -9   3        757.28        684.62        20.59 o                         
   3  -9   3        198.92        166.91        10.32 o                         
   4  -9   3        155.84        154.91        10.89 o                         
   5  -9   3        125.27        117.19        10.40 o                         
  -9  -8   3         37.88         25.92         5.92 o                         
  -8  -8   3       1227.04       1249.29        17.74 o                         
  -7  -8   3         48.46         58.47         8.22 o                         
  -6  -8   3         78.38         72.24        11.51 o                         
  -5  -8   3         22.39         11.86         4.91 o                         
  -4  -8   3        704.57        728.01        16.65 o                         
  -3  -8   3       1189.81       1012.30        18.24 o                         
  -2  -8   3         76.32         61.51         5.67 o                         
  -1  -8   3       2467.43       2211.60        52.75 o                         
   0  -8   3         78.52         83.74        11.40 o                         
   1  -8   3         88.66        107.71        10.69 o                         
   2  -8   3         14.72         10.72         6.44 o                         
   3  -8   3         60.97         48.94         9.49 o                         
   4  -8   3       1439.66       1372.23        72.67 o                         
   5  -8   3         69.73         60.04         9.40 o                         
   6  -8   3        343.45        457.60        27.54 o                         
  10  -8   3        208.36        218.40         8.55 o                         
  11  -8   3         95.10        102.61         7.32 o                         
 -10  -7   3        484.46        539.34        19.85 o                         
  -9  -7   3        175.25        149.05        11.33 o                         
  -8  -7   3        247.83        259.71        12.14 o                         
  -7  -7   3        410.84        439.82        13.33 o                         
  -6  -7   3        222.91        231.50        11.89 o                         
  -5  -7   3         34.49         24.72         6.97 o                         
  -4  -7   3       1789.08       1793.23        45.83 o                         
  -3  -7   3       1607.64       1602.01        38.12 o                         
  -2  -7   3        107.80         97.46        10.27 o                         
  -1  -7   3        265.94        228.25        11.97 o                         
   0  -7   3        205.18        184.04        10.59 o                         
   1  -7   3       2087.49       1943.05        91.12 o                         
   2  -7   3        341.81        338.46        11.59 o                         
   3  -7   3        318.24        262.89         9.64 o                         
   4  -7   3       1022.65        996.53        82.95 o                         
   5  -7   3          9.93          5.97        10.06 o                         
   6  -7   3        396.18        369.44        18.03 o                         
   7  -7   3        429.27        455.36        32.68 o                         
   8  -7   3        419.09        404.85        32.39 o                         
   9  -7   3         55.41         35.22        18.33 o                         
  10  -7   3         74.90         76.00        11.01 o                         
  11  -7   3         94.40        100.88        24.67 o                         
  12  -7   3         68.34         57.54         7.25 o                         
 -11  -6   3        515.19        550.86        18.77 o                         
 -10  -6   3         36.44         36.12         8.73 o                         
  -9  -6   3          8.21          6.64         4.25 o                         
  -8  -6   3        506.37        498.07         9.69 o                         
  -7  -6   3        685.61        762.46        10.03 o                         
  -6  -6   3        798.35        865.38        19.83 o                         
  -5  -6   3        105.53        120.53        18.29 o                         
  -4  -6   3         48.62         50.29         8.78 o                         
  -3  -6   3        306.97        364.41        16.57 o                         
  -2  -6   3       2159.97       2058.01        32.75 o                         
  -1  -6   3       3673.77       3573.21        42.97 o                         
   0  -6   3       3655.39       3365.43        66.56 o                         
   1  -6   3       4954.95       4661.48       170.32 o                         
   2  -6   3          5.36          6.99         6.26 o                         
   3  -6   3         48.68         39.98        11.38 o                         
   4  -6   3         25.70         12.60        10.63 o                         
   5  -6   3        409.58        322.63        15.32 o                         
   6  -6   3       1052.59        946.90        21.03 o                         
   7  -6   3        110.23        114.36        18.04 o                         
   8  -6   3       2118.13       2594.30        94.67 o                         
   9  -6   3         26.11         25.10         4.89 o                         
  10  -6   3         76.03         92.65        22.50 o                         
  11  -6   3         24.98         29.08         6.37 o                         
  12  -6   3         71.61         64.99         6.76 o                         
 -11  -5   3         36.59         47.50         5.89 o                         
 -10  -5   3         57.63         57.03         7.14 o                         
  -9  -5   3       1490.20       1562.27        19.16 o                         
  -8  -5   3        340.82        328.58         9.83 o                         
  -7  -5   3        591.22        543.85        10.15 o                         
  -6  -5   3        277.12        308.52        15.83 o                         
  -5  -5   3        752.73        817.89        32.54 o                         
  -4  -5   3        171.27        188.64        11.29 o                         
  -3  -5   3         54.18         26.01        27.90 o                         
  -2  -5   3       6928.61       6546.47       294.16 o                         
  -1  -5   3        482.43        383.46        20.65 o                         
   0  -5   3        856.50        745.84        38.98 o                         
   1  -5   3        926.48        861.65        28.19 o                         
   2  -5   3       6672.72       6624.54        73.77 o                         
   3  -5   3          9.48         23.23        10.06 o                         
   4  -5   3        731.49        723.65        18.45 o                         
   5  -5   3       3274.79       2928.61       138.87 o                         
   6  -5   3        498.69        461.88        21.31 o                         
   7  -5   3        551.61        619.60        27.70 o                         
   8  -5   3         99.30        159.47        14.94 o                         
   9  -5   3         12.94         11.02         4.48 o                         
  10  -5   3        595.72        577.41        93.84 o                         
  11  -5   3          3.67          3.55         4.13 o                         
  12  -5   3        310.61        357.11        36.17 o                         
  13  -5   3          1.59          0.00         3.64 o                         
 -11  -4   3        283.37        282.77        17.02 o                         
 -10  -4   3        119.72        114.33         9.97 o                         
  -9  -4   3        366.73        381.53        13.39 o                         
  -8  -4   3       1107.75       1174.85        16.07 o                         
  -7  -4   3        419.48        436.83        13.78 o                         
  -6  -4   3          9.69         14.85        10.67 o                         
  -5  -4   3       1819.68       1591.68        72.35 o                         
  -4  -4   3       1115.77       1236.04        28.01 o                         
  -3  -4   3       1157.72       1164.26        34.20 o                         
  -2  -4   3       3675.38       4161.18       171.37 o                         
  -1  -4   3          6.79         10.58         6.77 o                         
   0  -4   3         14.51         45.12        11.92 o                         
   1  -4   3         20.63         14.28         9.78 o                         
   2  -4   3        666.75        466.01        24.71 o                         
   3  -4   3       2800.59       2453.37        51.23 o                         
   4  -4   3         38.59         35.28        13.13 o                         
   5  -4   3        940.05        901.96        58.55 o                         
   6  -4   3         93.41         93.64         5.85 o                         
   7  -4   3        346.32        298.40        31.87 o                         
   8  -4   3        708.13        675.47        48.42 o                         
   9  -4   3       1762.37       1763.18       138.25 o                         
  10  -4   3         17.64         18.42         4.33 o                         
  11  -4   3          4.18          5.79         4.30 o                         
  12  -4   3          5.41          7.05         4.61 o                         
  13  -4   3         26.09         24.37         5.09 o                         
 -12  -3   3        296.69        264.15        24.45 o                         
 -11  -3   3        140.20        141.83         8.73 o                         
 -10  -3   3         70.69         67.22         7.18 o                         
  -9  -3   3          0.81          2.22         6.89 o                         
  -8  -3   3        658.08        599.36        16.95 o                         
  -7  -3   3       1568.53       1465.42        51.67 o                         
  -6  -3   3        121.87        146.38        17.97 o                         
  -5  -3   3       3718.63       3763.82       185.72 o                         
  -4  -3   3       1004.07       1015.37        49.75 o                         
  -3  -3   3        772.29       1017.27        22.08 o                         
  -2  -3   3       3184.07       3371.71        30.62 o                         
  -1  -3   3        570.42        632.89        40.97 o                         
   0  -3   3       4045.20       4457.17       466.26 o                         
   1  -3   3         99.95        172.46         5.21 o                         
   2  -3   3        105.32        181.81        21.01 o                         
   3  -3   3       1212.07       1201.00        28.91 o                         
   4  -3   3          3.89          1.39        11.91 o                         
   5  -3   3       1205.88       1216.51        84.38 o                         
   6  -3   3        101.23        110.43        12.33 o                         
   7  -3   3       1731.65       1451.50       107.48 o                         
   8  -3   3          9.55         13.65         5.57 o                         
   9  -3   3        912.83        970.79        63.77 o                         
  10  -3   3         93.82        111.50         7.41 o                         
  11  -3   3         85.09         90.85         9.67 o                         
  12  -3   3          6.84         14.40         4.73 o                         
  13  -3   3         85.14        104.91        13.72 o                         
 -12  -2   3        141.59        161.69        15.66 o                         
 -11  -2   3        172.61        172.57        12.89 o                         
 -10  -2   3        398.22        353.08        22.31 o                         
  -9  -2   3          3.16          3.95         6.53 o                         
  -8  -2   3       1251.98       1127.21        42.90 o                         
  -7  -2   3       1623.25       1442.73        46.30 o                         
  -6  -2   3          4.43          4.93        13.33 o                         
  -5  -2   3        322.48        312.97        20.36 o                         
  -4  -2   3        103.62         89.06         9.93 o                         
  -3  -2   3       2626.93       2595.59       104.31 o                         
  -2  -2   3       5562.09       5852.90       338.58 o                         
  -1  -2   3       7446.90       8394.53       130.54 o                         
   0  -2   3       2046.17       2081.92        73.92 o                         
   1  -2   3         10.53          4.74         3.63 o                         
   2  -2   3        536.04        522.82        15.65 o                         
   4  -2   3       2285.41       2043.00        28.30 o                         
   5  -2   3         57.20         45.74        13.41 o                         
   6  -2   3       3551.96       3477.37       186.34 o                         
   7  -2   3         87.92         74.11        14.85 o                         
   8  -2   3         13.35         26.89         5.47 o                         
   9  -2   3         18.26         19.29         5.80 o                         
  10  -2   3         79.61         68.15         9.14 o                         
  11  -2   3        208.40        183.38        13.25 o                         
  12  -2   3        370.09        383.50        24.09 o                         
  13  -2   3        376.76        470.70        41.77 o                         
 -12  -1   3          5.11          6.36         5.84 o                         
 -11  -1   3        160.57        163.81        11.31 o                         
 -10  -1   3        508.55        435.28        32.06 o                         
  -9  -1   3         25.64         29.71         4.87 o                         
  -8  -1   3        137.07        171.26        10.01 o                         
  -7  -1   3         25.53         28.12        16.88 o                         
  -6  -1   3        727.15        652.74        31.81 o                         
  -5  -1   3        329.86        330.00        23.12 o                         
  -3  -1   3       3585.48       3697.48        61.30 o                         
  -2  -1   3          0.75          8.41         7.08 o                         
  -1  -1   3      15135.67      16246.52       422.99 o                         
   0  -1   3       2381.16       2452.79       252.03 o                         
   1  -1   3       1050.98       1131.46       131.59 o                         
   2  -1   3       2976.68       3154.01        42.39 o                         
   3  -1   3       2224.59       2321.85        33.41 o                         
   4  -1   3       2043.48       1842.97        17.32 o                         
   5  -1   3       1053.69       1044.54        33.12 o                         
   6  -1   3        802.73       1038.68        34.42 o                         
   7  -1   3          5.92         13.89         9.82 o                         
   8  -1   3       1178.53       1090.55        45.85 o                         
   9  -1   3        212.89        220.68        10.55 o                         
  10  -1   3        192.54        218.32        18.77 o                         
  11  -1   3        250.85        236.76        12.83 o                         
  12  -1   3          5.37          2.60         4.03 o                         
  13  -1   3          4.30         12.28         4.83 o                         
  14  -1   3         49.35         31.37         8.48 o                         
 -12   0   3        198.64        213.87        20.47 o                         
 -11   0   3         79.22         80.41         5.89 o                         
 -10   0   3        435.36        427.48        18.40 o                         
  -9   0   3         15.35         16.72         3.50 o                         
  -8   0   3        212.24        187.05         8.08 o                         
  -7   0   3         39.60         30.44         6.08 o                         
  -6   0   3       1473.54       1371.79        72.54 o                         
  -5   0   3        386.08        297.53        19.71 o                         
  -4   0   3        448.27        434.56        16.59 o                         
  -3   0   3        871.05        848.52        26.38 o                         
  -2   0   3          6.20         12.34         8.62 o                         
  -1   0   3      10312.26      11302.97       363.93 o                         
   0   0   3       7091.92       7010.98       212.72 o                         
   1   0   3        544.28        531.76         5.28 o                         
   2   0   3       1690.94       1860.84        25.14 o                         
   3   0   3       4584.50       4861.28       129.46 o                         
   4   0   3         64.81         58.92         6.62 o                         
   5   0   3        261.42        303.04        12.87 o                         
   6   0   3       2415.84       2221.60       120.00 o                         
   7   0   3        114.59         95.51         6.21 o                         
   8   0   3       2090.19       1938.74        64.33 o                         
   9   0   3         78.52         92.72        11.21 o                         
  10   0   3         69.89         74.62         6.67 o                         
  11   0   3        156.94        181.54        11.86 o                         
  12   0   3         95.06         88.32         6.74 o                         
  13   0   3        242.01        285.62        12.60 o                         
  14   0   3         16.44          9.59        10.54 o                         
 -12   1   3         99.91         96.27        12.00 o                         
 -11   1   3          0.42          1.62         4.44 o                         
 -10   1   3         32.08         17.63         3.42 o                         
  -9   1   3       1395.32       1282.83        44.68 o                         
  -8   1   3       1702.74       1724.30        53.88 o                         
  -7   1   3       1059.21       1060.03        62.45 o                         
  -6   1   3       2189.65       2026.09       100.69 o                         
  -5   1   3        436.85        425.15        17.68 o                         
  -4   1   3        385.97        234.78        19.71 o                         
  -3   1   3         62.73         58.82        10.49 o                         
  -2   1   3       1536.38       1809.00       116.97 o                         
  -1   1   3      13008.37      13857.71       188.22 o                         
   0   1   3        563.41        525.43        40.02 o                         
   1   1   3       1081.80        943.52        20.87 o                         
   2   1   3       4062.78       4764.85       246.87 o                         
   3   1   3       1492.72       1442.25        52.58 o                         
   4   1   3        532.20        718.47        20.68 o                         
   5   1   3       4696.26       3917.05        88.41 o                         
   6   1   3       6253.74       6050.01       231.22 o                         
   7   1   3        784.47        809.60        26.93 o                         
   8   1   3        826.18        646.28        25.07 o                         
   9   1   3        396.52        353.13        24.41 o                         
  10   1   3        187.56        194.02         9.83 o                         
  11   1   3          2.45          3.27         3.94 o                         
  12   1   3        191.24        195.90        12.86 o                         
  13   1   3        220.87        249.18        32.18 o                         
  14   1   3         16.77          5.73        10.40 o                         
 -12   2   3        140.66        165.54        16.34 o                         
 -11   2   3        164.54        222.03         8.32 o                         
 -10   2   3         10.03          5.24         4.01 o                         
  -9   2   3       2552.78       2485.07        90.53 o                         
  -8   2   3        310.23        320.03        13.57 o                         
  -7   2   3         14.46         17.08         5.61 o                         
  -6   2   3         85.48         42.98        10.21 o                         
  -5   2   3       4077.88       3850.81        36.74 o                         
  -4   2   3         72.67         43.91        14.64 o                         
  -3   2   3          0.09          4.27        11.19 o                         
  -2   2   3       1458.02       1502.63        69.46 o                         
  -1   2   3       1444.82       1529.47       122.53 o                         
   0   2   3        533.05        725.05        33.19 o                         
   1   2   3        383.31        296.17         5.20 o                         
   2   2   3       4285.25       5123.08        88.55 o                         
   3   2   3      19710.51      21175.78       564.09 o                         
   4   2   3         90.37         88.23        13.01 o                         
   5   2   3       6897.67       6827.82       180.51 o                         
   6   2   3         85.49         58.81        10.48 o                         
   7   2   3         95.18        126.36        15.16 o                         
   8   2   3       1288.36       1232.13       113.73 o                         
   9   2   3        848.94        699.40        30.79 o                         
  10   2   3       1914.23       1812.99        94.37 o                         
  11   2   3          1.91          2.69         4.73 o                         
  12   2   3        175.35        207.79        28.60 o                         
  13   2   3         66.87         70.06         7.14 o                         
  14   2   3          0.71          1.97         6.21 o                         
 -12   3   3        208.57        215.50        16.70 o                         
 -11   3   3        277.04        271.59        11.17 o                         
 -10   3   3         30.92         26.47         4.11 o                         
  -9   3   3        153.49        214.21         9.17 o                         
  -8   3   3         10.05          4.62         2.59 o                         
  -7   3   3        499.05        476.28        32.79 o                         
  -6   3   3        745.67        682.74        17.03 o                         
  -5   3   3        876.55        719.63        17.17 o                         
  -4   3   3       4039.84       4536.38        77.03 o                         
  -3   3   3        103.40        155.81        10.50 o                         
  -2   3   3        598.07        569.17        57.03 o                         
  -1   3   3       2336.34       2969.86       161.74 o                         
   0   3   3       6747.38       7745.73       427.13 o                         
   1   3   3       1943.21       2721.27        69.85 o                         
   2   3   3       6828.64       8097.39       342.60 o                         
   3   3   3          6.23          5.52         5.55 o                         
   4   3   3       2214.00       2068.55        98.79 o                         
   5   3   3        697.69        565.90        35.04 o                         
   6   3   3        206.17        149.68        29.64 o                         
   7   3   3       4635.51       4577.33       502.89 o                         
   8   3   3          3.97          4.22         9.93 o                         
   9   3   3         24.48         26.04         9.67 o                         
  10   3   3        456.67        521.35        16.59 o                         
  11   3   3         36.02         42.00         7.50 o                         
  12   3   3        136.59        131.84        12.56 o                         
  13   3   3          3.42          5.50         4.47 o                         
  14   3   3        171.86        146.80        53.22 o                         
 -12   4   3         63.54         85.18        13.19 o                         
 -11   4   3        158.86        153.66         8.28 o                         
 -10   4   3        136.54        130.76         7.78 o                         
  -9   4   3        337.07        317.23        14.98 o                         
  -8   4   3        646.37        581.28        18.54 o                         
  -7   4   3       2725.16       2576.78       292.21 o                         
  -6   4   3        350.29        282.63        23.12 o                         
  -5   4   3        921.22        885.49       110.51 o                         
  -4   4   3        336.83        360.98         8.62 o                         
  -3   4   3       1410.07       1217.95        20.72 o                         
  -2   4   3       7448.50       7839.51       270.18 o                         
  -1   4   3       2289.78       2266.91       202.64 o                         
   0   4   3      14455.34      17154.97       140.65 o                         
   1   4   3       2731.36       3724.08        39.49 o                         
   2   4   3        148.51        152.31        26.70 o                         
   3   4   3       2601.12       3306.92        88.33 o                         
   4   4   3       1592.31       1919.70        44.16 o                         
   5   4   3         14.80         31.38         5.98 o                         
   6   4   3        197.15        201.31        19.24 o                         
   7   4   3       2678.35       2472.13       401.19 o                         
   8   4   3         17.42         12.44         9.77 o                         
   9   4   3         76.09        109.27        18.06 o                         
  10   4   3        158.20        146.16        11.59 o                         
  11   4   3       1041.46       1249.31        60.01 o                         
  12   4   3        326.90        270.03        18.23 o                         
  13   4   3        249.40        250.13        18.05 o                         
 -11   5   3         85.87         97.02         7.45 o                         
 -10   5   3        618.21        729.20        30.14 o                         
  -9   5   3        169.38        180.00         7.47 o                         
  -8   5   3        317.39        305.72        12.67 o                         
  -7   5   3        373.64        324.25        18.16 o                         
  -6   5   3        921.15        690.96        64.46 o                         
  -5   5   3        346.34        301.01        37.75 o                         
  -4   5   3        666.49        660.21        23.15 o                         
  -3   5   3       8483.39       8643.36        94.20 o                         
  -2   5   3        545.29        531.80        23.91 o                         
  -1   5   3       9896.37      12328.16       135.00 o                         
   0   5   3       2062.77       2703.22        55.14 o                         
   1   5   3        324.63        263.04        10.51 o                         
   2   5   3        149.65         97.44        24.82 o                         
   3   5   3        433.79        545.77        25.23 o                         
   4   5   3        795.00        607.94        18.08 o                         
   5   5   3       2987.19       3623.06        67.46 o                         
   6   5   3       1164.43       1243.24        47.61 o                         
   7   5   3        703.27        766.44        40.22 o                         
   8   5   3          9.30          7.61        18.33 o                         
   9   5   3        492.87        524.71        16.99 o                         
  10   5   3          0.00          1.67         5.80 o                         
  11   5   3        965.87        986.53        36.03 o                         
  12   5   3         32.23         24.33         4.98 o                         
  13   5   3          3.81         10.29         4.46 o                         
 -11   6   3         83.93         50.38         5.13 o                         
 -10   6   3        394.06        457.48        20.67 o                         
  -9   6   3         47.34         55.90         4.99 o                         
  -8   6   3         12.75          9.31         4.14 o                         
  -7   6   3        185.69        209.41         9.85 o                         
  -6   6   3         13.57         23.33         8.91 o                         
  -5   6   3        522.85        578.75        18.87 o                         
  -4   6   3         89.50         92.39        16.01 o                         
  -3   6   3        379.51        390.94        23.62 o                         
  -2   6   3        292.04        327.02        12.46 o                         
  -1   6   3        237.75        330.72        30.00 o                         
   0   6   3       2310.41       2622.43        56.67 o                         
   1   6   3       4897.88       6079.19       101.88 o                         
   2   6   3       1745.91       1804.63        41.81 o                         
   3   6   3         72.10         62.71        19.06 o                         
   4   6   3        739.25        886.60        54.85 o                         
   5   6   3         19.10         18.61        10.84 o                         
   6   6   3        943.22       1041.65        51.88 o                         
   7   6   3        458.63        411.81        41.16 o                         
   8   6   3       1888.32       1790.55        36.01 o                         
   9   6   3        620.28        635.42        30.66 o                         
  10   6   3        174.43        185.32        10.70 o                         
  11   6   3         24.53         23.90         8.07 o                         
  12   6   3          8.55          4.06         5.79 o                         
  13   6   3        103.25         84.40         8.48 o                         
 -10   7   3         13.91         15.95         3.90 o                         
  -9   7   3        114.23        100.21         8.07 o                         
  -8   7   3        733.41        792.61        28.07 o                         
  -7   7   3        172.18        197.97        10.65 o                         
  -6   7   3        853.24        981.43        15.96 o                         
  -5   7   3        337.43        356.88        42.61 o                         
  -4   7   3         21.67         43.08        15.32 o                         
  -3   7   3         42.61         34.71        31.01 o                         
  -2   7   3        254.86        226.81        24.78 o                         
  -1   7   3       5598.93       6299.19       100.29 o                         
   0   7   3         94.94        140.00        13.91 o                         
   1   7   3       3467.18       3856.90        53.69 o                         
   2   7   3       1649.99       1861.38        61.09 o                         
   3   7   3        473.76        620.78        36.48 o                         
   4   7   3        159.23        203.49        25.68 o                         
   5   7   3       1671.73       1907.27        59.30 o                         
   6   7   3       3508.76       3978.28        87.39 o                         
   7   7   3          3.15         16.67        13.19 o                         
   8   7   3        762.22        771.74        38.81 o                         
   9   7   3         46.66         38.98         5.41 o                         
  10   7   3        254.76        238.11        11.09 o                         
  11   7   3          6.99          6.28         4.82 o                         
  12   7   3        143.26        147.25        11.09 o                         
  13   7   3        134.97        104.67        15.00 o                         
 -10   8   3         51.14         67.89         5.42 o                         
  -9   8   3        392.71        447.95        35.09 o                         
  -8   8   3        425.80        452.96        12.51 o                         
  -7   8   3        158.29        195.17        13.85 o                         
  -6   8   3        327.01        331.20        20.43 o                         
  -3   8   3        101.86        113.19        29.35 o                         
  -2   8   3       2418.81       2360.71       189.85 o                         
  -1   8   3       2935.26       3179.56       167.59 o                         
   0   8   3        165.28        168.56        15.27 o                         
   1   8   3        165.68        195.23         9.65 o                         
   2   8   3        775.73        791.45        84.78 o                         
   3   8   3        622.69        722.92        25.96 o                         
   4   8   3          5.52          6.26         6.51 o                         
   5   8   3       1313.13       1343.06        74.85 o                         
   6   8   3        805.14        809.95        33.59 o                         
   7   8   3         33.49         35.91         5.32 o                         
   8   8   3         51.43         70.07        11.42 o                         
   9   8   3        345.35        378.07        15.43 o                         
  10   8   3        544.89        599.79        17.96 o                         
  11   8   3        312.78        312.20        13.51 o                         
  12   8   3        104.17        125.17        13.61 o                         
  -2   9   3        678.71        575.86        20.07 o                         
  -1   9   3          0.74          0.75         3.78 o                         
   0   9   3        510.03        519.34        16.07 o                         
   1   9   3        498.96        506.50        20.35 o                         
   2   9   3        314.47        351.71        11.36 o                         
   3   9   3       2241.97       2480.27        56.55 o                         
   4   9   3        159.24        179.70         8.50 o                         
   5   9   3          1.20          4.73         5.84 o                         
   6   9   3         47.65         63.72         4.81 o                         
   7   9   3        245.40        256.21        18.89 o                         
   8   9   3       2209.14       2079.48        49.45 o                         
   9   9   3        404.61        450.45        14.60 o                         
  10   9   3        483.35        468.06        15.40 o                         
  11   9   3        105.08         72.66         8.22 o                         
  -3  10   3        599.28        606.93        15.49 o                         
  -2  10   3        313.40        377.45        24.31 o                         
  -1  10   3         23.75         26.52        11.42 o                         
   0  10   3       1655.40       1545.57        69.72 o                         
   1  10   3        707.83        614.23        16.01 o                         
   2  10   3        574.44        639.89        28.91 o                         
   3  10   3        358.96        328.74        13.22 o                         
   4  10   3       1321.05       1402.52        36.78 o                         
   5  10   3       2061.30       2074.97        73.32 o                         
   6  10   3         19.25         31.59         5.68 o                         
   7  10   3       2214.08       2283.08        47.84 o                         
   8  10   3        280.47        259.44        14.61 o                         
   9  10   3         22.33         10.93         7.13 o                         
  10  10   3          0.75          2.49         6.68 o                         
  11  10   3        143.60        124.62        10.39 o                         
  -3  11   3       1026.96       1046.43        24.13 o                         
  -2  11   3       1077.76       1054.92        55.29 o                         
  -1  11   3          3.44          5.10         4.33 o                         
   0  11   3       1531.13       1570.72        74.22 o                         
   1  11   3       1431.02       1516.57        49.63 o                         
   2  11   3          2.97          4.73         2.94 o                         
   3  11   3        123.74        135.12         7.25 o                         
   4  11   3       1703.93       1544.35        46.02 o                         
   5  11   3       1251.69       1242.45        62.25 o                         
   6  11   3        138.48        106.60         7.68 o                         
   7  11   3        237.83        203.54        12.60 o                         
   8  11   3          1.36          5.46         4.81 o                         
   9  11   3        376.13        395.29        15.83 o                         
  10  11   3          7.74         20.07         6.28 o                         
  -3  12   3        585.91        621.88        19.93 o                         
  -2  12   3        303.64        258.14        21.07 o                         
  -1  12   3         95.79        103.95        10.91 o                         
   0  12   3        138.80        188.56        13.63 o                         
   1  12   3        275.20        265.21        12.29 o                         
   2  12   3        808.30        956.18        42.92 o                         
   3  12   3          9.66          7.94         2.95 o                         
   4  12   3        956.02       1098.30        44.97 o                         
   5  12   3        265.10        294.19        11.73 o                         
   6  12   3          0.64          2.27         4.71 o                         
   7  12   3         28.69         25.20         4.11 o                         
   8  12   3        121.27        126.03         8.37 o                         
   9  12   3        205.82        210.94        13.03 o                         
  -2  13   3          2.44          5.11         5.18 o                         
  -1  13   3        983.63        913.63       103.65 o                         
   0  13   3        157.96        143.30        10.58 o                         
   1  13   3       1412.09       1437.84        71.84 o                         
   2  13   3         74.63         74.96         6.02 o                         
   3  13   3         11.14         14.18         4.02 o                         
   4  13   3        219.94        240.13        10.85 o                         
   5  13   3         35.46         36.49         3.22 o                         
   6  13   3        604.33        596.44        38.96 o                         
   7  13   3        776.12        770.32        58.54 o                         
   8  13   3        306.06        322.75        11.67 o                         
  -2  14   3         87.12        104.42        14.06 o                         
  -1  14   3        952.56       1055.12        30.49 o                         
   0  14   3         31.97         16.79         3.17 o                         
   1  14   3         19.21         26.25         3.55 o                         
   2  14   3          7.42          8.47         3.49 o                         
   3  14   3       1054.26       1022.61        65.20 o                         
   4  14   3        154.78        156.94         8.81 o                         
   5  14   3        377.44        378.85        28.13 o                         
   6  14   3        370.02        277.20        28.77 o                         
   0  15   3        115.22        138.63         8.12 o                         
   1  15   3        230.40        243.57        14.20 o                         
   2  15   3         53.23         59.12         4.99 o                         
  -2 -13   4         22.87         13.36         2.73 o                         
  -1 -13   4         47.58         47.76         3.80 o                         
   0 -13   4         13.72         13.34         3.48 o                         
   1 -13   4        315.05        345.31        16.37 o                         
   2 -13   4         45.87         36.61         4.13 o                         
   3 -13   4        198.24        184.96        15.17 o                         
   4 -13   4        158.24        146.73        13.40 o                         
  -5 -12   4         88.17         66.43         6.45 o                         
  -4 -12   4        131.23        145.28         9.57 o                         
  -3 -12   4         11.80          6.54         4.33 o                         
  -2 -12   4        464.67        449.45        13.13 o                         
  -1 -12   4        284.70        260.44         7.63 o                         
   0 -12   4        583.83        576.74        25.38 o                         
   1 -12   4        357.15        346.00        15.56 o                         
   2 -12   4          5.08          5.28         3.55 o                         
   3 -12   4         14.06         20.08         3.85 o                         
   4 -12   4         79.80         81.12         7.56 o                         
   5 -12   4         27.50         34.09         4.23 o                         
  -6 -11   4        324.75        294.70        11.94 o                         
  -5 -11   4          3.46          3.94         5.62 o                         
  -4 -11   4         81.47         86.16         9.05 o                         
  -3 -11   4         22.18         23.02         3.92 o                         
  -2 -11   4       1417.98       1411.04        41.06 o                         
  -1 -11   4          7.61          9.41         3.17 o                         
   0 -11   4         61.30         64.88         5.12 o                         
   1 -11   4         87.76        100.26         7.88 o                         
   2 -11   4        266.53        248.84         7.59 o                         
   3 -11   4        301.41        253.89         7.54 o                         
   4 -11   4         23.97         22.62         4.77 o                         
   5 -11   4        508.45        434.91        31.20 o                         
  -7 -10   4         41.74         59.27         6.96 o                         
  -6 -10   4          7.79          0.43         7.12 o                         
  -5 -10   4        324.54        357.81        11.27 o                         
  -4 -10   4        481.97        591.49        11.27 o                         
  -3 -10   4         11.43          6.36         4.17 o                         
  -2 -10   4        196.53        169.59         6.30 o                         
  -1 -10   4        636.68        626.84        16.65 o                         
   0 -10   4          3.06          7.11         3.15 o                         
   1 -10   4        353.81        364.21         7.36 o                         
   2 -10   4        528.66        544.73        13.94 o                         
   3 -10   4        566.02        581.54        30.12 o                         
   4 -10   4         65.10         69.12         7.21 o                         
   5 -10   4         46.24         47.95         5.81 o                         
   6 -10   4          5.42          4.51         8.50 o                         
  -8  -9   4        175.13        222.42        12.21 o                         
  -7  -9   4       1066.24       1166.07        20.60 o                         
  -6  -9   4          0.38          2.83         7.08 o                         
  -5  -9   4        439.53        503.49        12.06 o                         
  -4  -9   4        239.09        300.61         9.63 o                         
  -3  -9   4         13.98         17.75         4.29 o                         
  -2  -9   4        326.16        366.48        10.18 o                         
  -1  -9   4        210.97        217.76         8.49 o                         
   0  -9   4       2383.56       2252.73        60.32 o                         
   1  -9   4         10.99         18.42         3.06 o                         
   2  -9   4       1389.57       1370.55        50.06 o                         
   3  -9   4        151.63        149.28         9.50 o                         
   4  -9   4         70.24         87.34         7.39 o                         
   5  -9   4        182.32        166.50        11.21 o                         
   6  -9   4        496.93        545.62        19.17 o                         
   7  -9   4        523.49        716.44        32.32 o                         
  -9  -8   4        104.30        101.41        10.79 o                         
  -8  -8   4        636.12        728.53        15.51 o                         
  -7  -8   4        299.12        359.00        14.25 o                         
  -6  -8   4        179.41        161.86        13.74 o                         
  -5  -8   4         34.70         37.47         6.50 o                         
  -4  -8   4         65.06         68.67         8.17 o                         
  -3  -8   4       1838.64       1836.05        29.72 o                         
  -2  -8   4         86.75         65.37         4.03 o                         
  -1  -8   4        650.91        630.11        17.82 o                         
   0  -8   4       1262.86       1175.08        23.73 o                         
   1  -8   4          9.16         12.35         7.65 o                         
   2  -8   4         48.07         56.89         8.36 o                         
   3  -8   4          3.25          3.12         6.66 o                         
   4  -8   4        622.10        641.96        19.82 o                         
   5  -8   4         67.15         42.71         6.09 o                         
   6  -8   4        226.22        300.51        17.97 o                         
   7  -8   4          0.55         16.74        10.41 o                         
   8  -8   4        183.60        179.35        30.43 o                         
   9  -8   4         80.44         90.22        20.43 o                         
  10  -8   4         22.38         13.33         4.64 o                         
  11  -8   4        139.14        134.71         6.96 o                         
  -9  -7   4          7.20          5.94         8.41 o                         
  -8  -7   4        333.62        311.77        13.48 o                         
  -7  -7   4         90.55         77.40         7.35 o                         
  -6  -7   4        812.61        739.51        16.75 o                         
  -5  -7   4        147.53        136.20         9.96 o                         
  -4  -7   4        272.51        311.51        13.40 o                         
  -3  -7   4       1547.71       1515.17        27.81 o                         
  -2  -7   4         59.32         44.42        11.21 o                         
  -1  -7   4         47.41         56.99         6.93 o                         
   0  -7   4        142.65         73.59         7.72 o                         
   1  -7   4        523.00        498.40        25.88 o                         
   2  -7   4       1486.41       1472.07        65.76 o                         
   3  -7   4         10.29         13.25         5.67 o                         
   4  -7   4       1586.50       1704.72        25.13 o                         
   5  -7   4          1.50          5.65         7.16 o                         
   6  -7   4         13.74         17.23         6.73 o                         
   7  -7   4         91.31        102.31        13.53 o                         
   8  -7   4         95.29        123.24        19.98 o                         
   9  -7   4        408.87        346.18        42.64 o                         
  10  -7   4         81.18         97.46         9.42 o                         
  11  -7   4        122.76        127.24         9.20 o                         
  12  -7   4         22.38         21.52         4.28 o                         
 -10  -6   4        195.31        259.27        18.62 o                         
  -9  -6   4         47.32         40.46         6.04 o                         
  -8  -6   4        228.75        220.13         9.06 o                         
  -7  -6   4          0.37          0.14         4.47 o                         
  -6  -6   4       1056.34       1049.55        18.04 o                         
  -5  -6   4        424.87        458.08        19.96 o                         
  -4  -6   4        118.12        128.17        15.68 o                         
  -3  -6   4        117.94        152.87        17.08 o                         
  -2  -6   4        136.95        150.52        16.19 o                         
  -1  -6   4       3030.46       3045.78        76.89 o                         
   0  -6   4          2.77          3.05         7.49 o                         
   1  -6   4       2885.71       2638.43        75.54 o                         
   2  -6   4        637.54        634.81        43.04 o                         
   3  -6   4         83.91         59.31        10.72 o                         
   4  -6   4          1.11          2.32         6.08 o                         
   5  -6   4        313.92        280.16         9.08 o                         
   6  -6   4        832.53        780.85        20.19 o                         
   7  -6   4        490.32        476.51        17.05 o                         
   8  -6   4        494.64        593.08        17.53 o                         
   9  -6   4         66.83         82.28         6.89 o                         
  10  -6   4          1.43          3.47         4.79 o                         
  11  -6   4         41.96         64.71        16.51 o                         
  12  -6   4         62.79         44.50         6.78 o                         
 -11  -5   4          9.91          5.07         5.07 o                         
 -10  -5   4         59.51         50.25         5.87 o                         
  -9  -5   4        615.05        634.84        15.85 o                         
  -8  -5   4        871.79        838.14        16.24 o                         
  -7  -5   4         11.41         20.86         4.94 o                         
  -6  -5   4        642.91        663.43        12.65 o                         
  -5  -5   4        167.10        163.79        17.55 o                         
  -4  -5   4        189.35        202.21        13.59 o                         
  -3  -5   4        105.45        100.18         8.19 o                         
  -2  -5   4       2365.14       2161.35        53.77 o                         
  -1  -5   4       1196.14       1182.66        47.46 o                         
   0  -5   4       1783.86       1820.03        24.05 o                         
   1  -5   4        225.00        149.68        12.90 o                         
   2  -5   4        911.18        776.02        20.10 o                         
   3  -5   4        211.55        186.02        30.54 o                         
   4  -5   4        560.13        551.25        29.82 o                         
   5  -5   4       2453.02       2242.18        82.91 o                         
   6  -5   4       1209.06       1107.17        20.60 o                         
   7  -5   4        109.76        129.87        11.70 o                         
   8  -5   4        657.19        757.29        24.45 o                         
   9  -5   4        122.05        125.71        19.12 o                         
  10  -5   4         68.48         59.65         7.42 o                         
  11  -5   4        127.36        129.76        10.11 o                         
  12  -5   4        145.67        146.75        20.98 o                         
  13  -5   4         88.46         86.54         7.72 o                         
 -11  -4   4        531.80        483.24        30.92 o                         
 -10  -4   4          0.14          2.94         4.95 o                         
  -9  -4   4        997.77       1070.35        27.82 o                         
  -8  -4   4        203.86        197.33        11.05 o                         
  -7  -4   4          5.83          4.92         4.86 o                         
  -6  -4   4         11.49          9.95        10.48 o                         
  -5  -4   4        928.80        863.65        46.30 o                         
  -4  -4   4       1497.13       1351.21        34.13 o                         
  -3  -4   4          9.65         23.19        13.04 o                         
  -2  -4   4       8493.63       8767.48       106.01 o                         
  -1  -4   4        273.85        279.46        17.14 o                         
   0  -4   4         55.80         74.85        12.75 o                         
   1  -4   4        141.74         82.25        13.91 o                         
   2  -4   4       6014.81       5741.80        77.17 o                         
   3  -4   4        600.00        772.89        35.43 o                         
   4  -4   4       1065.75       1019.65        20.98 o                         
   5  -4   4        725.43        663.74        16.10 o                         
   6  -4   4         99.08        125.22        13.39 o                         
   7  -4   4        585.41        535.50        29.62 o                         
   8  -4   4       1057.20       1027.48        61.93 o                         
   9  -4   4        257.98        278.71        32.28 o                         
  10  -4   4        888.21        956.26        50.94 o                         
  11  -4   4         20.97         14.77         4.37 o                         
  12  -4   4         32.84         53.85         7.16 o                         
  13  -4   4         51.75         38.06         4.68 o                         
 -11  -3   4        189.57        209.38        19.58 o                         
 -10  -3   4         45.60         36.95         5.50 o                         
  -9  -3   4          9.18         12.84         7.21 o                         
  -8  -3   4       1201.25       1213.21        15.11 o                         
  -7  -3   4         14.45         13.66         6.43 o                         
  -6  -3   4        719.28        620.18        27.00 o                         
  -5  -3   4        459.87        410.92        18.09 o                         
  -4  -3   4       1901.52       2095.55        50.22 o                         
  -3  -3   4        325.60        319.91        18.13 o                         
  -2  -3   4        187.31        210.87        10.94 o                         
  -1  -3   4        544.83        637.60        35.72 o                         
   0  -3   4       5542.42       6131.83       532.56 o                         
   1  -3   4       1046.55       1191.50        34.64 o                         
   2  -3   4       1591.39       1366.72        41.59 o                         
   3  -3   4       1109.40       1021.00        43.41 o                         
   4  -3   4        207.92        309.81        20.21 o                         
   5  -3   4        131.24        136.71        13.96 o                         
   6  -3   4        148.75        147.42        10.40 o                         
   7  -3   4       1920.68       1777.91        65.60 o                         
   8  -3   4        492.84        433.63        23.45 o                         
   9  -3   4        303.14        351.93        35.19 o                         
  10  -3   4        212.54        219.54        17.21 o                         
  11  -3   4        295.71        323.49        26.26 o                         
  12  -3   4         69.86         90.08         6.60 o                         
  13  -3   4         24.27         42.54         8.40 o                         
 -11  -2   4        103.22        124.79         9.37 o                         
 -10  -2   4        151.54        148.06        10.10 o                         
  -9  -2   4        592.61        538.61        19.06 o                         
  -8  -2   4        790.13        717.50        17.25 o                         
  -7  -2   4       2278.51       2195.84        60.36 o                         
  -6  -2   4        322.65        320.65        31.38 o                         
  -5  -2   4        417.49        403.76        28.12 o                         
  -4  -2   4        265.93        225.36        13.04 o                         
  -3  -2   4       1474.87       1554.85        79.13 o                         
  -2  -2   4       9964.66      10688.48       195.12 o                         
  -1  -2   4         66.02         81.84         8.83 o                         
   0  -2   4       9506.56       9356.11       640.97 o                         
   1  -2   4         75.52        125.92         3.51 o                         
   2  -2   4        149.08          5.00         7.17 o                         
   3  -2   4         98.61         72.57         7.46 o                         
   4  -2   4       4861.38       4542.69        31.99 o                         
   5  -2   4       1037.17        914.93        28.73 o                         
   6  -2   4        447.56        366.61        13.07 o                         
   7  -2   4       2404.79       2047.88       133.24 o                         
   8  -2   4        180.13        142.33         9.86 o                         
   9  -2   4        186.20        189.67        13.98 o                         
  10  -2   4         15.27         26.39         4.73 o                         
  11  -2   4        179.23        142.62        11.47 o                         
  12  -2   4        264.23        275.17        13.28 o                         
  13  -2   4          5.83          7.35         4.76 o                         
  14  -2   4        114.19        121.28        20.58 o                         
 -12  -1   4          5.66          4.37         5.84 o                         
 -11  -1   4          6.45          8.15         4.39 o                         
 -10  -1   4        662.21        572.69        35.90 o                         
  -9  -1   4        196.20        175.58        11.18 o                         
  -8  -1   4         99.35        112.53         9.91 o                         
  -7  -1   4        219.84        206.23        31.67 o                         
  -6  -1   4        652.24        586.66        32.61 o                         
  -4  -1   4        718.52        595.50        26.38 o                         
  -3  -1   4       7371.18       7463.25       404.67 o                         
  -2  -1   4        233.78        176.42        10.11 o                         
  -1  -1   4        748.08        643.07        16.01 o                         
   0  -1   4         63.51        128.42        18.27 o                         
   1  -1   4       6170.67       5387.86       265.33 o                         
   2  -1   4       3695.92       3507.99        65.90 o                         
   3  -1   4       1798.34       1716.99        21.12 o                         
   4  -1   4       3930.33       3267.87        50.92 o                         
   5  -1   4        359.64        312.86        20.51 o                         
   6  -1   4        199.66        175.07        24.78 o                         
   7  -1   4         98.35        121.90         8.34 o                         
   8  -1   4        644.09        545.15        13.27 o                         
   9  -1   4        641.18        713.69        45.49 o                         
  10  -1   4         47.59         60.01         8.25 o                         
  11  -1   4         16.95         16.08         3.31 o                         
  12  -1   4        192.14        226.55        14.02 o                         
  13  -1   4         75.82        101.45         8.01 o                         
  14  -1   4         76.35         74.97         8.63 o                         
 -12   0   4        211.65        203.91        17.10 o                         
 -11   0   4          1.82          1.31         3.99 o                         
 -10   0   4        430.25        433.83        21.57 o                         
  -9   0   4         64.40         65.15         5.67 o                         
  -8   0   4        156.30        128.58         7.67 o                         
  -7   0   4         10.73         11.81         6.41 o                         
  -6   0   4       1050.93        952.80        42.93 o                         
  -5   0   4       1261.16       1087.72        61.59 o                         
  -4   0   4         44.17         21.45        10.94 o                         
  -3   0   4       2935.88       2838.19       238.40 o                         
  -2   0   4         44.64         62.48        12.57 o                         
  -1   0   4       1222.24       1375.32        15.32 o                         
   0   0   4        265.86        339.72         6.27 o                         
   1   0   4         20.14         24.19         2.95 o                         
   2   0   4      24072.43      22094.38       525.35 o                         
   3   0   4        294.74        285.97         8.13 o                         
   4   0   4        631.56        510.32        11.03 o                         
   5   0   4          3.86          8.06         5.34 o                         
   6   0   4        160.93        133.61        16.74 o                         
   7   0   4       2161.15       1945.89        77.22 o                         
   8   0   4        722.58        628.88        31.25 o                         
   9   0   4        428.96        391.29        17.03 o                         
  10   0   4         10.81         15.78         4.16 o                         
  11   0   4          0.58          1.63         4.00 o                         
  12   0   4         52.81         48.27         4.68 o                         
  13   0   4        275.61        292.63        13.66 o                         
  14   0   4         12.58         15.85        11.00 o                         
 -12   1   4        308.45        304.05        29.78 o                         
 -11   1   4          4.61          2.58         5.21 o                         
 -10   1   4          0.63          1.42         3.60 o                         
  -9   1   4        140.00        143.80         6.63 o                         
  -8   1   4       2569.76       2539.51        68.93 o                         
  -7   1   4         36.05         41.13         6.81 o                         
  -6   1   4       1476.48       1285.06        30.98 o                         
  -5   1   4        226.21        196.58        10.85 o                         
  -4   1   4       2103.69       1967.51        30.43 o                         
  -3   1   4          8.20          6.98         5.43 o                         
  -2   1   4        166.42        181.59        10.50 o                         
  -1   1   4      13612.10      13633.26       459.62 o                         
   0   1   4       2817.26       2623.21        72.29 o                         
   1   1   4       1444.08       1388.06        40.83 o                         
   2   1   4         50.79         60.29         4.75 o                         
   3   1   4        440.97        420.56         7.80 o                         
   4   1   4        677.79        782.00        16.12 o                         
   5   1   4       2544.77       2109.34        51.41 o                         
   6   1   4       6174.63       6519.61       250.82 o                         
   7   1   4         75.40         78.64         8.67 o                         
   8   1   4        990.75        879.27        26.32 o                         
   9   1   4        136.40        121.92        13.26 o                         
  10   1   4        141.87        153.83         9.86 o                         
  11   1   4         77.30         71.02         7.73 o                         
  12   1   4         72.67         68.15         5.92 o                         
  13   1   4        225.22        205.78        42.51 o                         
  14   1   4         44.75         25.04         8.99 o                         
 -11   2   4        238.28        280.55        15.51 o                         
 -10   2   4        121.67        126.48         7.16 o                         
  -9   2   4        896.63        880.06        33.72 o                         
  -8   2   4       1242.07       1191.79        37.65 o                         
  -7   2   4          6.59          2.85         5.69 o                         
  -6   2   4         25.39         18.37         6.49 o                         
  -5   2   4        124.11        110.16         6.93 o                         
  -4   2   4       2091.35       1732.87        34.56 o                         
  -3   2   4        816.80        693.08        51.45 o                         
  -2   2   4       1613.19       1451.72        65.77 o                         
  -1   2   4       1797.56       1630.73        61.89 o                         
   0   2   4        716.99        695.94        17.15 o                         
   1   2   4       6656.00       5792.40       236.48 o                         
   2   2   4         46.83         23.22         5.58 o                         
   3   2   4       3382.86       4025.86        86.84 o                         
   4   2   4       1929.63       1970.49        48.47 o                         
   5   2   4       3996.74       3761.52        91.27 o                         
   6   2   4       2063.35       2115.71        58.10 o                         
   7   2   4        192.96        241.88        17.18 o                         
   8   2   4        823.53        815.88        81.34 o                         
   9   2   4        387.73        382.43        20.35 o                         
  10   2   4        812.86        850.96        44.33 o                         
  11   2   4        282.05        278.18        14.45 o                         
  12   2   4        217.29        229.27        24.00 o                         
  13   2   4         52.83         85.10         9.51 o                         
  14   2   4         19.11         16.53         5.98 o                         
 -11   3   4        186.13        214.10        10.25 o                         
 -10   3   4          4.87          3.40         3.81 o                         
  -9   3   4        724.07        772.75        24.15 o                         
  -8   3   4         71.24         52.25         4.05 o                         
  -7   3   4        135.53        147.11        15.40 o                         
  -6   3   4        663.34        554.69        47.90 o                         
  -5   3   4        759.11        724.12        18.26 o                         
  -4   3   4       1374.45       1209.87       125.43 o                         
  -3   3   4       1489.61       1499.11        45.07 o                         
  -2   3   4        146.75        186.96        14.42 o                         
  -1   3   4        262.07        222.90         8.40 o                         
   0   3   4      10141.33      10534.07       499.12 o                         
   1   3   4        185.40        303.46        53.08 o                         
   2   3   4       3206.05       3068.90       222.68 o                         
   3   3   4       4356.84       4013.05       530.50 o                         
   4   3   4          5.23         20.71         4.69 o                         
   5   3   4        194.62        240.56        16.69 o                         
   6   3   4       1484.03       1374.40        66.22 o                         
   7   3   4       2765.67       2705.18       359.89 o                         
   8   3   4       1182.71       1133.18        96.48 o                         
   9   3   4        462.32        382.90        23.28 o                         
  10   3   4        633.07        777.45        34.65 o                         
  11   3   4         30.67         35.64         6.42 o                         
  12   3   4        111.32        111.39        16.03 o                         
  13   3   4         14.58          5.54         4.96 o                         
  14   3   4        156.59        155.22        14.14 o                         
 -11   4   4         49.63         51.45         4.61 o                         
 -10   4   4        280.80        273.53        10.47 o                         
  -9   4   4        139.23        140.67         9.03 o                         
  -8   4   4         37.89         39.29         5.12 o                         
  -7   4   4       1807.58       1789.58        78.15 o                         
  -6   4   4        767.95        746.05        72.03 o                         
  -5   4   4        407.94        419.30        25.40 o                         
  -4   4   4       1574.54       1552.46       162.17 o                         
  -3   4   4         50.02         35.22        32.17 o                         
  -2   4   4       1354.47       1165.14       143.44 o                         
  -1   4   4       1459.83       1616.12       130.14 o                         
   0   4   4      18430.38      20910.02      1058.97 o                         
   1   4   4       1675.30       1724.47       150.87 o                         
   2   4   4        737.93        809.49        79.53 o                         
   3   4   4        399.25        362.28        22.35 o                         
   4   4   4       5677.65       5909.81       187.05 o                         
   5   4   4         18.59         20.94         4.98 o                         
   6   4   4         30.57         84.79         7.19 o                         
   7   4   4       1681.23       1343.04       193.73 o                         
   8   4   4          2.60          3.24         9.77 o                         
   9   4   4        463.24        480.39        46.12 o                         
  10   4   4        257.82        278.18        11.11 o                         
  11   4   4         83.41         94.38         8.40 o                         
  12   4   4        694.59        679.12        34.18 o                         
  13   4   4          0.01          1.63         4.61 o                         
  14   4   4        304.23        263.95        56.82 o                         
 -11   5   4         17.05         13.93         3.99 o                         
 -10   5   4        545.98        650.73        19.57 o                         
  -9   5   4        807.01        963.05        23.64 o                         
  -8   5   4         52.80         38.56         3.79 o                         
  -7   5   4        785.88        764.63        29.72 o                         
  -6   5   4       1156.01        959.24       100.61 o                         
  -5   5   4        100.15        102.65        12.00 o                         
  -4   5   4         19.56         35.10         5.23 o                         
  -3   5   4       4758.08       4139.22       300.94 o                         
  -2   5   4       2531.29       3117.20        71.01 o                         
  -1   5   4       3504.71       3926.32        48.91 o                         
   0   5   4       4887.77       5578.87       325.03 o                         
   1   5   4       3910.52       4999.49        53.41 o                         
   2   5   4       2134.20       2290.34       143.22 o                         
   3   5   4        439.52        584.78        29.60 o                         
   4   5   4       3273.52       3547.33       246.26 o                         
   5   5   4       2261.91       2429.36        93.94 o                         
   6   5   4        807.34        801.95        85.51 o                         
   7   5   4       1605.83       1548.02        54.78 o                         
   8   5   4        277.21        249.42        38.26 o                         
   9   5   4        474.38        452.06        38.30 o                         
  10   5   4        282.59        298.66        16.21 o                         
  11   5   4        777.90        822.27        29.40 o                         
  12   5   4        297.56        288.33        22.36 o                         
  13   5   4         39.63         28.42         4.76 o                         
 -11   6   4          0.92          2.08         3.72 o                         
 -10   6   4        644.57        747.61        30.33 o                         
  -9   6   4         21.21         30.26         3.80 o                         
  -8   6   4         50.70         55.78         4.78 o                         
  -7   6   4          5.93          6.54         3.79 o                         
  -6   6   4        464.97        469.57        18.27 o                         
  -5   6   4        366.83        388.62        17.57 o                         
  -4   6   4         28.20         21.74        29.42 o                         
  -3   6   4        417.51        370.43        39.93 o                         
  -2   6   4         93.42         77.25        36.30 o                         
  -1   6   4        305.97        406.95        42.83 o                         
   0   6   4       2549.48       3368.94        56.52 o                         
   1   6   4       2824.58       3330.17        49.56 o                         
   2   6   4       2890.73       3125.63       215.29 o                         
   3   6   4          1.52          3.17        12.22 o                         
   4   6   4        746.02        881.48        41.77 o                         
   5   6   4        822.44        966.86        50.65 o                         
   6   6   4          3.07         11.96        19.13 o                         
   7   6   4       1201.70       1202.52        47.75 o                         
   8   6   4         28.24         41.52        14.71 o                         
   9   6   4       1705.52       1854.84        70.32 o                         
  10   6   4        163.78        137.92        10.97 o                         
  11   6   4        113.77        112.65        10.85 o                         
  12   6   4          0.80          3.23         5.58 o                         
  13   6   4         80.00         76.50         5.69 o                         
 -10   7   4         71.01         88.62         9.22 o                         
  -9   7   4          7.61          0.18         3.53 o                         
  -8   7   4        690.77        701.67        16.93 o                         
  -7   7   4         27.10         18.03         3.93 o                         
  -6   7   4          7.63         17.36         4.86 o                         
  -5   7   4       2576.72       2624.13        56.48 o                         
  -4   7   4        130.76        155.39         8.35 o                         
  -3   7   4         90.69         63.69        16.88 o                         
  -2   7   4         17.73          7.97        27.61 o                         
  -1   7   4       2902.04       2776.34        60.72 o                         
   0   7   4       3293.06       3527.20        78.04 o                         
   1   7   4        443.74        520.79        31.67 o                         
   2   7   4       2937.03       3102.88       308.66 o                         
   3   7   4        572.19        551.10        36.38 o                         
   4   7   4        749.36        889.37        34.90 o                         
   5   7   4          6.55         12.73         5.24 o                         
   6   7   4       3261.80       3572.52        33.63 o                         
   7   7   4        479.11        468.40        45.07 o                         
   8   7   4       1054.26       1132.21        54.63 o                         
   9   7   4        105.51        112.56         6.33 o                         
  10   7   4         49.99         54.24         5.26 o                         
  11   7   4        291.01        274.07        12.58 o                         
  12   7   4          1.32          4.40         6.69 o                         
  13   7   4        243.75        222.01        23.64 o                         
 -10   8   4        103.48         99.46        13.28 o                         
  -9   8   4         42.40         52.32         4.95 o                         
  -8   8   4        985.48       1095.81        46.46 o                         
  -7   8   4         60.00         45.44         4.88 o                         
  -6   8   4         42.28         42.68         6.18 o                         
  -5   8   4        438.07        376.83        11.30 o                         
  -3   8   4       1380.62       1270.71        52.68 o                         
  -2   8   4        975.51       1011.36        61.19 o                         
  -1   8   4       4994.36       5035.57       348.51 o                         
   0   8   4         17.37         32.12         4.97 o                         
   1   8   4         48.00         53.22        11.40 o                         
   2   8   4         80.02        118.80        14.82 o                         
   3   8   4        443.49        481.56         7.98 o                         
   4   8   4       1268.01       1125.82        49.93 o                         
   5   8   4        247.23        278.58        11.55 o                         
   6   8   4       1195.42       1225.17        39.85 o                         
   7   8   4        146.56        136.12         6.80 o                         
   8   8   4         14.10          5.45         6.72 o                         
   9   8   4          3.84          6.18         6.41 o                         
  10   8   4        892.67        857.52        39.26 o                         
  11   8   4        165.58        211.23        12.28 o                         
  12   8   4         13.91         28.91         8.20 o                         
  -9   9   4        142.33        152.60        23.19 o                         
  -8   9   4        216.72        222.51        18.35 o                         
  -7   9   4         68.08         63.82        10.40 o                         
  -6   9   4         60.05        106.16        24.35 o                         
  -5   9   4          0.47          5.14         9.49 o                         
  -4   9   4        489.63        490.79        21.88 o                         
  -2   9   4        419.15        399.16        42.83 o                         
  -1   9   4         71.81         62.76         8.49 o                         
   0   9   4        277.37        256.47         7.66 o                         
   1   9   4        618.89        638.72        36.97 o                         
   2   9   4         34.19         37.86         6.23 o                         
   3   9   4       1240.48       1386.84        61.97 o                         
   4   9   4        299.01        297.96        10.88 o                         
   5   9   4        139.52        173.52        11.07 o                         
   6   9   4         45.17         28.85         6.61 o                         
   7   9   4        131.68        115.83         9.99 o                         
   8   9   4       1099.62       1120.43        40.23 o                         
   9   9   4          1.48         14.42         7.70 o                         
  10   9   4        562.26        588.14        17.41 o                         
  11   9   4        268.43        223.96        12.82 o                         
  12   9   4          1.11          6.05         6.79 o                         
  -3  10   4         22.65         22.62         5.10 o                         
  -2  10   4        158.56        165.47        14.41 o                         
  -1  10   4        868.04        868.17        56.06 o                         
   0  10   4       1325.59       1224.71        53.80 o                         
   1  10   4        975.63        791.55        15.45 o                         
   2  10   4        752.84        644.82        16.23 o                         
   3  10   4        556.36        506.14         6.61 o                         
   4  10   4        145.32        165.23         5.22 o                         
   5  10   4       1974.21       2115.18        94.45 o                         
   6  10   4        322.97        333.95        27.54 o                         
   7  10   4       1804.95       1764.55        78.21 o                         
   8  10   4        757.30        675.40        24.44 o                         
   9  10   4        120.20         77.64        12.30 o                         
  10  10   4          5.96          9.57         7.18 o                         
  11  10   4          1.73          4.59         7.09 o                         
  -3  11   4       1216.57       1293.09        27.17 o                         
  -2  11   4       1563.74       1623.43       123.24 o                         
  -1  11   4        141.38        140.75         9.18 o                         
   0  11   4       1286.80       1305.64        70.22 o                         
   1  11   4        505.03        538.16        18.04 o                         
   2  11   4       1448.48       1444.06        54.47 o                         
   3  11   4        372.18        395.93        11.85 o                         
   4  11   4        120.74         77.68         6.38 o                         
   5  11   4       1230.09       1237.34        55.54 o                         
   6  11   4        111.18        115.64         8.90 o                         
   7  11   4        577.76        514.50        34.49 o                         
   8  11   4          3.46         15.75         7.45 o                         
   9  11   4        424.91        452.26        14.67 o                         
  10  11   4        122.82        168.43        11.58 o                         
  -3  12   4        647.63        702.27        15.47 o                         
  -2  12   4        588.61        575.75        39.22 o                         
  -1  12   4          3.74          7.56         5.30 o                         
   0  12   4         76.49         78.08         4.98 o                         
   1  12   4         18.27         15.44         3.13 o                         
   2  12   4       1018.99       1162.17        41.93 o                         
   3  12   4        157.93        191.66         6.43 o                         
   4  12   4        799.60        865.26        29.22 o                         
   5  12   4        625.21        617.42        25.43 o                         
   6  12   4          2.41          3.50         4.26 o                         
   7  12   4         17.97         16.35         4.30 o                         
   8  12   4         10.17          5.52         8.07 o                         
   9  12   4        534.45        528.16        12.43 o                         
  -2  13   4         32.01         53.79        11.42 o                         
  -1  13   4        144.41        163.97        12.78 o                         
   0  13   4        712.24        714.42        43.71 o                         
   1  13   4         62.20         57.23         5.23 o                         
   2  13   4       1126.10       1131.46        56.84 o                         
   3  13   4          3.08          3.66         3.05 o                         
   4  13   4         91.94         98.29         4.40 o                         
   5  13   4         19.74         23.14         2.76 o                         
   6  13   4        468.95        454.49        25.22 o                         
   7  13   4        830.58        870.43        65.62 o                         
   8  13   4          3.86          5.12         6.46 o                         
  -2  14   4          5.87          3.19         4.61 o                         
  -1  14   4       1028.44       1106.47        52.26 o                         
   0  14   4        203.12        200.25        21.24 o                         
   1  14   4         10.99         14.85         3.11 o                         
   2  14   4         37.01         29.28         4.24 o                         
   3  14   4        350.92        351.23        27.35 o                         
   4  14   4       1494.92       1495.37        92.39 o                         
   5  14   4         59.03         61.95         3.22 o                         
   6  14   4        558.41        471.47        33.04 o                         
   0  15   4        155.53        174.99         4.71 o                         
   1  15   4        186.39        163.63        11.60 o                         
   2  15   4         15.34         23.05         3.05 o                         
   3  15   4        442.91        398.06        27.11 o                         
  -1 -13   5          0.44          0.07         3.33 o                         
   0 -13   5         27.51         27.56         4.77 o                         
   1 -13   5        231.03        207.74        20.50 o                         
   2 -13   5         45.02         38.34         4.79 o                         
   3 -13   5         14.42         12.70         3.44 o                         
  -4 -12   5         96.47         75.42         8.99 o                         
  -3 -12   5          0.32          1.07         4.85 o                         
  -2 -12   5          0.39          3.21         3.30 o                         
  -1 -12   5        746.84        760.11        31.41 o                         
   0 -12   5          0.06          5.05         3.81 o                         
   1 -12   5        661.03        642.27        32.17 o                         
   2 -12   5         18.91         29.20         3.81 o                         
   3 -12   5          3.49          4.40         3.99 o                         
   4 -12   5          4.92          4.21         3.67 o                         
   5 -12   5          0.14          2.39         3.46 o                         
   6 -12   5        320.89        246.30         8.04 o                         
  -5 -11   5        164.71        152.11         9.72 o                         
  -4 -11   5          5.75          5.28         5.62 o                         
  -3 -11   5         68.59         50.38         4.81 o                         
  -2 -11   5        645.76        678.86        19.65 o                         
  -1 -11   5         12.14         20.75         3.89 o                         
   0 -11   5          5.72          5.71         3.84 o                         
   1 -11   5          0.30          2.88         3.69 o                         
   2 -11   5         15.01          7.01         3.95 o                         
   3 -11   5        667.59        623.61        28.88 o                         
   4 -11   5         11.64         14.21         4.11 o                         
   5 -11   5        121.63        144.74         9.24 o                         
   6 -11   5        192.87        177.04        20.18 o                         
  -7 -10   5         26.87          2.83         6.59 o                         
  -6 -10   5        251.47        271.46        12.54 o                         
  -5 -10   5          1.94          9.88         8.95 o                         
  -4 -10   5       1014.14       1091.50        22.27 o                         
  -3 -10   5        135.44        154.88         9.08 o                         
  -2 -10   5        644.76        672.56         9.82 o                         
  -1 -10   5          0.49          2.56         3.33 o                         
   0 -10   5        401.50        414.68        16.97 o                         
   1 -10   5         36.74         42.91         4.82 o                         
   2 -10   5         55.54         52.09         4.85 o                         
   3 -10   5        531.92        518.12        24.54 o                         
   4 -10   5          0.55          1.33         4.79 o                         
   5 -10   5        102.41        130.57        11.67 o                         
   6 -10   5         21.28         21.20         4.58 o                         
   7 -10   5         38.60         29.03         4.98 o                         
  -8  -9   5          5.00          7.25         7.03 o                         
  -7  -9   5        734.89        751.93        14.51 o                         
  -6  -9   5         85.41         79.36         9.14 o                         
  -5  -9   5        238.15        243.88        13.85 o                         
  -4  -9   5        140.45        183.44        10.43 o                         
  -3  -9   5         36.90         42.00         4.37 o                         
  -2  -9   5        155.71        176.16         6.25 o                         
  -1  -9   5        140.46        138.24         6.41 o                         
   0  -9   5        620.73        606.69        18.82 o                         
   1  -9   5        621.48        583.12        20.36 o                         
   2  -9   5        326.22        361.68         6.72 o                         
   3  -9   5       1374.41       1323.77        40.88 o                         
   4  -9   5          5.13          3.23         4.68 o                         
   5  -9   5         76.84         71.34         6.12 o                         
   6  -9   5         17.28         15.13         4.87 o                         
   7  -9   5        717.85        708.26        72.72 o                         
   8  -9   5          0.52          2.63         4.84 o                         
   9  -9   5         19.34         35.43         7.32 o                         
  -8  -8   5        228.56        266.95        16.67 o                         
  -7  -8   5        706.58        761.22        19.78 o                         
  -6  -8   5          2.12          3.75         7.31 o                         
  -5  -8   5          2.40          5.54         5.89 o                         
  -4  -8   5         94.88         85.93         7.24 o                         
  -3  -8   5        639.96        648.37        15.86 o                         
  -2  -8   5        672.05        716.67        12.96 o                         
  -1  -8   5        497.04        541.97        16.48 o                         
   0  -8   5       1539.67       1546.68        44.91 o                         
   1  -8   5         11.49         12.34         6.80 o                         
   2  -8   5         58.37         79.63         7.08 o                         
   3  -8   5         26.10         21.24         4.78 o                         
   4  -8   5        349.57        308.25        11.37 o                         
   5  -8   5        878.15        775.06        27.06 o                         
   6  -8   5        164.65        204.34        15.11 o                         
   7  -8   5        325.03        344.83        36.68 o                         
   8  -8   5         89.28         73.41        18.09 o                         
   9  -8   5         56.57         52.17         8.64 o                         
  10  -8   5          2.06          2.83         4.57 o                         
  11  -8   5         95.30         94.35         6.96 o                         
  -9  -7   5        129.02         97.32        13.41 o                         
  -8  -7   5        132.46        155.91        14.46 o                         
  -7  -7   5        105.88        125.35        11.80 o                         
  -6  -7   5        382.45        332.59        13.29 o                         
  -5  -7   5        303.66        266.63        11.22 o                         
  -4  -7   5          4.06          5.01         5.26 o                         
  -3  -7   5       1600.11       1662.84        53.47 o                         
  -2  -7   5        306.05        305.34        12.48 o                         
  -1  -7   5         88.48         82.81        15.00 o                         
   0  -7   5          2.14          3.12         9.28 o                         
   1  -7   5         49.64         49.51         9.35 o                         
   2  -7   5       1011.51       1013.62        39.78 o                         
   3  -7   5        121.15         94.83        10.78 o                         
   4  -7   5        740.56        716.84        12.10 o                         
   5  -7   5        151.10        151.68         9.22 o                         
   6  -7   5          7.85         12.94         5.73 o                         
   7  -7   5        326.95        272.65        14.38 o                         
   8  -7   5        426.64        426.55        60.23 o                         
   9  -7   5        139.28        119.43        11.63 o                         
  10  -7   5          1.74          3.82         4.76 o                         
  11  -7   5        111.47        120.27         7.10 o                         
  -9  -6   5         24.66         27.03         8.77 o                         
  -8  -6   5         14.67         19.12         8.33 o                         
  -7  -6   5         71.10         72.23        11.04 o                         
  -6  -6   5        818.16        723.10        15.14 o                         
  -5  -6   5        866.13        816.32        25.28 o                         
  -4  -6   5         12.80         15.19         7.61 o                         
  -3  -6   5         21.00         23.43         9.54 o                         
  -2  -6   5        126.13        107.00        15.43 o                         
  -1  -6   5       1547.68       1539.21        20.57 o                         
   0  -6   5        272.33        333.15        19.51 o                         
   1  -6   5        701.08        541.05        18.76 o                         
   2  -6   5       1981.97       1870.66        53.11 o                         
   3  -6   5          4.36          5.94         6.86 o                         
   4  -6   5        175.29        191.07        12.38 o                         
   5  -6   5          3.42          8.47         5.73 o                         
   6  -6   5        529.84        542.18        21.05 o                         
   7  -6   5        400.70        458.51        14.49 o                         
   8  -6   5        385.47        447.54        73.24 o                         
   9  -6   5        449.64        508.59        55.02 o                         
  10  -6   5          3.85          7.95         4.89 o                         
  11  -6   5          3.96          7.39         4.97 o                         
  12  -6   5          1.30          4.78         5.00 o                         
 -10  -5   5        140.08        109.69        10.03 o                         
  -9  -5   5         28.35         21.26         5.17 o                         
  -8  -5   5       1247.14       1265.61        23.37 o                         
  -7  -5   5        435.94        473.28        12.43 o                         
  -6  -5   5       1016.43       1084.67        19.34 o                         
  -5  -5   5        299.11        333.69        12.31 o                         
  -4  -5   5         14.94         14.88         8.99 o                         
  -3  -5   5        127.28        127.94        14.78 o                         
  -2  -5   5        208.84        138.11        15.26 o                         
  -1  -5   5       4829.71       4551.17        87.90 o                         
   0  -5   5        191.24        204.13        37.25 o                         
   1  -5   5        438.17        424.27        35.87 o                         
   2  -5   5        141.97        100.07        19.20 o                         
   3  -5   5        768.04        659.48        32.10 o                         
   4  -5   5        450.43        413.26        14.65 o                         
   5  -5   5        136.80        141.68        10.06 o                         
   6  -5   5       1380.95       1222.33        42.15 o                         
   7  -5   5        112.34        105.96         7.18 o                         
   8  -5   5         21.79         43.71        11.68 o                         
   9  -5   5          2.93          6.87         4.72 o                         
  10  -5   5         38.99         32.82         5.41 o                         
  11  -5   5         98.51        108.64        23.28 o                         
  12  -5   5         16.67         24.73         4.82 o                         
  13  -5   5         99.56         94.02         7.03 o                         
 -10  -4   5        167.81        188.73        11.11 o                         
  -9  -4   5        699.50        706.75        12.76 o                         
  -8  -4   5         44.55         35.82         5.68 o                         
  -7  -4   5        403.20        380.75        11.77 o                         
  -6  -4   5         25.06         16.71         5.81 o                         
  -5  -4   5          3.60          6.20         9.94 o                         
  -4  -4   5       2384.22       2294.29        61.12 o                         
  -3  -4   5        379.16        287.73        17.94 o                         
  -2  -4   5        969.28        977.23        33.48 o                         
  -1  -4   5       1087.92       1101.80        41.52 o                         
   0  -4   5          9.42         23.04        15.14 o                         
   1  -4   5       1297.63       1121.51        49.71 o                         
   2  -4   5        680.58        579.05        30.14 o                         
   3  -4   5       1787.36       1815.96        35.69 o                         
   4  -4   5         54.07         31.33        14.09 o                         
   5  -4   5         81.36         77.08        16.98 o                         
   6  -4   5          2.45         18.21         6.35 o                         
   7  -4   5          1.36          4.54         6.84 o                         
   8  -4   5        337.06        321.66        20.71 o                         
   9  -4   5        381.54        345.28        34.85 o                         
  10  -4   5        264.47        238.93        19.40 o                         
  11  -4   5        141.27        176.13        18.71 o                         
  12  -4   5         86.28        134.51        13.27 o                         
  13  -4   5          0.07          2.35         4.51 o                         
 -11  -3   5        791.90        786.88        56.07 o                         
 -10  -3   5          0.82          3.96         4.81 o                         
  -9  -3   5        160.20        185.32         9.29 o                         
  -8  -3   5         12.53          6.87         5.70 o                         
  -7  -3   5        759.00        804.38        13.47 o                         
  -6  -3   5        113.30         90.94        18.41 o                         
  -5  -3   5          5.22          3.04        14.57 o                         
  -4  -3   5       1463.67       1422.95        36.59 o                         
  -3  -3   5        242.84        249.49        22.25 o                         
  -2  -3   5         19.99         49.42        20.22 o                         
  -1  -3   5        999.02       1084.13        29.89 o                         
   0  -3   5        798.79        606.88        38.91 o                         
   1  -3   5       2834.21       2678.88        55.65 o                         
   2  -3   5          7.33         14.93        15.22 o                         
   3  -3   5        246.44        157.15        16.27 o                         
   4  -3   5        860.64        903.99        15.62 o                         
   5  -3   5         98.77        159.91         9.18 o                         
   6  -3   5        339.06        339.66        17.95 o                         
   7  -3   5        533.11        474.86        19.04 o                         
   8  -3   5        920.67       1033.77        57.29 o                         
   9  -3   5         46.07         75.82        15.06 o                         
  10  -3   5        357.30        356.26        27.50 o                         
  11  -3   5          3.83          1.11         4.01 o                         
  12  -3   5        206.17        195.38        16.57 o                         
  13  -3   5         81.51         61.99         5.15 o                         
 -11  -2   5          7.17          9.66         4.35 o                         
 -10  -2   5         94.70         76.79         8.52 o                         
  -9  -2   5        826.43        764.68        28.13 o                         
  -8  -2   5        118.15        101.55         8.88 o                         
  -7  -2   5        628.56        621.28        20.06 o                         
  -6  -2   5       1172.31       1090.61        28.63 o                         
  -5  -2   5          9.40         17.80        10.86 o                         
  -4  -2   5        491.83        576.15        26.52 o                         
  -3  -2   5        339.48        330.50        25.80 o                         
  -2  -2   5       4417.80       4823.14        30.14 o                         
  -1  -2   5        428.36        549.13        16.49 o                         
   0  -2   5       4595.45       4410.65        33.26 o                         
   1  -2   5         29.71          1.82         7.79 o                         
   2  -2   5         74.96        103.53        14.38 o                         
   3  -2   5        116.28         92.98        12.86 o                         
   4  -2   5         17.85         16.87         7.73 o                         
   5  -2   5       5668.44       4846.40       219.67 o                         
   6  -2   5          1.04          0.41         7.81 o                         
   7  -2   5       4410.78       4055.02       122.36 o                         
   8  -2   5         29.77         35.16         5.66 o                         
   9  -2   5         32.26         22.71         6.08 o                         
  10  -2   5        126.80        131.11        13.37 o                         
  11  -2   5        276.76        298.95        30.62 o                         
  12  -2   5        139.59        158.41        13.64 o                         
  13  -2   5          0.36          1.20         4.44 o                         
  14  -2   5         37.05         23.36        10.60 o                         
 -11  -1   5          1.56          2.63         4.02 o                         
 -10  -1   5        290.63        263.26         9.47 o                         
  -9  -1   5        457.37        414.93        16.40 o                         
  -8  -1   5         17.98          8.49         5.19 o                         
  -7  -1   5        534.09        519.05        17.81 o                         
  -6  -1   5        139.50        145.00        30.43 o                         
  -5  -1   5       1332.58       1248.82        44.42 o                         
  -4  -1   5         43.80         48.48        21.81 o                         
  -3  -1   5       3724.43       3765.31        53.98 o                         
  -2  -1   5       8087.52       8398.13        54.57 o                         
  -1  -1   5       2376.13       2201.28        21.97 o                         
   0  -1   5         92.68        100.00        10.35 o                         
   1  -1   5       1802.23       1835.21       111.50 o                         
   2  -1   5        786.67        586.60        15.15 o                         
   3  -1   5       1321.35       1389.31        27.65 o                         
   4  -1   5       1826.99       1561.93        18.37 o                         
   5  -1   5       1702.57       1478.98        22.24 o                         
   6  -1   5         20.65         71.23         8.07 o                         
   7  -1   5         79.85        113.06        13.88 o                         
   8  -1   5         66.29         79.77         6.83 o                         
   9  -1   5       1370.54       1322.14        67.65 o                         
  10  -1   5          2.44          5.08         3.73 o                         
  11  -1   5        111.62        105.19        15.65 o                         
  12  -1   5        145.71        170.88         9.92 o                         
  13  -1   5          1.39          1.61         4.51 o                         
  14  -1   5          7.73          8.91         5.55 o                         
 -11   0   5         80.83        124.59        14.94 o                         
 -10   0   5        553.18        518.34        37.16 o                         
  -9   0   5        205.18        203.22        12.03 o                         
  -8   0   5         60.06         54.70         4.96 o                         
  -7   0   5         18.46         16.46         5.59 o                         
  -6   0   5        348.59        376.74        16.11 o                         
  -5   0   5       2553.50       2186.54        55.11 o                         
  -4   0   5        307.63        305.87        20.87 o                         
  -3   0   5       1110.84        960.49        25.72 o                         
  -2   0   5       1437.12       1261.50        18.41 o                         
  -1   0   5        573.01        476.54         7.45 o                         
   0   0   5       3446.50       3209.77        26.21 o                         
   1   0   5      10904.73      10040.98       236.69 o                         
   2   0   5      10384.90       8904.18      1490.81 o                         
   3   0   5        797.47        729.08        18.07 o                         
   4   0   5       1087.14        725.93        14.02 o                         
   5   0   5         69.10         83.92        11.74 o                         
   6   0   5        181.39        173.17        17.96 o                         
   7   0   5       1880.81       1950.07        90.11 o                         
   8   0   5        193.46        191.53        20.48 o                         
   9   0   5        438.80        437.23        23.01 o                         
  10   0   5        117.26        107.47         9.22 o                         
  11   0   5         38.55         35.82         4.36 o                         
  12   0   5         53.52         62.40         5.55 o                         
  13   0   5        125.54        127.30         8.02 o                         
  14   0   5        230.96        232.94        23.99 o                         
 -11   1   5         20.77         33.47         8.05 o                         
 -10   1   5          5.86         10.70         4.22 o                         
  -9   1   5          8.20          5.48         3.69 o                         
  -8   1   5       1503.57       1605.17        44.61 o                         
  -7   1   5        363.29        404.55        15.84 o                         
  -6   1   5        401.86        394.83        15.32 o                         
  -5   1   5       1059.17        883.46        21.89 o                         
  -4   1   5        347.80        313.07        15.89 o                         
  -3   1   5        265.17        234.56        21.81 o                         
  -2   1   5         30.01         29.03         7.56 o                         
  -1   1   5       4682.52       3958.91       102.80 o                         
   0   1   5        502.23        416.14        22.10 o                         
   1   1   5        173.59        220.90        15.21 o                         
   2   1   5      10466.17      10326.54       203.07 o                         
   3   1   5        427.68        482.87        13.17 o                         
   4   1   5        288.70        337.55         9.62 o                         
   5   1   5         51.68         59.59         6.05 o                         
   6   1   5       5750.84       5799.78       130.21 o                         
   7   1   5       1364.86       1432.01        59.86 o                         
   8   1   5        318.57        262.48        11.48 o                         
   9   1   5        278.33        319.17        21.04 o                         
  10   1   5        271.89        266.06        13.49 o                         
  11   1   5        122.93        146.72         6.08 o                         
  12   1   5          0.97          3.25         4.22 o                         
  13   1   5        238.89        266.95        34.42 o                         
  14   1   5         28.55         24.16         9.31 o                         
 -11   2   5        248.33        287.70         9.40 o                         
 -10   2   5        255.12        252.32        12.31 o                         
  -9   2   5          7.27         15.49         3.44 o                         
  -8   2   5       2362.80       2331.82        60.50 o                         
  -7   2   5        194.42        184.12        11.74 o                         
  -6   2   5         57.27         77.67        11.53 o                         
  -5   2   5         82.95         35.39        13.70 o                         
  -4   2   5       2105.08       1996.57        38.44 o                         
  -3   2   5       1478.80       1188.49        80.43 o                         
  -2   2   5        114.99        115.85        13.56 o                         
  -1   2   5       2254.54       2174.37        89.37 o                         
   0   2   5        151.25        163.95         8.22 o                         
   1   2   5       1699.71       1872.39        55.37 o                         
   2   2   5        124.23         85.34         4.00 o                         
   3   2   5       3543.17       3470.01       121.79 o                         
   4   2   5       1818.32       1518.40        48.49 o                         
   5   2   5        284.03        220.17         9.85 o                         
   6   2   5       6222.52       6058.20       302.01 o                         
   7   2   5        674.54        752.08        40.11 o                         
   8   2   5        519.61        516.45        38.51 o                         
   9   2   5        170.31        119.56        26.52 o                         
  10   2   5        451.04        520.05        30.18 o                         
  11   2   5        858.31        959.48        42.45 o                         
  12   2   5         72.31         67.94         7.10 o                         
  13   2   5         46.48         56.07        18.63 o                         
  14   2   5          5.29          4.47         6.11 o                         
 -11   3   5        476.40        528.05        32.61 o                         
 -10   3   5          6.71         15.31         4.31 o                         
  -9   3   5        106.76        115.75         7.61 o                         
  -8   3   5        112.35        115.48         5.67 o                         
  -7   3   5         47.81         35.83         3.51 o                         
  -6   3   5       1032.19        862.08        43.40 o                         
  -5   3   5         66.65         45.39         6.93 o                         
  -4   3   5       3848.77       3375.33       300.14 o                         
  -3   3   5       2218.30       1940.99       216.59 o                         
  -2   3   5        478.29        383.61        27.72 o                         
  -1   3   5        195.82        162.01        10.11 o                         
   0   3   5       2364.01       2308.94       126.96 o                         
   1   3   5        614.57        619.05        33.22 o                         
   2   3   5          0.69          2.44         9.33 o                         
   3   3   5       1325.44       1231.50        99.42 o                         
   4   3   5        357.35        329.78        12.84 o                         
   5   3   5         94.78         96.92         4.94 o                         
   6   3   5          3.44          8.75        13.14 o                         
   7   3   5         48.69         44.01        12.29 o                         
   8   3   5       2263.04       1973.63       158.87 o                         
   9   3   5        335.58        276.43        22.15 o                         
  10   3   5         16.22         36.81         7.32 o                         
  11   3   5         38.56         35.53         7.60 o                         
  12   3   5          2.68         13.01         8.76 o                         
  13   3   5        116.80        107.62         9.46 o                         
  14   3   5         46.76         49.50         7.17 o                         
 -11   4   5         37.62         36.72         4.07 o                         
 -10   4   5         58.63         49.88         4.99 o                         
  -9   4   5        319.44        306.97         9.69 o                         
  -8   4   5         31.91         24.22         4.21 o                         
  -7   4   5        854.77        867.68        18.53 o                         
  -6   4   5       1075.58       1127.18        89.71 o                         
  -5   4   5          9.63         10.11         5.14 o                         
  -4   4   5        982.42        764.25        93.48 o                         
  -3   4   5        570.59        547.78        31.52 o                         
  -2   4   5        515.86        458.04        13.77 o                         
  -1   4   5       1471.24       1648.40       119.24 o                         
   0   4   5       1085.23       1249.80        72.84 o                         
   1   4   5       1817.88       1894.16        97.50 o                         
   2   4   5        482.75        541.36        19.38 o                         
   3   4   5         20.80         24.55         6.15 o                         
   4   4   5        710.64        740.09        44.24 o                         
   5   4   5       2366.12       2209.62        95.34 o                         
   6   4   5        477.95        484.91        44.70 o                         
   7   4   5        694.15        641.69        56.15 o                         
   8   4   5        619.46        531.16        55.87 o                         
   9   4   5         46.69         61.85        19.02 o                         
  10   4   5         10.32          6.86         5.82 o                         
  11   4   5         30.85         32.67         7.00 o                         
  12   4   5        685.46        667.89        37.69 o                         
  13   4   5        111.36        109.05         9.19 o                         
  14   4   5        311.81        302.68        40.83 o                         
 -10   5   5         22.67         29.54         4.12 o                         
  -9   5   5       1168.83       1275.96        39.73 o                         
  -8   5   5         49.35         43.00         4.25 o                         
  -7   5   5        310.73        351.73         8.57 o                         
  -6   5   5        404.40        346.69        15.99 o                         
  -5   5   5        362.44        330.68        21.00 o                         
  -4   5   5        165.04        131.15        33.73 o                         
  -3   5   5        103.87         89.88         5.72 o                         
  -2   5   5       4842.54       5301.45        75.80 o                         
  -1   5   5         16.19         38.55        11.30 o                         
   0   5   5       8959.65      10176.96       111.95 o                         
   1   5   5       1006.69       1214.30        69.68 o                         
   2   5   5        848.98        994.00        86.16 o                         
   3   5   5       2280.67       2544.59       180.50 o                         
   4   5   5        575.98        486.63        32.03 o                         
   5   5   5       2287.38       2386.06        58.31 o                         
   6   5   5        496.95        540.73        19.70 o                         
   7   5   5         21.35         53.84         9.96 o                         
   8   5   5        513.55        499.85        37.75 o                         
   9   5   5       1350.71       1221.59        40.18 o                         
  10   5   5         66.78         66.12         5.73 o                         
  11   5   5         22.95         29.00         6.50 o                         
  12   5   5        448.67        451.27        23.20 o                         
  13   5   5          2.41          1.87         4.59 o                         
  14   5   5          9.96          9.00         6.06 o                         
 -10   6   5        301.31        358.46        22.52 o                         
  -9   6   5        349.56        451.06        20.54 o                         
  -8   6   5         19.95         13.84         3.82 o                         
  -7   6   5         55.97         45.42         5.92 o                         
  -6   6   5        224.96        222.54         8.01 o                         
  -5   6   5         96.20         97.65        14.04 o                         
  -4   6   5        339.60        346.25        14.77 o                         
  -3   6   5        282.96        356.23        28.26 o                         
  -2   6   5        413.56        443.11        25.94 o                         
  -1   6   5        227.94        218.55        14.49 o                         
   0   6   5       1041.86       1137.16        42.32 o                         
   1   6   5        290.87        349.13        25.65 o                         
   2   6   5       7606.83       7964.63       663.22 o                         
   3   6   5        300.98        351.68        16.54 o                         
   4   6   5       2494.32       2848.71       129.26 o                         
   5   6   5       1662.48       1894.12        76.63 o                         
   6   6   5          7.06          6.34         8.73 o                         
   7   6   5        212.36        223.98        37.97 o                         
   8   6   5         93.45        170.14        27.17 o                         
   9   6   5        637.29        742.59        29.44 o                         
  10   6   5       1034.72       1118.17        34.67 o                         
  11   6   5         65.60         49.81         6.30 o                         
  12   6   5         75.86        103.58         7.22 o                         
  13   6   5          2.18          0.79         4.01 o                         
 -10   7   5          5.44          7.19         3.35 o                         
  -9   7   5          7.49          8.64         3.67 o                         
  -8   7   5        403.16        396.03        20.61 o                         
  -7   7   5        552.42        594.81        19.84 o                         
  -6   7   5        174.40        242.82         8.02 o                         
  -5   7   5        758.28        832.63        20.67 o                         
  -4   7   5        403.51        446.36        16.47 o                         
  -3   7   5         29.08          9.14        15.13 o                         
  -2   7   5         39.13         40.00        35.07 o                         
  -1   7   5       1696.89       1872.51        59.35 o                         
   0   7   5       3206.63       3253.14        72.25 o                         
   1   7   5        117.05        161.01        29.85 o                         
   2   7   5       1110.55       1330.33        70.58 o                         
   3   7   5        161.80        189.35        11.91 o                         
   4   7   5        709.73        884.81        30.48 o                         
   5   7   5         41.89         53.56         7.39 o                         
   6   7   5        392.17        385.30        22.25 o                         
   7   7   5       2880.19       2972.06        79.71 o                         
   8   7   5        584.54        679.93        31.42 o                         
   9   7   5        476.06        480.19        28.58 o                         
  10   7   5         25.06         17.43         5.10 o                         
  11   7   5        194.91        169.90         9.99 o                         
  12   7   5        172.06        189.46        12.77 o                         
  13   7   5        384.00        405.68        26.58 o                         
  -9   8   5          1.09          3.12         3.30 o                         
  -8   8   5        724.22        756.68        40.39 o                         
  -7   8   5        584.34        592.51        15.80 o                         
  -6   8   5        126.66         88.60         5.38 o                         
  -5   8   5        801.41        835.70        18.52 o                         
  -4   8   5       1318.63       1386.57        26.78 o                         
  -3   8   5       1342.17       1503.67        30.65 o                         
  -2   8   5         46.20         25.43        17.75 o                         
  -1   8   5       3531.02       3750.16        86.88 o                         
   0   8   5        395.42        491.34        40.87 o                         
   1   8   5         14.84         26.04         9.41 o                         
   2   8   5         94.27         87.44         8.74 o                         
   3   8   5        155.44        108.63         8.64 o                         
   4   8   5       2056.44       2164.62        39.49 o                         
   5   8   5         95.85         95.54         9.08 o                         
   6   8   5       1284.93       1276.94        24.28 o                         
   7   8   5        411.64        394.54        36.74 o                         
   8   8   5        158.94        145.64        13.68 o                         
   9   8   5        145.19        162.08        14.34 o                         
  10   8   5        837.77        834.63        21.61 o                         
  11   8   5        536.30        566.01        19.46 o                         
  12   8   5          4.01         10.36         7.10 o                         
  -9   9   5         14.08         17.61         9.24 o                         
  -8   9   5        351.46        376.60        29.62 o                         
  -7   9   5         44.01         33.65         4.38 o                         
  -6   9   5        100.54         91.41         5.10 o                         
  -5   9   5         22.30         23.24         6.16 o                         
  -4   9   5        855.96        910.44        19.39 o                         
  -3   9   5        736.78        805.36        15.08 o                         
  -2   9   5         16.89         19.49         8.55 o                         
  -1   9   5        566.38        533.11        10.40 o                         
   0   9   5         99.31        110.80        20.80 o                         
   1   9   5       1271.14       1311.79        23.04 o                         
   2   9   5        266.61        356.42        13.08 o                         
   3   9   5        912.00        848.99        15.30 o                         
   4   9   5       3379.71       3117.43       105.34 o                         
   5   9   5        266.41        263.45        13.13 o                         
   6   9   5         48.31         59.41         9.43 o                         
   7   9   5         11.52         14.95         6.09 o                         
   8   9   5        949.65       1140.33        43.39 o                         
   9   9   5        280.74        295.64        13.22 o                         
  10   9   5        335.01        398.64        18.84 o                         
  11   9   5        242.39        276.58        15.75 o                         
  12   9   5         34.98         28.19         7.54 o                         
  -7  10   5         57.38         42.46         4.71 o                         
  -6  10   5        763.09        763.03        25.72 o                         
  -5  10   5         34.38         40.51        10.65 o                         
  -4  10   5        573.39        657.16        17.88 o                         
  -3  10   5          3.32          7.35         5.27 o                         
  -2  10   5        125.37         88.97         9.24 o                         
  -1  10   5        494.25        553.97        24.00 o                         
   0  10   5        288.19        284.56        14.29 o                         
   1  10   5       1616.75       1479.10        60.77 o                         
   2  10   5        136.54        112.60         8.52 o                         
   3  10   5        179.94        229.21        13.61 o                         
   4  10   5        872.97        898.93        29.53 o                         
   5  10   5        535.55        586.09        19.83 o                         
   6  10   5       1039.44       1192.20        56.30 o                         
   7  10   5        444.89        443.20        50.81 o                         
   8  10   5        769.99        703.81        74.82 o                         
   9  10   5         39.06         28.82         8.44 o                         
  10  10   5          3.64          4.31         8.29 o                         
  11  10   5         18.23         16.89         7.59 o                         
  -4  11   5        105.78         95.92        13.68 o                         
  -3  11   5          7.75         11.01         5.42 o                         
  -2  11   5       2914.60       3020.83       112.98 o                         
  -1  11   5        803.53        923.19        15.42 o                         
   0  11   5        502.81        493.97        23.04 o                         
   1  11   5        738.64        778.18        39.54 o                         
   2  11   5        241.86        228.00         9.49 o                         
   3  11   5          7.27         10.60         3.13 o                         
   4  11   5         15.32         19.84         5.79 o                         
   5  11   5        593.19        554.81        18.40 o                         
   6  11   5        745.23        815.58        44.32 o                         
   7  11   5        173.35        139.12        13.16 o                         
   8  11   5        110.34         98.48        23.47 o                         
   9  11   5         29.27         29.88         7.76 o                         
  10  11   5        387.12        400.87        12.95 o                         
  -3  12   5         87.87        104.45        12.07 o                         
  -2  12   5        714.79        824.11        16.38 o                         
  -1  12   5         19.04         20.79         5.19 o                         
   0  12   5         26.84         29.84         3.35 o                         
   1  12   5         10.60          8.36         2.98 o                         
   2  12   5        997.10       1150.89        40.86 o                         
   3  12   5        183.00        207.86        11.52 o                         
   4  12   5        122.13        171.88         8.37 o                         
   5  12   5        545.73        554.52        24.71 o                         
   6  12   5         47.56         32.96         5.07 o                         
   7  12   5          3.79          3.07         4.26 o                         
   8  12   5         23.79         19.08         6.27 o                         
   9  12   5        331.27        349.78        15.08 o                         
  -3  13   5          5.46          0.51         7.39 o                         
  -2  13   5         39.85         44.95         9.06 o                         
  -1  13   5          0.00          2.19         3.57 o                         
   0  13   5        553.49        585.82        16.74 o                         
   1  13   5         58.70         65.72         5.63 o                         
   2  13   5        419.55        401.16        25.55 o                         
   3  13   5        442.10        470.22        20.51 o                         
   4  13   5         31.38         23.40         3.95 o                         
   5  13   5         48.01         41.48         5.66 o                         
   6  13   5         39.88         56.03         7.08 o                         
   7  13   5        893.48        818.60        57.97 o                         
   8  13   5         68.19         59.37        12.10 o                         
  -2  14   5         15.19         10.41         4.99 o                         
  -1  14   5        251.33        287.52        22.09 o                         
   0  14   5        966.74       1081.19        42.96 o                         
   1  14   5          2.31          7.36         3.32 o                         
   2  14   5          4.92          5.27         3.29 o                         
   3  14   5          2.69          5.80         3.30 o                         
   4  14   5       1162.74       1320.09        94.27 o                         
   5  14   5        431.05        457.40        34.35 o                         
   6  14   5        727.18        748.35        56.06 o                         
   1  15   5        233.46        224.16        22.72 o                         
   2  15   5        193.10        159.19        12.73 o                         
   3  15   5        654.00        727.67        53.67 o                         
  -2 -12   6          1.70          0.14         5.47 o                         
  -1 -12   6        244.51        220.77        16.08 o                         
   0 -12   6        115.22        122.69        10.01 o                         
   1 -12   6        144.96        134.86         9.83 o                         
   2 -12   6        201.61        207.61        18.26 o                         
   3 -12   6          1.59          1.59         3.78 o                         
   4 -12   6         42.14         35.94         3.75 o                         
   5 -12   6         24.13         23.61         9.81 o                         
  -4 -11   6         15.21         19.89         5.30 o                         
  -3 -11   6         68.01         81.45         9.66 o                         
  -2 -11   6         15.52         18.15         5.22 o                         
  -1 -11   6       1228.33       1419.69        97.29 o                         
   0 -11   6         20.65         15.42         3.96 o                         
   1 -11   6         79.98         81.15         6.57 o                         
   2 -11   6          7.89          4.10         3.95 o                         
   3 -11   6        207.91        233.04        16.71 o                         
   4 -11   6        501.16        518.62        31.72 o                         
   5 -11   6        127.09        121.41         8.53 o                         
   6 -11   6        442.08        407.20        29.99 o                         
   7 -11   6          1.69          0.51         4.71 o                         
  -6 -10   6         20.01         12.90         7.32 o                         
  -5 -10   6        104.35         88.90         9.87 o                         
  -4 -10   6        237.34        249.54        13.82 o                         
  -3 -10   6        487.59        471.92        13.70 o                         
  -2 -10   6         35.49         50.26         6.97 o                         
  -1 -10   6         18.51         32.94         4.35 o                         
   0 -10   6        457.90        487.56        19.24 o                         
   1 -10   6         60.33         49.82         4.30 o                         
   2 -10   6         43.99         46.05         4.71 o                         
   3 -10   6        431.03        485.49        25.98 o                         
   4 -10   6          0.71          2.09         4.46 o                         
   5 -10   6         44.52         61.26        10.15 o                         
   6 -10   6          0.17          2.62         4.55 o                         
   7 -10   6          0.48          2.16         4.20 o                         
   8 -10   6         74.45         49.57        15.69 o                         
  -7  -9   6        255.25        235.43        14.20 o                         
  -6  -9   6       1130.66       1117.73        16.89 o                         
  -5  -9   6        114.28        110.34        10.13 o                         
  -4  -9   6        828.78        815.04        28.37 o                         
  -3  -9   6         67.83         81.21         8.21 o                         
  -2  -9   6          0.07          3.92         4.37 o                         
  -1  -9   6        405.64        423.25        18.13 o                         
   0  -9   6        441.19        424.07        14.64 o                         
   1  -9   6        567.91        543.56        17.96 o                         
   2  -9   6         28.03         22.78         3.83 o                         
   3  -9   6        572.57        604.96        20.78 o                         
   4  -9   6         23.71         21.92         4.57 o                         
   5  -9   6         18.10         26.40         5.23 o                         
   6  -9   6         73.48         64.71         6.27 o                         
   7  -9   6        114.42        114.98        11.91 o                         
   8  -9   6        129.97        119.32        23.95 o                         
   9  -9   6          5.17          8.90         7.17 o                         
  10  -9   6          3.07          6.81         3.62 o                         
  -8  -8   6          8.47          5.72         7.03 o                         
  -7  -8   6        518.56        567.89        19.56 o                         
  -6  -8   6         42.62         33.98         6.74 o                         
  -5  -8   6         34.69         20.61         6.87 o                         
  -4  -8   6          3.15          7.00         6.63 o                         
  -3  -8   6        555.00        518.93        13.44 o                         
  -2  -8   6        868.66        898.69        15.20 o                         
  -1  -8   6        484.38        473.18         8.83 o                         
   0  -8   6        142.89        134.44         6.85 o                         
   1  -8   6        285.61        284.05         7.18 o                         
   2  -8   6        173.36        187.98         8.01 o                         
   3  -8   6         20.82         30.20         3.85 o                         
   4  -8   6         52.73         40.55         4.66 o                         
   5  -8   6       1086.41       1083.02        45.83 o                         
   6  -8   6         23.76         17.36         4.64 o                         
   7  -8   6        453.53        376.33        34.58 o                         
   8  -8   6          1.63          3.73         5.55 o                         
   9  -8   6        100.95         86.94        22.21 o                         
  10  -8   6          2.15          1.55         4.56 o                         
  11  -8   6         22.87         26.74         6.96 o                         
  -8  -7   6         15.03         10.58         8.62 o                         
  -7  -7   6        136.42        131.23        11.54 o                         
  -6  -7   6          3.24          3.16         6.61 o                         
  -5  -7   6        506.78        540.12        14.66 o                         
  -4  -7   6         12.50         10.28         5.48 o                         
  -3  -7   6        328.52        354.97        11.30 o                         
  -2  -7   6       1083.47       1082.14        36.25 o                         
  -1  -7   6        154.64        179.29         7.72 o                         
   0  -7   6          2.63          0.60         7.58 o                         
   1  -7   6         18.46          5.95         7.11 o                         
   2  -7   6         11.24          9.62         6.64 o                         
   3  -7   6        963.84        940.60        21.08 o                         
   4  -7   6        484.79        402.13        15.31 o                         
   5  -7   6        274.15        314.97        12.26 o                         
   6  -7   6        235.13        229.12        10.00 o                         
   7  -7   6         23.98         27.36         4.86 o                         
   8  -7   6          3.05          4.56         5.25 o                         
   9  -7   6         54.03         44.00        11.88 o                         
  10  -7   6         49.69         38.34         5.82 o                         
  11  -7   6         50.06         48.78         6.07 o                         
  -9  -6   6         79.94         59.56        13.55 o                         
  -8  -6   6          4.73          2.57         7.87 o                         
  -7  -6   6         44.80         34.49         9.12 o                         
  -6  -6   6          9.73          6.72         7.88 o                         
  -5  -6   6       1050.07        977.47        18.90 o                         
  -4  -6   6         11.43         17.31         5.24 o                         
  -3  -6   6         45.30         70.06         8.66 o                         
  -2  -6   6         18.81         39.27         9.98 o                         
  -1  -6   6        172.74        184.37        15.57 o                         
   0  -6   6       2096.31       2089.12        56.54 o                         
   1  -6   6        577.77        529.00        19.21 o                         
   2  -6   6       1102.40        925.79        32.49 o                         
   3  -6   6         64.11         73.80        12.62 o                         
   4  -6   6         98.57         79.44        16.35 o                         
   5  -6   6         37.89         48.31         6.17 o                         
   6  -6   6        114.64        151.25         9.55 o                         
   7  -6   6        890.07        897.40        40.36 o                         
   8  -6   6        584.16        618.03        34.06 o                         
   9  -6   6         38.96         43.33         7.14 o                         
  10  -6   6         25.79         27.80         5.80 o                         
  11  -6   6          1.34          8.32         4.21 o                         
  12  -6   6          8.32          0.89         4.15 o                         
  -9  -5   6          0.78          2.03         8.33 o                         
  -8  -5   6        476.29        498.21        27.16 o                         
  -7  -5   6        293.35        322.70        11.56 o                         
  -6  -5   6         28.97         29.97         6.04 o                         
  -5  -5   6       1040.56       1025.62        28.48 o                         
  -4  -5   6          1.30          4.62         9.47 o                         
  -3  -5   6        433.89        451.89        17.93 o                         
  -2  -5   6        144.88        123.60        10.73 o                         
  -1  -5   6       1720.52       1699.75        65.84 o                         
   0  -5   6        562.77        599.49        25.78 o                         
   1  -5   6        223.08        170.09        13.33 o                         
   2  -5   6        668.91        559.59        23.99 o                         
   3  -5   6        372.27        338.98        13.40 o                         
   4  -5   6        271.80        329.62        13.81 o                         
   5  -5   6          4.03          6.17         6.58 o                         
   6  -5   6       1448.73       1523.30        52.62 o                         
   7  -5   6        488.77        481.49        14.37 o                         
   8  -5   6        149.99        214.48        22.62 o                         
   9  -5   6        240.21        272.29        28.30 o                         
  10  -5   6         14.42         11.43         4.54 o                         
  11  -5   6        190.75        209.06        20.56 o                         
  12  -5   6         12.38          3.91         4.20 o                         
  13  -5   6        131.29        147.11         7.29 o                         
 -10  -4   6        347.13        321.44        24.35 o                         
  -9  -4   6        118.18        108.71         8.28 o                         
  -8  -4   6       1018.89       1068.52        18.61 o                         
  -7  -4   6         17.47         20.92         6.84 o                         
  -6  -4   6          0.57          0.70         6.05 o                         
  -5  -4   6         16.25         19.89         7.52 o                         
  -4  -4   6        287.88        297.31        17.06 o                         
  -3  -4   6       2988.70       3045.05        83.22 o                         
  -2  -4   6        228.53        238.66        16.48 o                         
  -1  -4   6       3834.06       3799.99       291.81 o                         
   0  -4   6         16.22          2.68         9.85 o                         
   1  -4   6        143.05        110.00        19.71 o                         
   2  -4   6        164.98        179.49        21.01 o                         
   3  -4   6       3010.44       3003.71        64.35 o                         
   4  -4   6        338.51        299.89        17.96 o                         
   5  -4   6         10.17          8.00         6.19 o                         
   6  -4   6         33.69         33.48         6.67 o                         
   7  -4   6        191.77        196.82        14.21 o                         
   8  -4   6        833.00        740.08        41.49 o                         
   9  -4   6         28.94         16.28         4.42 o                         
  10  -4   6         24.06         19.01         4.10 o                         
  11  -4   6        434.41        483.65        35.22 o                         
  12  -4   6         55.80         68.75         6.00 o                         
  13  -4   6         18.13         24.56         4.47 o                         
 -10  -3   6        254.90        297.78        30.12 o                         
  -9  -3   6         51.35         42.92         4.91 o                         
  -8  -3   6          5.48          0.82         5.57 o                         
  -7  -3   6       1224.54       1307.78        16.51 o                         
  -6  -3   6        410.97        447.68        15.68 o                         
  -5  -3   6         35.39         38.91        15.58 o                         
  -4  -3   6       1187.01       1137.81        33.91 o                         
  -3  -3   6        206.27        184.27        23.62 o                         
  -2  -3   6         53.34         70.60        12.12 o                         
  -1  -3   6        148.14        212.32        21.42 o                         
   0  -3   6          4.00          0.77        13.20 o                         
   1  -3   6       2642.31       2344.80       103.69 o                         
   2  -3   6        742.53        922.52        35.35 o                         
   3  -3   6        537.54        560.33        15.54 o                         
   4  -3   6         18.17          2.18         8.71 o                         
   5  -3   6       1195.83       1149.62        27.85 o                         
   6  -3   6         72.03         82.62         8.22 o                         
   7  -3   6        172.34        176.67        13.59 o                         
   8  -3   6       1727.57       2100.11        92.57 o                         
   9  -3   6         38.37         36.22         5.07 o                         
  10  -3   6         15.20         17.87         5.27 o                         
  11  -3   6        163.04        192.09        18.87 o                         
  12  -3   6          0.94          7.75         5.16 o                         
  13  -3   6        154.41        130.92        11.14 o                         
 -10  -2   6         10.44         12.63         5.00 o                         
  -9  -2   6        385.46        333.89        11.07 o                         
  -8  -2   6        512.36        496.12        13.76 o                         
  -7  -2   6        435.06        431.04        12.93 o                         
  -6  -2   6       1406.83       1439.46        34.99 o                         
  -5  -2   6        189.18        190.29        27.83 o                         
  -4  -2   6        334.79        319.49        27.68 o                         
  -2  -2   6        996.65        908.32        31.96 o                         
  -1  -2   6       1831.59       2069.04        88.51 o                         
   0  -2   6       1337.60       1106.85        81.19 o                         
   1  -2   6       2355.21       2102.84        41.84 o                         
   2  -2   6        195.72        307.40        10.58 o                         
   3  -2   6        399.56        404.31        14.68 o                         
   4  -2   6         19.23          8.19         6.77 o                         
   5  -2   6       2558.78       2240.22        27.64 o                         
   6  -2   6        104.63         69.68        11.12 o                         
   7  -2   6        204.57        167.26        15.05 o                         
   8  -2   6       1842.36       2130.46       178.46 o                         
   9  -2   6         10.49         11.74         6.29 o                         
  10  -2   6         15.81         17.46         5.98 o                         
  11  -2   6         12.61         17.28         6.38 o                         
  12  -2   6        479.13        553.05        37.82 o                         
  13  -2   6         16.36          7.26         4.70 o                         
  14  -2   6         66.38         56.64         7.68 o                         
 -11  -1   6         67.73         58.48         7.07 o                         
 -10  -1   6        218.42        204.37        11.65 o                         
  -9  -1   6        742.23        726.32        21.16 o                         
  -8  -1   6         96.93         70.21         8.05 o                         
  -7  -1   6         35.75         37.23         6.30 o                         
  -6  -1   6        468.15        470.40        26.90 o                         
  -5  -1   6        530.45        448.50        22.65 o                         
  -4  -1   6        971.97        850.76        23.56 o                         
  -3  -1   6         46.71         76.52        20.87 o                         
  -2  -1   6       9924.94      10327.54        84.42 o                         
  -1  -1   6         39.24        113.96         9.31 o                         
   0  -1   6       1237.91       1389.11        13.84 o                         
   1  -1   6         11.51         24.89        10.85 o                         
   2  -1   6       1806.72       1588.59        25.98 o                         
   3  -1   6        308.82        316.97         9.94 o                         
   4  -1   6        754.56        534.72        11.79 o                         
   5  -1   6       4755.79       4399.76       119.33 o                         
   6  -1   6        758.73        636.10        14.07 o                         
   7  -1   6        330.77        301.88        18.62 o                         
   8  -1   6        460.13        508.46        34.26 o                         
   9  -1   6         24.51         16.68         5.58 o                         
  10  -1   6        182.08        150.83        14.76 o                         
  11  -1   6         60.62         58.65         8.41 o                         
  12  -1   6         15.43         33.67         5.40 o                         
  13  -1   6         39.91         18.41         5.22 o                         
  14  -1   6          4.33          0.00         4.24 o                         
 -11   0   6        130.81        138.42        14.17 o                         
 -10   0   6         50.49         49.33         8.09 o                         
  -9   0   6        588.49        580.17        26.44 o                         
  -8   0   6         77.77         73.57         5.62 o                         
  -7   0   6          2.00          2.04         4.07 o                         
  -6   0   6        184.85        180.79        24.75 o                         
  -5   0   6       1134.07       1049.02        33.08 o                         
  -4   0   6        322.29        276.03        19.36 o                         
  -3   0   6       1131.19       1081.14        37.46 o                         
  -2   0   6        809.46        669.70        30.36 o                         
  -1   0   6         66.56         71.49         6.58 o                         
   0   0   6       3095.65       3053.11        51.71 o                         
   1   0   6        600.91        722.14        23.52 o                         
   2   0   6        358.59        277.30        13.08 o                         
   3   0   6       5939.95       4683.23        49.23 o                         
   4   0   6        996.05        755.07        26.82 o                         
   5   0   6          0.60          1.80         6.71 o                         
   6   0   6        323.58        332.97        20.53 o                         
   7   0   6       1099.76       1064.58        60.33 o                         
   8   0   6          7.65          2.73         8.42 o                         
   9   0   6        203.87        278.90        22.13 o                         
  10   0   6         89.40         89.31         5.93 o                         
  11   0   6         53.09         38.01         4.40 o                         
  12   0   6         42.07         34.36         4.01 o                         
  13   0   6         55.44         62.83         6.49 o                         
  14   0   6         98.90         98.80        11.78 o                         
 -11   1   6         81.88        127.46        16.81 o                         
 -10   1   6         44.96         43.62         7.66 o                         
  -9   1   6          2.59          5.14         4.36 o                         
  -8   1   6         80.72         76.33         6.58 o                         
  -7   1   6       1396.15       1365.33        37.85 o                         
  -6   1   6         90.96         79.66        11.97 o                         
  -5   1   6       1061.47        946.85        22.26 o                         
  -4   1   6         87.28         97.04        14.52 o                         
  -3   1   6        623.76        664.70        25.65 o                         
  -2   1   6        169.83        146.79        13.78 o                         
  -1   1   6       2318.38       1838.16        40.48 o                         
   0   1   6        498.36        379.39        10.03 o                         
   1   1   6       3240.49       2786.70        65.11 o                         
   2   1   6        105.50        105.80         8.49 o                         
   3   1   6        495.16        502.95        15.07 o                         
   4   1   6        170.98        148.40        11.45 o                         
   5   1   6       1720.35       1534.18        30.52 o                         
   6   1   6       1770.61       1685.04        29.21 o                         
   7   1   6       4755.73       4456.15       202.06 o                         
   8   1   6        455.81        426.24        13.76 o                         
   9   1   6        108.68        119.75        14.34 o                         
  10   1   6        602.85        544.24        24.11 o                         
  11   1   6         17.56         27.27         4.58 o                         
  12   1   6          2.54          6.68         5.15 o                         
  13   1   6        137.09        151.27        18.08 o                         
  14   1   6         93.80         98.13        11.92 o                         
 -11   2   6         62.18         44.93         9.20 o                         
 -10   2   6        511.98        547.53        15.28 o                         
  -9   2   6          1.00          2.98         3.27 o                         
  -8   2   6        402.46        438.66        12.18 o                         
  -7   2   6        807.96        775.50        22.35 o                         
  -6   2   6         10.51          9.61         5.66 o                         
  -5   2   6          4.90          6.30         5.40 o                         
  -4   2   6         78.21         52.60         7.31 o                         
  -3   2   6       1820.59       1619.79        99.41 o                         
  -2   2   6        240.83        234.79        19.96 o                         
  -1   2   6       2429.27       2127.78        92.94 o                         
   0   2   6       1236.99       1199.03        41.00 o                         
   1   2   6       1167.36       1371.35        59.37 o                         
   2   2   6       2078.08       1798.37        58.41 o                         
   3   2   6        378.94        390.48         8.53 o                         
   4   2   6       1807.29       1419.42        40.19 o                         
   5   2   6        264.09        188.40        10.49 o                         
   6   2   6       5330.50       5452.51       290.97 o                         
   7   2   6        308.20        197.06        21.01 o                         
   8   2   6         14.50         18.41        15.22 o                         
   9   2   6        483.59        479.59        96.59 o                         
  10   2   6        279.71        290.53        22.42 o                         
  11   2   6        463.10        478.46        27.32 o                         
  12   2   6         53.49         42.53         7.29 o                         
  13   2   6        154.82        187.05        20.80 o                         
  14   2   6         11.13         15.28         6.49 o                         
 -10   3   6        330.08        398.95        17.58 o                         
  -9   3   6         22.03         16.04         4.18 o                         
  -8   3   6        202.10        190.87         7.64 o                         
  -7   3   6         80.70         56.07         4.65 o                         
  -6   3   6        513.56        419.61        28.90 o                         
  -5   3   6        866.36        701.79        37.73 o                         
  -4   3   6       2523.81       2272.99       117.79 o                         
  -3   3   6       3989.08       3299.63       155.25 o                         
  -2   3   6        253.76        237.37        15.34 o                         
  -1   3   6        495.39        427.63        25.66 o                         
   0   3   6        115.46        104.89         8.97 o                         
   1   3   6       4228.57       3728.34       124.54 o                         
   2   3   6         12.18         12.35         5.54 o                         
   3   3   6       1425.04       1105.04        74.80 o                         
   4   3   6        568.05        551.03        39.11 o                         
   5   3   6         15.97         13.33         8.59 o                         
   6   3   6         65.69         66.86        15.79 o                         
   7   3   6         61.34         90.69        12.57 o                         
   8   3   6       1121.95       1022.87        72.11 o                         
   9   3   6        484.67        389.70        30.80 o                         
  10   3   6        326.97        457.18        23.54 o                         
  11   3   6        227.13        278.98        14.58 o                         
  12   3   6         57.30         55.77         8.31 o                         
  13   3   6        219.38        197.56        16.16 o                         
  14   3   6         40.13         32.63         8.33 o                         
 -10   4   6         17.50         22.06         4.05 o                         
  -9   4   6        268.19        264.24         9.90 o                         
  -8   4   6        102.96         99.50         4.76 o                         
  -7   4   6        557.90        535.52        11.84 o                         
  -6   4   6       1467.78       1462.17        35.21 o                         
  -5   4   6         81.81        101.50        10.20 o                         
  -4   4   6        645.84        547.28        35.00 o                         
  -3   4   6        353.85        257.21        13.46 o                         
  -2   4   6        294.62        230.13        30.72 o                         
  -1   4   6       3080.13       2712.88       233.95 o                         
   0   4   6        127.21        148.10        10.96 o                         
   1   4   6       3039.36       2956.61       147.36 o                         
   2   4   6        272.89        260.64        14.36 o                         
   3   4   6         75.04         93.10        10.51 o                         
   4   4   6          7.76          9.66         7.18 o                         
   5   4   6        415.48        338.20        16.21 o                         
   6   4   6       1426.31       1393.33       118.20 o                         
   7   4   6         27.66         33.01        13.07 o                         
   8   4   6        730.44        612.59        60.21 o                         
   9   4   6         14.44         11.73         9.30 o                         
  10   4   6        413.30        504.13        12.29 o                         
  11   4   6        154.10        196.13        12.21 o                         
  12   4   6        169.12        180.26        12.55 o                         
  13   4   6        471.65        509.48        38.51 o                         
  14   4   6         96.24        100.25        19.19 o                         
 -10   5   6          6.28          4.00         4.05 o                         
  -9   5   6        531.58        586.59        18.96 o                         
  -8   5   6        366.84        347.58         8.65 o                         
  -7   5   6         44.54         51.03         5.15 o                         
  -6   5   6        362.79        351.89        10.95 o                         
  -5   5   6        394.74        388.21        26.64 o                         
  -4   5   6        264.12        232.57        13.31 o                         
  -3   5   6         36.51         28.83         5.83 o                         
  -2   5   6       2280.60       2069.07       199.60 o                         
  -1   5   6       1560.82       1602.37        51.30 o                         
   0   5   6          8.36          3.41        11.67 o                         
   1   5   6       2263.27       2303.56       248.58 o                         
   2   5   6         70.26         62.08         7.94 o                         
   3   5   6       4070.66       4162.00       289.20 o                         
   4   5   6        952.90       1108.89        27.19 o                         
   5   5   6       5213.81       4969.94       150.94 o                         
   6   5   6       1505.22       1360.81        21.94 o                         
   7   5   6        228.60        257.65        18.66 o                         
   8   5   6          1.24          5.05        11.32 o                         
   9   5   6        295.16        248.05        19.41 o                         
  10   5   6        294.35        352.45        16.72 o                         
  11   5   6          5.75          7.51         6.59 o                         
  12   5   6        376.92        443.56        16.08 o                         
  13   5   6         56.20         67.33         6.34 o                         
  14   5   6         54.52         48.00         6.14 o                         
 -10   6   6         25.40         32.80         3.82 o                         
  -9   6   6        683.49        775.65        33.19 o                         
  -8   6   6         12.01         13.34         4.35 o                         
  -7   6   6         24.11         23.65         3.77 o                         
  -6   6   6          2.57          1.70         3.32 o                         
  -5   6   6        576.21        572.98        19.11 o                         
  -4   6   6       1028.70        970.19        33.73 o                         
  -3   6   6          6.83         24.40        14.22 o                         
  -2   6   6       2383.21       2507.07        74.13 o                         
  -1   6   6          0.85          1.38        17.46 o                         
   0   6   6        748.85        774.63        40.00 o                         
   1   6   6         22.29         34.58         8.72 o                         
   2   6   6       3397.45       3134.97       159.56 o                         
   3   6   6       6201.76       5911.69       254.17 o                         
   4   6   6       1520.22       1652.99        71.85 o                         
   5   6   6        433.86        468.93        14.45 o                         
   6   6   6        782.69        975.39        27.17 o                         
   7   6   6        101.73         99.04        11.96 o                         
   8   6   6         92.72        168.04        17.32 o                         
   9   6   6        131.29        122.23        16.85 o                         
  10   6   6        115.10        104.81         9.54 o                         
  11   6   6        148.45        190.75        15.12 o                         
  12   6   6         27.64         48.28         6.87 o                         
  13   6   6          2.68          2.49         4.53 o                         
  -9   7   6          0.48          4.77         3.54 o                         
  -8   7   6        100.20         80.69         5.25 o                         
  -7   7   6        933.65        983.50        24.56 o                         
  -6   7   6         27.31         37.83         4.31 o                         
  -5   7   6        133.13        109.24         6.45 o                         
  -4   7   6       1463.68       1553.46        26.01 o                         
  -3   7   6          1.60         10.06        14.41 o                         
  -2   7   6         17.31         16.82        15.51 o                         
  -1   7   6        130.40        143.19        31.67 o                         
   0   7   6       2755.61       2603.00       150.11 o                         
   1   7   6         91.75        137.47        23.08 o                         
   2   7   6        397.64        435.98        20.06 o                         
   3   7   6         34.93         56.79         7.51 o                         
   4   7   6         53.29         62.12         8.92 o                         
   5   7   6        845.66        888.49        28.91 o                         
   6   7   6        156.52        200.28        15.78 o                         
   7   7   6       1917.55       2039.54        65.72 o                         
   8   7   6         38.74         45.62         5.83 o                         
   9   7   6        586.62        591.53        33.77 o                         
  10   7   6        233.26        242.40        13.58 o                         
  11   7   6         54.92         75.51         9.22 o                         
  12   7   6        223.62        230.19         8.79 o                         
  13   7   6          0.09          3.70         6.82 o                         
  -9   8   6         73.57         77.82         9.97 o                         
  -8   8   6        311.72        337.71        13.54 o                         
  -7   8   6       1053.83       1108.06        36.90 o                         
  -6   8   6          0.65          1.77         4.02 o                         
  -5   8   6         44.36         39.71         7.27 o                         
  -4   8   6        719.35        662.30         9.47 o                         
  -3   8   6        964.60       1001.44        22.46 o                         
  -2   8   6        787.02        821.93        19.82 o                         
  -1   8   6        964.29       1005.28        48.84 o                         
   0   8   6        828.10        909.59        38.55 o                         
   1   8   6          3.98          5.50         8.93 o                         
   2   8   6         67.98         72.13         6.35 o                         
   3   8   6         66.46         46.39         4.75 o                         
   4   8   6        481.40        497.16        11.19 o                         
   5   8   6        836.34        833.57        14.70 o                         
   6   8   6        644.25        567.29        15.79 o                         
   7   8   6        556.97        609.63        30.79 o                         
   8   8   6         10.05         15.81         5.63 o                         
   9   8   6         38.05         72.11         7.59 o                         
  10   8   6         13.82         20.69         7.82 o                         
  11   8   6        988.89       1102.30        53.91 o                         
  12   8   6         64.76         71.53        10.59 o                         
  13   8   6        365.56        431.68        32.39 o                         
  -8   9   6        148.30        157.19        11.21 o                         
  -7   9   6        270.88        321.72        13.05 o                         
  -6   9   6          3.66          2.94         4.34 o                         
  -5   9   6         29.66         21.36         6.54 o                         
  -4   9   6        101.05        109.05         5.29 o                         
  -3   9   6       1195.38       1248.30        26.53 o                         
  -2   9   6        327.60        275.26        24.63 o                         
  -1   9   6        202.59        195.81        25.11 o                         
   0   9   6        334.24        373.38        32.75 o                         
   1   9   6        827.68        756.34        17.02 o                         
   2   9   6        727.88        781.28        13.98 o                         
   3   9   6        589.53        542.72        13.42 o                         
   4   9   6       1522.17       1435.72        24.30 o                         
   5   9   6        550.70        513.64        24.08 o                         
   6   9   6       1203.32       1318.74        50.27 o                         
   7   9   6        209.37        269.62        29.74 o                         
   8   9   6        666.61        772.39        58.46 o                         
   9   9   6        421.57        465.89        15.73 o                         
  10   9   6        201.80        181.27        14.06 o                         
  11   9   6        146.87        232.68        16.23 o                         
  12   9   6         11.88         11.46         6.58 o                         
  -7  10   6          3.89          2.37         3.72 o                         
  -6  10   6        372.99        430.01        31.41 o                         
  -5  10   6        310.06        342.24        23.63 o                         
  -4  10   6        556.48        610.86        37.97 o                         
  -3  10   6        265.71        241.22        19.32 o                         
  -2  10   6         30.67         40.62         6.04 o                         
  -1  10   6        538.75        490.70        21.49 o                         
   0  10   6         23.58         46.62         4.33 o                         
   1  10   6       1703.29       1806.38        88.42 o                         
   2  10   6        634.57        684.87        20.76 o                         
   3  10   6          5.36          5.27         2.99 o                         
   4  10   6        508.53        523.92        19.01 o                         
   5  10   6         40.22         57.66         5.10 o                         
   6  10   6        752.32        820.01        51.49 o                         
   7  10   6         79.98         80.08        11.19 o                         
   8  10   6       1023.93       1050.75        93.10 o                         
   9  10   6         71.65         65.62         7.85 o                         
  10  10   6         87.01         83.80         9.09 o                         
  11  10   6          1.71         13.86         8.09 o                         
  -6  11   6        255.79        281.01         8.84 o                         
  -5  11   6        248.26        268.66        25.76 o                         
  -4  11   6         95.44        126.01         9.03 o                         
  -3  11   6        109.56        119.33         7.62 o                         
  -2  11   6        815.85        889.06        22.68 o                         
  -1  11   6       1427.12       1573.40        70.58 o                         
   0  11   6         46.53         53.87         7.29 o                         
   1  11   6        656.25        714.00        33.39 o                         
   2  11   6         12.32         20.80         3.45 o                         
   3  11   6        811.60        778.57        37.10 o                         
   4  11   6         88.38        111.08         7.83 o                         
   5  11   6        113.98        116.54        10.85 o                         
   6  11   6        943.00       1075.65        55.84 o                         
   7  11   6          6.54         15.66         7.09 o                         
   8  11   6         40.09         41.18         7.10 o                         
   9  11   6         42.97         52.23         9.61 o                         
  10  11   6        376.84        372.77        16.70 o                         
  11  11   6         95.75        103.57        12.62 o                         
  -4  12   6        631.93        747.78        48.77 o                         
  -3  12   6         68.67         88.53        10.75 o                         
  -2  12   6        916.64       1157.89        20.22 o                         
  -1  12   6        211.69        244.55        11.35 o                         
   0  12   6          2.79          5.30         3.51 o                         
   1  12   6         33.25         43.60         5.46 o                         
   2  12   6        106.45        122.88         6.28 o                         
   3  12   6       1239.59       1352.10        53.19 o                         
   4  12   6         59.20         52.27         4.54 o                         
   5  12   6        711.81        789.02        47.52 o                         
   6  12   6        315.40        239.41        14.37 o                         
   7  12   6          3.60          1.25         5.13 o                         
   8  12   6         41.86         30.73         6.51 o                         
   9  12   6         64.17         88.45        15.42 o                         
  10  12   6        457.63        415.26        13.73 o                         
  -3  13   6         11.99         15.72         8.19 o                         
  -2  13   6          4.86          3.78         5.05 o                         
  -1  13   6         64.38         63.80         6.76 o                         
   0  13   6        420.66        433.60        17.68 o                         
   1  13   6         96.49         86.88         3.83 o                         
   2  13   6         81.13         69.83         4.04 o                         
   3  13   6        461.61        425.56        20.08 o                         
   4  13   6         27.83         61.26         6.01 o                         
   5  13   6         28.36         31.09         3.61 o                         
   6  13   6          1.70          6.10         4.53 o                         
   7  13   6        570.64        503.80        39.13 o                         
   8  13   6        286.31        227.96        40.45 o                         
  -2  14   6        327.45        328.90        11.85 o                         
  -1  14   6         53.16         93.92         9.56 o                         
   0  14   6        909.02       1019.16        37.75 o                         
   1  14   6        156.80        175.57        14.60 o                         
   2  14   6          4.93          5.96         3.06 o                         
   3  14   6          0.87          0.84         3.17 o                         
   4  14   6         94.49         70.27         3.93 o                         
   5  14   6       1079.08       1084.64        82.73 o                         
   6  14   6         40.73         31.87         4.33 o                         
   7  14   6        564.66        427.15       115.14 o                         
   1  15   6        244.55        341.51        20.79 o                         
   2  15   6        166.10        118.66        13.95 o                         
   3  15   6          6.84          8.49         2.99 o                         
   0 -12   7        299.92        292.16        19.70 o                         
   1 -12   7          0.96          1.70         3.57 o                         
   2 -12   7        143.63        129.63         9.81 o                         
   3 -12   7         15.82          7.39         3.39 o                         
   4 -12   7          0.49          2.56         3.47 o                         
  -3 -11   7         54.29         57.05        10.19 o                         
  -2 -11   7          0.96          1.06         5.81 o                         
  -1 -11   7        475.04        549.10        10.25 o                         
   0 -11   7         78.14         91.66         9.98 o                         
   1 -11   7          4.00          4.73         4.11 o                         
   2 -11   7         55.06         69.00         7.88 o                         
   3 -11   7         11.00         10.33         4.41 o                         
   4 -11   7        461.82        457.56        27.29 o                         
   5 -11   7         17.69         17.27         3.99 o                         
   6 -11   7        219.92        225.34        20.60 o                         
  -5 -10   7          2.79          6.96         7.17 o                         
  -4 -10   7         20.84         15.08         5.54 o                         
  -3 -10   7        344.50        336.24        12.00 o                         
  -2 -10   7          6.20          1.32         5.38 o                         
  -1 -10   7        634.08        723.01        12.76 o                         
   0 -10   7         41.32         35.77         4.62 o                         
   1 -10   7         38.91         33.43         5.17 o                         
   2 -10   7          3.42          6.62         4.10 o                         
   3 -10   7        213.66        238.11        12.47 o                         
   4 -10   7        245.06        222.70        11.98 o                         
   5 -10   7        241.00        247.22        12.55 o                         
   6 -10   7         19.61         23.52         5.23 o                         
   7 -10   7         26.94         18.46         3.69 o                         
   8 -10   7         72.48         78.32         6.23 o                         
  -6  -9   7        398.28        325.36        15.43 o                         
  -5  -9   7        226.64        225.95        10.32 o                         
  -4  -9   7        507.77        516.13        18.15 o                         
  -3  -9   7        213.67        204.95        14.84 o                         
  -2  -9   7        110.13        143.72        11.63 o                         
  -1  -9   7        169.24        181.02         9.65 o                         
   0  -9   7        237.17        227.85         8.74 o                         
   1  -9   7         70.84         60.20         5.08 o                         
   2  -9   7         18.80         20.83         4.35 o                         
   3  -9   7         76.85         86.06         5.18 o                         
   4  -9   7         11.45          9.25         4.21 o                         
   5  -9   7         18.08         13.60         4.49 o                         
   6  -9   7        132.40        137.10         8.43 o                         
   7  -9   7         29.48         30.15         4.90 o                         
   8  -9   7        228.89        231.74        11.44 o                         
   9  -9   7          0.63          0.71         3.87 o                         
  -7  -8   7        368.71        292.60        14.64 o                         
  -6  -8   7        734.93        686.58        21.16 o                         
  -5  -8   7        267.69        230.20        10.64 o                         
  -4  -8   7        153.94        188.97        14.81 o                         
  -3  -8   7          3.02         11.49         7.25 o                         
  -2  -8   7       1086.81       1122.94        35.88 o                         
  -1  -8   7        431.76        420.40        12.19 o                         
   0  -8   7        911.51        905.80        31.09 o                         
   1  -8   7        305.07        280.92        11.91 o                         
   2  -8   7         22.10         12.41         4.20 o                         
   3  -8   7         27.48         33.27         4.72 o                         
   4  -8   7         48.32         47.83         5.00 o                         
   5  -8   7        177.51        197.97         6.94 o                         
   6  -8   7        647.30        621.44        41.00 o                         
   7  -8   7         69.37         53.08         6.37 o                         
   8  -8   7        115.25        139.37        30.23 o                         
   9  -8   7         39.56         24.23         7.74 o                         
  10  -8   7          4.98          3.75         4.98 o                         
  -8  -7   7         31.53         29.56         7.39 o                         
  -7  -7   7         90.01         81.38        16.16 o                         
  -6  -7   7         68.37         67.63        14.88 o                         
  -5  -7   7        136.00        152.72        13.59 o                         
  -4  -7   7        221.05        293.79        13.03 o                         
  -3  -7   7        466.78        401.79        14.83 o                         
  -2  -7   7        270.32        253.16        12.23 o                         
  -1  -7   7          1.05          5.53         5.47 o                         
   0  -7   7        422.95        400.98        11.74 o                         
   1  -7   7         84.19         76.75         9.29 o                         
   2  -7   7         31.20         34.43         4.69 o                         
   3  -7   7       1256.32       1250.92        40.39 o                         
   4  -7   7         33.21         32.36         4.04 o                         
   5  -7   7        901.08        904.19        34.15 o                         
   6  -7   7         42.42         41.86         5.16 o                         
   7  -7   7        203.32        195.53        13.86 o                         
   8  -7   7        408.69        313.48        33.47 o                         
   9  -7   7        247.47        218.85        23.99 o                         
  10  -7   7         43.57         31.77         4.88 o                         
  11  -7   7         23.08         19.21         4.14 o                         
  -8  -6   7         35.66         21.74         8.41 o                         
  -7  -6   7         31.51         31.86         8.56 o                         
  -6  -6   7         74.63         50.91        13.79 o                         
  -5  -6   7        384.60        420.70        16.77 o                         
  -4  -6   7        336.18        340.35        17.43 o                         
  -3  -6   7        109.98         97.39         9.86 o                         
  -2  -6   7         34.63         42.83         8.09 o                         
  -1  -6   7         12.67         11.79         7.56 o                         
   0  -6   7       1152.87       1189.01        45.99 o                         
   1  -6   7        122.76        171.88        14.64 o                         
   2  -6   7        365.06        355.28        15.04 o                         
   3  -6   7       1174.34       1221.38        24.28 o                         
   4  -6   7         75.95         39.49         7.10 o                         
   5  -6   7          0.98          7.14         6.51 o                         
   6  -6   7          1.10          7.53         5.04 o                         
   7  -6   7        378.41        359.57        22.73 o                         
   8  -6   7          0.31          3.25         5.30 o                         
   9  -6   7          6.51         13.25         6.84 o                         
  10  -6   7         84.80         97.64        10.45 o                         
  11  -6   7         18.74         19.86         4.51 o                         
  12  -6   7         35.09         21.69         4.18 o                         
  -9  -5   7        105.56         91.45        13.70 o                         
  -8  -5   7        128.43        156.03        13.85 o                         
  -7  -5   7        645.71        634.42        19.18 o                         
  -6  -5   7         73.82         83.49         7.24 o                         
  -5  -5   7        583.35        593.38        17.52 o                         
  -4  -5   7        338.50        334.96         9.36 o                         
  -3  -5   7         18.28         11.45        10.76 o                         
  -2  -5   7        226.09        244.03        15.30 o                         
  -1  -5   7        861.00        809.43        33.38 o                         
   0  -5   7       1722.58       1776.62        95.57 o                         
   1  -5   7        310.56        283.84        16.36 o                         
   2  -5   7        324.31        318.97        13.93 o                         
   3  -5   7         41.24         24.28         6.95 o                         
   4  -5   7       1015.35        993.23        17.65 o                         
   5  -5   7         59.99         56.78         8.06 o                         
   6  -5   7        417.28        529.86        22.49 o                         
   7  -5   7       1048.17       1036.03        75.74 o                         
   8  -5   7         75.03         82.17         9.88 o                         
   9  -5   7          7.69          9.08         4.92 o                         
  10  -5   7         34.24         44.76         8.02 o                         
  11  -5   7         13.64         20.18         5.92 o                         
  12  -5   7        168.44        142.26        14.58 o                         
  -9  -4   7          0.52          0.99         5.61 o                         
  -8  -4   7        569.13        611.26        24.09 o                         
  -7  -4   7         25.02         32.22         6.54 o                         
  -6  -4   7        117.51        112.73        11.03 o                         
  -5  -4   7          4.66          4.74         6.07 o                         
  -4  -4   7          9.67         15.58         6.84 o                         
  -3  -4   7       2705.22       2470.92        41.41 o                         
  -2  -4   7         14.31         24.77         8.20 o                         
  -1  -4   7       1539.14       1598.19        30.34 o                         
   0  -4   7        433.06        409.71        16.68 o                         
   1  -4   7         13.07          9.72         8.93 o                         
   2  -4   7         93.40        115.48         9.33 o                         
   3  -4   7         13.24         26.28         7.04 o                         
   4  -4   7        848.42        889.18        16.88 o                         
   5  -4   7         51.74         62.30         8.22 o                         
   6  -4   7         87.27        114.20        10.52 o                         
   7  -4   7         25.80         23.87         7.66 o                         
   8  -4   7         33.75         21.76         8.22 o                         
   9  -4   7         26.32         15.46         4.65 o                         
  10  -4   7         10.53          9.45         4.18 o                         
  11  -4   7        375.66        446.71        31.98 o                         
  12  -4   7          3.01          1.45         4.94 o                         
  13  -4   7        149.26        170.17        13.94 o                         
 -10  -3   7        274.30        246.37        11.09 o                         
  -9  -3   7          6.84         12.46         4.23 o                         
  -8  -3   7        226.60        223.93        10.38 o                         
  -7  -3   7         25.86         33.16         7.32 o                         
  -6  -3   7        666.50        679.69        15.50 o                         
  -5  -3   7        162.24        162.97        20.75 o                         
  -4  -3   7        442.84        505.28        35.00 o                         
  -3  -3   7       1080.95       1112.99        29.48 o                         
  -2  -3   7        223.97        231.60        19.39 o                         
  -1  -3   7         57.64         64.67        10.48 o                         
   0  -3   7        447.72        395.88        20.40 o                         
   1  -3   7        728.30        602.47        22.03 o                         
   2  -3   7       1432.75       1481.60        27.15 o                         
   3  -3   7        457.92        492.40        19.12 o                         
   4  -3   7        348.96        332.84        23.12 o                         
   5  -3   7          2.64          6.28         6.06 o                         
   6  -3   7        315.62        302.94        12.70 o                         
   7  -3   7         44.52         40.34         9.15 o                         
   8  -3   7        755.94       1026.05        45.54 o                         
   9  -3   7         12.94         12.79         4.12 o                         
  10  -3   7         51.47         41.18         5.90 o                         
  11  -3   7        102.06        116.89         7.17 o                         
  12  -3   7         39.34         42.78         7.89 o                         
  13  -3   7         48.47         32.08         5.69 o                         
 -10  -2   7         11.24         12.28         4.32 o                         
  -9  -2   7         10.15          6.00         4.39 o                         
  -8  -2   7        509.21        450.66        12.03 o                         
  -7  -2   7        272.37        313.83        11.96 o                         
  -6  -2   7        258.54        258.34        14.06 o                         
  -5  -2   7        187.76        208.92        23.51 o                         
  -4  -2   7         18.07         25.87        14.93 o                         
  -3  -2   7         61.14         63.04        14.85 o                         
  -2  -2   7        432.46        428.83        25.65 o                         
  -1  -2   7       2706.29       2732.60       123.59 o                         
   0  -2   7        474.56        468.94        21.13 o                         
   1  -2   7       2909.21       2731.70        75.99 o                         
   2  -2   7        710.38        857.47        27.36 o                         
   3  -2   7        107.27         59.32         6.66 o                         
   4  -2   7          3.64          4.33         7.86 o                         
   5  -2   7       1362.34       1201.60        30.49 o                         
   6  -2   7       1290.99       1255.44        47.91 o                         
   7  -2   7        703.07        697.95        19.80 o                         
   8  -2   7        796.53        914.50        62.86 o                         
   9  -2   7        152.80        147.68        10.85 o                         
  10  -2   7          4.29          5.66         4.49 o                         
  11  -2   7         10.90         13.34         4.76 o                         
  12  -2   7        149.30        169.24        13.63 o                         
  13  -2   7        131.23        140.14        14.43 o                         
  14  -2   7          0.75          0.07         4.43 o                         
 -10  -1   7         11.39          9.26         4.30 o                         
  -9  -1   7        967.07        990.59        27.74 o                         
  -8  -1   7        171.66        186.91         9.56 o                         
  -7  -1   7        241.55        215.80        14.04 o                         
  -6  -1   7         77.31         87.95        11.80 o                         
  -5  -1   7        172.05        165.02        22.16 o                         
  -4  -1   7        498.72        495.50        22.97 o                         
  -3  -1   7          5.62          5.00         9.95 o                         
  -2  -1   7       1587.92       1497.30        36.23 o                         
  -1  -1   7       3567.95       4241.46        53.12 o                         
   0  -1   7       1040.34        990.82        58.88 o                         
   1  -1   7       1456.45       1557.33        56.67 o                         
   2  -1   7       1587.90       1577.64        54.92 o                         
   3  -1   7         18.82         17.65         6.01 o                         
   4  -1   7         37.15         30.38         8.17 o                         
   5  -1   7       2046.50       1858.49        46.05 o                         
   6  -1   7        270.76        236.19        13.59 o                         
   7  -1   7        141.62        150.76        18.90 o                         
   8  -1   7          0.91          6.78         7.97 o                         
   9  -1   7          1.20          1.87         5.81 o                         
  10  -1   7         68.87         53.05         6.44 o                         
  11  -1   7        194.71        224.48        19.96 o                         
  12  -1   7        438.72        567.00        30.62 o                         
  13  -1   7          3.15          1.71         4.67 o                         
  14  -1   7          0.75          1.32         4.28 o                         
 -10   0   7          3.55          1.25         6.45 o                         
  -9   0   7        190.24        206.70        11.56 o                         
  -8   0   7        303.52        304.15        12.06 o                         
  -7   0   7        196.54        188.42        10.78 o                         
  -6   0   7        194.55        186.25        10.09 o                         
  -5   0   7       1078.68       1012.63        29.93 o                         
  -4   0   7       1518.33       1583.58        56.16 o                         
  -3   0   7       1007.84       1091.80        36.09 o                         
  -2   0   7        866.52        760.42        28.91 o                         
  -1   0   7         76.51         70.30        14.10 o                         
   0   0   7          3.39          5.47        11.24 o                         
   1   0   7       5486.33       4847.71       189.52 o                         
   2   0   7       1143.36       1091.41        46.92 o                         
   3   0   7       1423.00       1059.84        22.82 o                         
   4   0   7         69.03         49.99         7.96 o                         
   5   0   7        165.63        176.36         7.62 o                         
   6   0   7       1372.93       1279.01        29.05 o                         
   7   0   7        517.23        511.24        23.98 o                         
   8   0   7       1801.41       1927.41       126.70 o                         
   9   0   7        663.21        816.46        42.86 o                         
  10   0   7        169.61        164.67        12.55 o                         
  11   0   7         18.30         12.90         4.79 o                         
  12   0   7         25.11         21.15         5.81 o                         
  13   0   7         12.03          9.70         4.84 o                         
  14   0   7         18.79         24.01         8.76 o                         
 -10   1   7         13.62         11.38         9.93 o                         
  -9   1   7         11.79         13.16         5.56 o                         
  -8   1   7         55.54         47.80         4.73 o                         
  -7   1   7        322.17        270.31        10.00 o                         
  -6   1   7        618.76        532.97         9.67 o                         
  -5   1   7        405.42        392.40        18.76 o                         
  -4   1   7        827.95        707.36        22.96 o                         
  -3   1   7         23.97         33.12        12.46 o                         
  -2   1   7       2343.49       1977.07        45.36 o                         
  -1   1   7       2044.66       1948.01        80.84 o                         
   0   1   7        719.41        582.92        19.10 o                         
   1   1   7        270.84        303.06        11.00 o                         
   2   1   7        974.44        908.89        15.06 o                         
   3   1   7        997.56        875.62        46.70 o                         
   4   1   7        214.63        269.20        17.46 o                         
   5   1   7       2366.29       2221.28        31.34 o                         
   6   1   7         10.07         17.58         8.66 o                         
   7   1   7       3108.90       2753.31        78.37 o                         
   8   1   7        122.46        108.52        17.24 o                         
   9   1   7        102.77        190.73        19.88 o                         
  10   1   7         47.60         48.80         6.72 o                         
  11   1   7        170.43        174.23         9.25 o                         
  12   1   7         97.79         98.63         6.85 o                         
  13   1   7         67.12         97.71        10.02 o                         
  14   1   7         64.93         90.01        15.21 o                         
 -10   2   7        194.84        194.04        13.40 o                         
  -9   2   7        212.10        235.12        15.31 o                         
  -8   2   7         36.21         41.75         4.02 o                         
  -7   2   7       1193.21       1200.20        33.21 o                         
  -6   2   7         15.75         20.17         3.34 o                         
  -5   2   7          0.82          1.83         6.77 o                         
  -4   2   7        210.06        208.45        12.21 o                         
  -3   2   7       1936.05       1633.30        58.80 o                         
  -2   2   7       3086.64       2634.40        86.80 o                         
  -1   2   7       1840.60       1785.21        70.87 o                         
   0   2   7        648.46        637.83        29.20 o                         
   1   2   7        653.19        814.59        11.99 o                         
   2   2   7        491.53        477.17        30.48 o                         
   3   2   7       2446.20       2349.99        79.64 o                         
   4   2   7       1421.83       1318.89        30.87 o                         
   5   2   7       1144.83       1011.58        29.56 o                         
   6   2   7       2003.38       1873.16        35.87 o                         
   7   2   7        896.22        673.98        29.42 o                         
   8   2   7         95.56         76.01        17.54 o                         
   9   2   7         25.83         39.17        19.78 o                         
  10   2   7        149.70        159.57        13.95 o                         
  11   2   7        134.95        142.94        12.48 o                         
  12   2   7        305.70        320.70        18.62 o                         
  13   2   7         74.82        111.25        10.44 o                         
  14   2   7         13.90         16.98         6.08 o                         
 -10   3   7        702.78        765.07        25.28 o                         
  -9   3   7          0.83          7.05         4.22 o                         
  -8   3   7          7.85          9.26         3.95 o                         
  -7   3   7        113.39        110.92         5.89 o                         
  -6   3   7        299.99        296.93         8.55 o                         
  -5   3   7        760.14        711.09        47.88 o                         
  -4   3   7        148.58        166.52        14.14 o                         
  -3   3   7       3134.47       2831.86       111.26 o                         
  -2   3   7        285.65        320.94        22.56 o                         
  -1   3   7       1270.43       1101.35        55.91 o                         
   0   3   7          5.67         16.31         7.74 o                         
   1   3   7        889.11        645.13        28.59 o                         
   2   3   7        826.60        745.59        35.27 o                         
   3   3   7          2.11         13.14         7.17 o                         
   4   3   7       1161.83        880.93        63.01 o                         
   5   3   7         11.70          6.49         7.07 o                         
   6   3   7          7.55         12.06         8.65 o                         
   7   3   7        204.63        240.41        15.42 o                         
   8   3   7        430.25        369.82        19.78 o                         
   9   3   7        501.10        597.38        59.18 o                         
  10   3   7        290.30        365.94        28.80 o                         
  11   3   7         21.20         28.95         8.10 o                         
  12   3   7          1.64          3.45         8.34 o                         
  13   3   7          1.17          3.74         6.78 o                         
  14   3   7        242.19        234.92        21.04 o                         
 -10   4   7        102.64        118.90         8.46 o                         
  -9   4   7         76.79         74.64         6.56 o                         
  -8   4   7        167.81        168.20         8.27 o                         
  -7   4   7        122.57        129.37         6.47 o                         
  -6   4   7        929.51        866.48        25.80 o                         
  -5   4   7        483.14        468.83        23.64 o                         
  -4   4   7        530.12        469.04        13.19 o                         
  -3   4   7         92.51         84.04        10.57 o                         
  -2   4   7          2.54          1.58         5.39 o                         
  -1   4   7       1460.40       1286.11        80.88 o                         
   0   4   7        327.46        326.96        16.70 o                         
   1   4   7        461.73        429.91        19.59 o                         
   2   4   7       1449.46       1416.54        38.54 o                         
   3   4   7        155.15        123.45        10.82 o                         
   4   4   7         41.37         31.38         6.32 o                         
   5   4   7         86.41        117.00        11.99 o                         
   6   4   7       2019.98       2128.37        29.09 o                         
   7   4   7         22.54         34.30        18.34 o                         
   8   4   7        594.84        602.59        32.32 o                         
   9   4   7        479.55        485.58        21.90 o                         
  10   4   7          2.85         17.46         6.11 o                         
  11   4   7         25.57         28.98         6.54 o                         
  12   4   7         13.38         18.24         7.09 o                         
  13   4   7        562.49        683.43        52.84 o                         
  14   4   7          8.59          4.73         4.04 o                         
  -9   5   7        176.37        200.12         9.22 o                         
  -8   5   7        421.68        467.29        15.71 o                         
  -7   5   7          4.81          5.46         3.54 o                         
  -6   5   7        178.25        167.63         7.73 o                         
  -5   5   7         98.20         95.82         6.08 o                         
  -4   5   7        168.97        160.46        11.64 o                         
  -3   5   7        416.26        385.58        28.39 o                         
  -2   5   7        996.27        952.45        42.75 o                         
  -1   5   7       4058.05       3639.59       363.33 o                         
   0   5   7         79.17         39.15         8.32 o                         
   1   5   7        622.49        624.71        34.71 o                         
   2   5   7        213.98        310.36        51.48 o                         
   3   5   7        656.39        680.36        26.78 o                         
   4   5   7       1189.14       1185.37        32.85 o                         
   5   5   7       1995.53       1882.07        39.27 o                         
   6   5   7       2167.63       2038.59        39.44 o                         
   7   5   7         54.00         53.05        12.09 o                         
   8   5   7         80.34        126.21        21.99 o                         
   9   5   7        150.61        148.90        17.22 o                         
  10   5   7        698.62        801.20        27.50 o                         
  11   5   7         32.17         48.21         6.87 o                         
  12   5   7        204.37        234.63        24.13 o                         
  13   5   7        140.33        195.20        21.59 o                         
  14   5   7         23.50         17.26         3.87 o                         
  -9   6   7        228.29        239.26        12.89 o                         
  -8   6   7        300.60        329.97        12.31 o                         
  -7   6   7         21.05         14.21         4.53 o                         
  -6   6   7         27.43         29.46         3.97 o                         
  -5   6   7        860.45        941.89        16.88 o                         
  -4   6   7        492.05        472.02        23.48 o                         
  -3   6   7        296.58        270.83        18.06 o                         
  -2   6   7       1585.88       1585.94        24.41 o                         
  -1   6   7        816.98        692.09        40.00 o                         
   0   6   7        466.68        413.11        33.41 o                         
   1   6   7        148.04        156.33        28.12 o                         
   2   6   7        958.53        795.77        46.81 o                         
   3   6   7       4803.18       4634.84       149.31 o                         
   4   6   7        219.87        231.61        14.75 o                         
   5   6   7       1917.42       1815.75        48.04 o                         
   6   6   7        144.40        121.78         8.51 o                         
   7   6   7         10.08         35.28        15.29 o                         
   8   6   7        621.27        729.84        36.59 o                         
   9   6   7         91.28        111.68         7.40 o                         
  10   6   7        142.07        122.34        10.47 o                         
  11   6   7        200.70        216.54        15.98 o                         
  12   6   7         90.85        164.91        16.65 o                         
  13   6   7          3.28          5.44         5.39 o                         
  -9   7   7         15.65         29.05         4.91 o                         
  -8   7   7         26.93         30.32         5.08 o                         
  -7   7   7        224.90        254.46         9.15 o                         
  -6   7   7        643.00        667.97        19.66 o                         
  -5   7   7       1154.24       1145.69        30.57 o                         
  -4   7   7        624.47        642.74        18.03 o                         
  -3   7   7        141.07        155.79        20.51 o                         
  -2   7   7        181.70        170.19        21.05 o                         
  -1   7   7         24.61         36.83        13.00 o                         
   0   7   7       1167.92       1280.52        29.26 o                         
   1   7   7       1020.43        992.68        68.66 o                         
   2   7   7       1204.14       1160.93        65.76 o                         
   3   7   7        995.56        965.01        43.21 o                         
   4   7   7        451.91        464.15        10.04 o                         
   5   7   7        648.39        691.84        12.52 o                         
   6   7   7          4.14         21.85         6.03 o                         
   7   7   7       1434.09       1649.54        76.81 o                         
   8   7   7        345.38        354.11        27.91 o                         
   9   7   7         28.89         21.77         5.08 o                         
  10   7   7        176.72        184.08        14.61 o                         
  11   7   7         52.55         59.27         7.47 o                         
  12   7   7         63.65         71.16         8.23 o                         
  13   7   7         95.80         90.64        14.31 o                         
  -8   8   7        134.14        161.78        12.66 o                         
  -7   8   7        581.21        664.48        25.74 o                         
  -6   8   7        109.25        150.97         8.08 o                         
  -5   8   7         41.42         50.39         4.46 o                         
  -4   8   7         54.79         58.18         7.64 o                         
  -3   8   7        374.23        365.20        11.03 o                         
  -2   8   7       1161.28       1247.95        27.61 o                         
  -1   8   7        196.21        202.11        16.16 o                         
   0   8   7        239.24        294.02        13.76 o                         
   1   8   7        279.90        343.90        19.90 o                         
   2   8   7         94.71        112.98         7.64 o                         
   3   8   7         98.57        119.82         7.34 o                         
   4   8   7        701.97        693.11        15.85 o                         
   5   8   7       1175.52       1136.58        19.93 o                         
   6   8   7        171.75        155.84        22.61 o                         
   7   8   7        916.06        955.22        79.93 o                         
   8   8   7          1.08          9.42         6.26 o                         
   9   8   7         31.82         41.17         6.78 o                         
  10   8   7         18.92         30.51         8.15 o                         
  11   8   7        204.83        268.30        14.13 o                         
  12   8   7        543.84        629.42        26.01 o                         
  13   8   7          9.93         14.42         9.50 o                         
  -8   9   7         37.26         35.87         4.55 o                         
  -7   9   7        181.51        186.44         7.37 o                         
  -6   9   7         78.93         86.26         4.69 o                         
  -5   9   7        158.91        160.90         6.15 o                         
  -4   9   7         16.73         17.45         3.64 o                         
  -3   9   7        907.55       1001.44        25.07 o                         
  -2   9   7       1219.43       1265.45        36.74 o                         
  -1   9   7         50.56         47.89         9.53 o                         
   0   9   7         36.90         34.57         5.81 o                         
   1   9   7        693.62        635.57        17.64 o                         
   2   9   7        638.07        607.75        11.66 o                         
   3   9   7          3.67          9.71         5.28 o                         
   4   9   7        274.49        229.92        10.25 o                         
   5   9   7       2158.91       2266.10        54.64 o                         
   6   9   7        333.68        411.62        18.88 o                         
   7   9   7          2.55          3.56         6.02 o                         
   8   9   7         25.08         36.84         8.74 o                         
   9   9   7        410.08        350.09        46.58 o                         
  10   9   7        107.64        133.94        15.74 o                         
  11   9   7        597.37        737.87        42.26 o                         
  12   9   7          4.06          6.43         6.91 o                         
  -7  10   7          8.64          7.85         2.98 o                         
  -6  10   7        167.47        160.12        10.01 o                         
  -5  10   7        378.33        374.74        13.62 o                         
  -4  10   7          1.14          1.04         4.11 o                         
  -3  10   7       1175.48       1209.61        44.54 o                         
  -2  10   7          0.48          1.92         3.95 o                         
  -1  10   7        246.51        213.61        14.89 o                         
   0  10   7        186.21        225.69        14.87 o                         
   1  10   7        853.66       1014.33        29.50 o                         
   2  10   7       1507.52       1520.84        49.19 o                         
   3  10   7         85.33         67.21         5.05 o                         
   4  10   7         71.55         81.35         8.48 o                         
   5  10   7        281.76        273.84         7.04 o                         
   6  10   7         60.20         63.96         4.59 o                         
   7  10   7        828.03        882.10        84.60 o                         
   8  10   7        546.08        591.46        69.61 o                         
   9  10   7        182.03        170.13        22.55 o                         
  10  10   7         52.97         48.86         8.39 o                         
  11  10   7          3.83         17.31         7.86 o                         
  -6  11   7         77.43         81.33        13.95 o                         
  -5  11   7        221.10        213.12         9.73 o                         
  -4  11   7         77.07         78.13         5.21 o                         
  -3  11   7         79.06         69.61         7.11 o                         
  -2  11   7          0.40         11.27         4.01 o                         
  -1  11   7       1595.15       1599.06        67.95 o                         
   0  11   7         39.29         45.71         8.03 o                         
   1  11   7        361.26        453.12        14.99 o                         
   2  11   7        261.51        253.05        11.41 o                         
   3  11   7         31.61         25.40         3.44 o                         
   4  11   7        100.46         88.52         6.94 o                         
   5  11   7          1.92          4.03         3.53 o                         
   6  11   7        992.33       1032.50        75.03 o                         
   7  11   7        153.05        190.81        23.50 o                         
   8  11   7         55.94         39.00         5.98 o                         
   9  11   7         30.89         32.13         7.65 o                         
  10  11   7         50.99         57.61        11.30 o                         
  11  11   7        159.10        153.85        13.62 o                         
  -5  12   7         10.27         12.68         8.55 o                         
  -4  12   7        509.07        525.34        20.21 o                         
  -3  12   7        390.08        426.41        15.73 o                         
  -2  12   7        393.13        477.08        14.74 o                         
  -1  12   7        393.84        462.54        33.21 o                         
   0  12   7          1.44          1.49         3.71 o                         
   1  12   7         83.35         61.64         3.87 o                         
   2  12   7          8.11          4.69         3.08 o                         
   3  12   7       1143.58       1153.91        57.97 o                         
   4  12   7        181.19        173.01        11.00 o                         
   5  12   7        313.79        414.73        24.96 o                         
   6  12   7        417.37        400.14        36.27 o                         
   7  12   7         27.03         13.09         5.81 o                         
   8  12   7        135.03        108.56        13.37 o                         
   9  12   7         31.28         26.12         6.12 o                         
  10  12   7        412.07        424.20        23.41 o                         
  -3  13   7         57.71         66.87        17.72 o                         
  -2  13   7         37.98         44.89         4.74 o                         
  -1  13   7          3.03          0.69         3.51 o                         
   0  13   7        232.52        239.87         8.58 o                         
   1  13   7        524.48        562.43        13.51 o                         
   2  13   7         82.50         85.04         8.41 o                         
   3  13   7        450.18        444.80        25.02 o                         
   4  13   7        279.76        272.23        17.30 o                         
   5  13   7         38.40         31.60         3.57 o                         
   6  13   7          9.96          8.35         4.97 o                         
   7  13   7        169.89        138.70        38.12 o                         
   8  13   7        369.54        285.15        61.98 o                         
  -2  14   7        333.36        339.66        11.44 o                         
  -1  14   7          1.88          7.70         3.24 o                         
   0  14   7        378.16        452.56        21.65 o                         
   1  14   7        430.08        504.02        19.33 o                         
   2  14   7          3.65          6.20         3.17 o                         
   3  14   7          0.26          0.69         3.20 o                         
   4  14   7         34.92         18.61         3.69 o                         
   5  14   7        540.63        532.05        60.62 o                         
   6  14   7        129.50        152.81        24.58 o                         
   7  14   7        722.08        527.89       170.94 o                         
   2  15   7        106.80        157.71         9.45 o                         
  -2 -11   8        115.14        140.07        16.45 o                         
  -1 -11   8         60.35         53.30         5.98 o                         
   0 -11   8        659.86        654.61        18.46 o                         
   1 -11   8          3.44          4.33         3.82 o                         
   2 -11   8         25.01         39.10         5.77 o                         
   3 -11   8          3.35          2.37         3.88 o                         
   4 -11   8         63.96         46.68         4.10 o                         
   5 -11   8        150.61        158.69        12.62 o                         
   6 -11   8        116.92        104.50         8.80 o                         
  -4 -10   8         71.05         71.57         9.23 o                         
  -3 -10   8        258.22        285.40        13.06 o                         
  -2 -10   8          1.13          0.71         6.79 o                         
  -1 -10   8        163.95        189.04        10.63 o                         
   0 -10   8          8.47          5.52         4.31 o                         
   1 -10   8         49.35         47.06         6.72 o                         
   2 -10   8          7.10          5.35         4.38 o                         
   3 -10   8         14.54         18.22         4.67 o                         
   4 -10   8        337.52        366.53        27.04 o                         
   5 -10   8         65.11         61.21         5.24 o                         
   6 -10   8         26.07         27.01         4.16 o                         
   7 -10   8         20.70         15.74         3.85 o                         
   8 -10   8          0.42          0.14         3.75 o                         
  -5  -9   8        278.30        306.37        15.07 o                         
  -4  -9   8         16.53          9.61         5.63 o                         
  -3  -9   8        256.47        270.92        16.16 o                         
  -2  -9   8          2.67          0.19         5.58 o                         
  -1  -9   8         81.43         83.05         6.69 o                         
   0  -9   8        221.38        220.07         9.72 o                         
   1  -9   8         76.18         80.21         7.31 o                         
   2  -9   8        111.70        123.87        10.54 o                         
   3  -9   8        122.07        125.41         8.34 o                         
   4  -9   8         20.86         22.58         4.61 o                         
   5  -9   8         53.44         48.47         5.74 o                         
   6  -9   8         92.95         96.66         6.87 o                         
   7  -9   8         10.44          5.93         4.07 o                         
   8  -9   8        139.20        150.76        15.15 o                         
   9  -9   8         10.22          6.82         3.90 o                         
  -6  -8   8        658.89        614.85        17.68 o                         
  -5  -8   8          0.33         12.49         6.64 o                         
  -4  -8   8        105.95        120.03        12.66 o                         
  -3  -8   8        188.04        197.79        12.02 o                         
  -2  -8   8         16.47         17.12         6.68 o                         
  -1  -8   8       1187.03       1236.45        17.72 o                         
   0  -8   8        235.32        237.41        11.58 o                         
   1  -8   8          6.73          7.58         4.48 o                         
   2  -8   8        239.73        213.55        10.33 o                         
   3  -8   8          3.84          3.96         4.42 o                         
   4  -8   8         66.72         81.80         6.06 o                         
   5  -8   8        122.65        133.16         9.61 o                         
   6  -8   8        423.13        505.64        26.16 o                         
   7  -8   8          6.19          7.43         4.48 o                         
   8  -8   8        186.03        188.15        13.39 o                         
   9  -8   8          1.22          0.24         4.63 o                         
  10  -8   8         14.53          7.79         3.97 o                         
  -7  -7   8         14.58          1.74         7.46 o                         
  -6  -7   8        257.45        211.59        17.39 o                         
  -5  -7   8          9.00          6.71         6.63 o                         
  -4  -7   8        955.68       1068.33        64.96 o                         
  -3  -7   8         55.44         51.90         7.86 o                         
  -2  -7   8       1315.07       1279.18        18.64 o                         
  -1  -7   8          1.87          6.04         7.63 o                         
   0  -7   8         54.84         45.31         9.93 o                         
   1  -7   8        195.35        238.05         9.50 o                         
   2  -7   8        172.67        167.24         7.35 o                         
   3  -7   8        189.33        215.37        10.01 o                         
   4  -7   8        249.43        255.70         8.66 o                         
   5  -7   8        556.75        609.92        22.75 o                         
   6  -7   8        424.58        465.27        15.39 o                         
   7  -7   8        197.79        201.49         8.38 o                         
   8  -7   8         23.96         32.48         6.23 o                         
   9  -7   8         17.18          7.95         5.24 o                         
  10  -7   8         20.44         13.05         7.31 o                         
  11  -7   8          7.52          3.56         4.11 o                         
  -7  -6   8          0.40          1.38         8.55 o                         
  -6  -6   8         51.94         43.64         8.63 o                         
  -5  -6   8         14.78         25.80         7.58 o                         
  -4  -6   8        342.91        456.56        15.96 o                         
  -3  -6   8          2.26          1.34         9.00 o                         
  -2  -6   8          4.37          0.22         8.49 o                         
  -1  -6   8        275.63        326.16        18.25 o                         
   0  -6   8        597.15        683.06        26.08 o                         
   1  -6   8         11.97         21.97         6.32 o                         
   2  -6   8        669.65        689.25        13.98 o                         
   3  -6   8        385.23        432.29        13.59 o                         
   4  -6   8        121.82        105.95         6.24 o                         
   5  -6   8         55.98         66.01         4.67 o                         
   6  -6   8        262.95        211.30         7.42 o                         
   7  -6   8         73.26         67.31         5.88 o                         
   8  -6   8        496.37        433.91        25.40 o                         
   9  -6   8        391.58        427.39        29.07 o                         
  10  -6   8          5.59          7.48         5.31 o                         
  11  -6   8          2.23          0.56         4.81 o                         
  12  -6   8          4.64          2.76         4.40 o                         
  -8  -5   8         21.42         34.27         8.62 o                         
  -7  -5   8        589.70        602.51        21.34 o                         
  -6  -5   8        134.51        128.36        25.62 o                         
  -5  -5   8        193.53        251.69        17.87 o                         
  -4  -5   8        431.56        476.25        30.00 o                         
  -3  -5   8          0.79          2.73         7.59 o                         
  -2  -5   8        318.27        282.85        20.62 o                         
  -1  -5   8        433.58        466.41        22.87 o                         
   0  -5   8        675.81        783.71        49.28 o                         
   1  -5   8        563.49        545.40        16.61 o                         
   2  -5   8       1267.24       1272.87        28.10 o                         
   3  -5   8         66.93        109.81        12.76 o                         
   4  -5   8         79.70         74.05         9.34 o                         
   5  -5   8        443.29        438.35        13.10 o                         
   6  -5   8         28.53         37.43         5.67 o                         
   7  -5   8        505.04        518.66        17.40 o                         
   8  -5   8        134.92        112.23        10.37 o                         
   9  -5   8        107.17         90.48        14.11 o                         
  10  -5   8         30.32         21.61         7.02 o                         
  11  -5   8          9.96         17.50         5.72 o                         
  12  -5   8        123.30         97.49         9.81 o                         
  -8  -4   8        135.66        158.69        16.38 o                         
  -7  -4   8        561.17        643.07        32.60 o                         
  -6  -4   8          8.02          7.04         6.53 o                         
  -5  -4   8          8.90          8.89         6.27 o                         
  -4  -4   8          2.52          3.43         5.24 o                         
  -3  -4   8        665.25        645.12        14.02 o                         
  -2  -4   8        975.70        890.60        36.20 o                         
  -1  -4   8       1012.17       1051.75        51.21 o                         
   0  -4   8        515.56        533.57        22.22 o                         
   1  -4   8          2.55          4.01         7.54 o                         
   2  -4   8          1.59          4.17         6.64 o                         
   3  -4   8        536.80        565.13        17.15 o                         
   4  -4   8       2930.17       3004.70       100.89 o                         
   5  -4   8          9.34          4.52         6.79 o                         
   6  -4   8        216.54        263.97        12.32 o                         
   7  -4   8         16.52         24.47         7.77 o                         
   8  -4   8         19.51         19.95         4.50 o                         
   9  -4   8        210.59        192.27        15.14 o                         
  10  -4   8          4.44          2.26         4.58 o                         
  11  -4   8        181.68        259.32        19.40 o                         
  12  -4   8        125.23        126.02         9.98 o                         
  13  -4   8        114.44         89.60         6.95 o                         
  -9  -3   8          9.57         12.66         4.54 o                         
  -8  -3   8         44.54         29.80         5.96 o                         
  -7  -3   8          1.22          1.65         6.67 o                         
  -6  -3   8        772.01        688.39        18.72 o                         
  -5  -3   8        146.98        150.51        13.75 o                         
  -4  -3   8          7.39          8.27         5.64 o                         
  -3  -3   8        742.07        740.68        39.09 o                         
  -2  -3   8         95.92         89.32        18.20 o                         
  -1  -3   8         17.20         23.68         9.37 o                         
   0  -3   8        966.37       1018.22        40.17 o                         
   1  -3   8        178.81        172.11        14.84 o                         
   2  -3   8        550.37        585.21        24.50 o                         
   3  -3   8        456.10        428.65        24.94 o                         
   4  -3   8       1245.60       1280.25        53.31 o                         
   5  -3   8          1.74          7.93         6.25 o                         
   6  -3   8          3.90          4.27         5.94 o                         
   7  -3   8         10.95         23.42         7.12 o                         
   8  -3   8        135.71        155.99        14.18 o                         
   9  -3   8          4.97          5.22         4.42 o                         
  10  -3   8         44.17         35.02         6.72 o                         
  11  -3   8         63.10        105.20        13.31 o                         
  12  -3   8         57.47         58.64         9.05 o                         
  13  -3   8          0.63          3.09         4.53 o                         
  -9  -2   8          7.43         12.54         4.17 o                         
  -8  -2   8         48.68         54.49         5.79 o                         
  -7  -2   8        147.00        130.44        13.11 o                         
  -6  -2   8        443.02        445.22        15.23 o                         
  -5  -2   8        522.58        552.74        26.03 o                         
  -4  -2   8         20.20         20.69         9.74 o                         
  -3  -2   8          1.70          3.73        13.73 o                         
  -2  -2   8         86.27         64.30        13.19 o                         
  -1  -2   8       1067.91        978.44        27.33 o                         
   0  -2   8        641.30        583.96        43.88 o                         
   1  -2   8       1355.74       1401.31        32.53 o                         
   2  -2   8        769.96        743.06        34.41 o                         
   3  -2   8        162.21        108.13        18.76 o                         
   4  -2   8        191.97        155.49        12.93 o                         
   5  -2   8          5.29         14.39         6.63 o                         
   6  -2   8       1519.35       1368.04        41.41 o                         
   7  -2   8         36.26         31.20         6.72 o                         
   8  -2   8        121.18        176.28        14.59 o                         
   9  -2   8         81.85         60.05         5.06 o                         
  10  -2   8          1.34          3.51         4.83 o                         
  11  -2   8         50.66         62.78        10.75 o                         
  12  -2   8         15.43         11.86         4.80 o                         
  13  -2   8        158.90        155.45         9.33 o                         
  14  -2   8         12.96          4.15         4.76 o                         
  -9  -1   8         98.41        109.88         7.30 o                         
  -8  -1   8        787.57        771.64        23.16 o                         
  -7  -1   8        105.49        117.09         9.52 o                         
  -6  -1   8          2.99          5.22         7.36 o                         
  -5  -1   8         63.24         76.60         7.49 o                         
  -4  -1   8        388.13        373.04        30.14 o                         
  -3  -1   8        178.58        206.88        29.49 o                         
  -2  -1   8       2088.03       1928.02        40.51 o                         
  -1  -1   8       1227.25       1114.19        52.54 o                         
   0  -1   8         17.28         14.38        10.96 o                         
   1  -1   8       2146.34       2194.54        32.53 o                         
   2  -1   8        144.23         83.47        16.01 o                         
   3  -1   8         36.40         32.79         6.39 o                         
   4  -1   8        351.81        263.36        13.53 o                         
   5  -1   8        417.07        383.82        16.12 o                         
   6  -1   8        725.78        791.16        28.27 o                         
   7  -1   8        355.93        425.57        30.44 o                         
   8  -1   8        230.60        201.63        17.03 o                         
   9  -1   8         56.37         48.34         5.76 o                         
  10  -1   8         48.92         52.02         5.42 o                         
  11  -1   8        253.33        294.24        26.30 o                         
  12  -1   8        261.38        341.72        20.10 o                         
  13  -1   8         38.67         42.19         5.12 o                         
  14  -1   8          3.73          3.77         4.27 o                         
  -9   0   8        271.90        292.33        12.92 o                         
  -8   0   8        107.63         85.97         5.64 o                         
  -7   0   8         28.23         27.50         5.63 o                         
  -6   0   8         88.82         79.31        10.28 o                         
  -5   0   8        400.55        369.29        17.30 o                         
  -4   0   8        788.81        834.91        68.37 o                         
  -3   0   8         67.15         78.61        14.06 o                         
  -2   0   8       1333.90       1327.30        42.90 o                         
  -1   0   8          9.40          6.85        10.75 o                         
   0   0   8         15.21         14.35        16.56 o                         
   1   0   8        136.44        114.48        17.96 o                         
   2   0   8         51.63        131.64        22.21 o                         
   3   0   8         55.17         24.77         6.67 o                         
   4   0   8        886.37        735.17        22.52 o                         
   5   0   8        838.95        769.95        25.93 o                         
   6   0   8          3.66          6.10         8.61 o                         
   7   0   8          0.15          4.10         7.88 o                         
   8   0   8        648.39        737.59        65.24 o                         
   9   0   8         21.75         22.33         7.97 o                         
  10   0   8        271.26        329.35        20.97 o                         
  11   0   8         46.68         54.69         5.09 o                         
  12   0   8        266.96        363.14        22.05 o                         
  13   0   8         86.88         79.00         7.57 o                         
  14   0   8         34.10         24.83         7.45 o                         
  -9   1   8          3.73          1.38         4.14 o                         
  -8   1   8        259.67        246.84         9.09 o                         
  -7   1   8         45.14         32.16         5.41 o                         
  -6   1   8        383.99        323.48         9.20 o                         
  -5   1   8         56.37         76.09        10.07 o                         
  -4   1   8        468.59        412.14        22.15 o                         
  -3   1   8          9.07         11.54        12.10 o                         
  -2   1   8        538.95        470.50        31.23 o                         
  -1   1   8        509.37        467.60        26.01 o                         
   0   1   8       3411.45       3365.16        96.27 o                         
   1   1   8       1800.56       1543.51       103.91 o                         
   2   1   8       2225.88       1805.91        39.83 o                         
   3   1   8        269.65        252.04        18.77 o                         
   4   1   8        259.92        270.98        16.75 o                         
   5   1   8        730.98        689.43        22.75 o                         
   6   1   8        661.85        726.70        29.75 o                         
   7   1   8       2609.52       2142.49        71.92 o                         
   8   1   8       1060.90       1165.62       199.82 o                         
   9   1   8        506.91        616.65        47.98 o                         
  10   1   8         48.23         56.27         6.32 o                         
  11   1   8         10.59         12.88         5.70 o                         
  12   1   8        203.80        240.75         9.99 o                         
  13   1   8          6.91          2.12         4.43 o                         
  14   1   8         79.63        112.70        14.15 o                         
  -9   2   8        353.04        412.75        21.01 o                         
  -8   2   8         23.88         20.39         4.23 o                         
  -7   2   8        339.56        313.80        12.03 o                         
  -6   2   8       1009.95       1000.26        36.33 o                         
  -5   2   8        187.67        161.48         8.78 o                         
  -4   2   8         17.81          5.11         6.81 o                         
  -3   2   8         84.16         62.77        13.38 o                         
  -2   2   8       2623.81       2324.78        79.99 o                         
  -1   2   8         14.12         29.48        13.30 o                         
   0   2   8        920.14        952.77        22.27 o                         
   1   2   8        856.76        883.65        87.68 o                         
   2   2   8       1510.01       1278.69       157.43 o                         
   3   2   8       1499.00       1303.55        68.11 o                         
   4   2   8       3181.80       2916.48        46.01 o                         
   5   2   8       1099.76        943.90        33.91 o                         
   6   2   8        239.94        207.75        25.43 o                         
   7   2   8        911.59        681.80        35.00 o                         
   8   2   8         11.90          9.95        10.19 o                         
   9   2   8         10.12         14.78         8.19 o                         
  10   2   8        258.72        332.61        17.69 o                         
  11   2   8        308.17        345.69        17.30 o                         
  12   2   8        203.29        242.98        16.68 o                         
  13   2   8          4.36          4.67         8.09 o                         
  14   2   8        106.76        143.27        13.22 o                         
  -9   3   8        272.26        336.22        23.24 o                         
  -8   3   8         47.90         58.66         4.10 o                         
  -7   3   8        139.24        143.30         8.08 o                         
  -6   3   8         97.46        106.34         6.61 o                         
  -5   3   8        584.06        611.04        11.09 o                         
  -4   3   8        341.14        353.31        27.15 o                         
  -3   3   8       5424.87       5137.03       149.73 o                         
  -2   3   8        528.30        509.53        14.02 o                         
  -1   3   8        334.08        279.49        21.50 o                         
   0   3   8         47.54         41.80        16.46 o                         
   1   3   8        201.11        162.35        16.98 o                         
   2   3   8       1294.31       1075.00        22.00 o                         
   3   3   8        499.36        378.74        18.40 o                         
   4   3   8        656.16        578.04        24.71 o                         
   5   3   8        431.73        392.39        19.78 o                         
   6   3   8         95.73        121.88        36.27 o                         
   7   3   8        194.68        139.20        24.13 o                         
   8   3   8         62.93         68.01        12.88 o                         
   9   3   8        239.81        322.06        15.72 o                         
  10   3   8        184.60        199.10        14.12 o                         
  11   3   8        228.36        289.63        15.07 o                         
  12   3   8         42.36         77.26        11.08 o                         
  13   3   8         41.26         42.35         6.73 o                         
  14   3   8         38.08         27.44         4.96 o                         
  -9   4   8         48.99         45.40         4.43 o                         
  -8   4   8        236.76        236.11         9.78 o                         
  -7   4   8         13.73          5.52         3.78 o                         
  -6   4   8        783.46        795.08        18.94 o                         
  -5   4   8        571.19        556.10        15.32 o                         
  -4   4   8          6.01          4.09         7.04 o                         
  -3   4   8        525.26        570.10        22.73 o                         
  -2   4   8         47.43         37.60         9.17 o                         
  -1   4   8        846.60        705.25        45.23 o                         
   0   4   8        375.20        348.80        18.58 o                         
   1   4   8        205.24        157.22        13.85 o                         
   2   4   8       1852.94       1898.16        49.46 o                         
   3   4   8         74.67         82.34        12.71 o                         
   4   4   8        210.45        186.35        13.62 o                         
   5   4   8        327.23        369.96        19.58 o                         
   6   4   8        826.89        815.64        37.27 o                         
   7   4   8        901.56        980.28        33.70 o                         
   8   4   8        370.66        337.31        32.03 o                         
   9   4   8        227.85        300.59        17.83 o                         
  10   4   8          2.03          7.71         6.40 o                         
  11   4   8        145.94        153.06        12.34 o                         
  12   4   8         12.67         23.58         6.90 o                         
  13   4   8        200.21        269.88        22.43 o                         
  14   4   8        184.98        149.08        19.25 o                         
  -9   5   8         50.87         49.42         4.12 o                         
  -8   5   8        209.01        244.76        13.23 o                         
  -7   5   8        105.29        121.05         9.30 o                         
  -6   5   8         60.35         42.51         5.52 o                         
  -5   5   8         35.70         23.81         3.63 o                         
  -4   5   8        258.24        203.17         8.73 o                         
  -3   5   8        348.11        254.45        19.44 o                         
  -2   5   8          7.06          2.77         6.53 o                         
  -1   5   8       4077.24       3617.07       214.53 o                         
   0   5   8          9.38         32.84         9.93 o                         
   1   5   8         77.36         73.20        17.13 o                         
   2   5   8        699.35        645.99        25.34 o                         
   3   5   8         69.13         55.12        13.63 o                         
   4   5   8       1110.70       1134.04        43.63 o                         
   5   5   8         43.08         72.31        29.20 o                         
   6   5   8       2962.76       3010.26        74.35 o                         
   7   5   8         53.27         90.72        10.03 o                         
   8   5   8        135.27        144.93        18.70 o                         
   9   5   8         88.30        102.39         6.37 o                         
  10   5   8         71.17        103.54         9.53 o                         
  11   5   8         94.22         87.81         7.44 o                         
  12   5   8          2.75         10.67         7.01 o                         
  13   5   8        288.36        369.02        18.98 o                         
  14   5   8          0.94          0.00         3.82 o                         
  -9   6   8        104.49         99.50         6.49 o                         
  -8   6   8        211.07        218.95        13.55 o                         
  -7   6   8        110.42         94.36         6.28 o                         
  -6   6   8          8.72         10.95         3.90 o                         
  -5   6   8          2.04          3.86         3.64 o                         
  -4   6   8       1016.78       1017.80        18.19 o                         
  -3   6   8        344.17        374.34        20.80 o                         
  -2   6   8        289.98        305.24        16.70 o                         
  -1   6   8       1023.85       1022.16        25.09 o                         
   0   6   8         22.65         12.79         9.62 o                         
   1   6   8        262.32        270.46        24.24 o                         
   2   6   8          4.90          9.81         6.14 o                         
   3   6   8       1683.66       1599.79        59.00 o                         
   4   6   8       1567.43       1585.55        52.66 o                         
   5   6   8       1437.63       1421.31        35.39 o                         
   6   6   8          1.09          7.25         7.57 o                         
   7   6   8          3.59          6.27        10.14 o                         
   8   6   8        129.93        158.90        15.80 o                         
   9   6   8          2.52         13.54         5.15 o                         
  10   6   8        124.80        127.52        16.46 o                         
  11   6   8          2.10          9.21         6.76 o                         
  12   6   8         27.09         36.77         7.34 o                         
  13   6   8          5.04          8.31         5.48 o                         
  -8   7   8         29.38         29.20         4.01 o                         
  -7   7   8         84.15         91.79         4.90 o                         
  -6   7   8        436.10        479.13        21.28 o                         
  -5   7   8        226.99        291.87         7.60 o                         
  -4   7   8        377.94        387.52         7.56 o                         
  -3   7   8        556.34        582.02        14.37 o                         
  -2   7   8         26.76         17.75        10.29 o                         
  -1   7   8          8.75         13.95         7.69 o                         
   0   7   8        444.00        467.38        14.97 o                         
   1   7   8        366.31        446.32        23.34 o                         
   2   7   8         10.24          6.02         5.95 o                         
   3   7   8       1168.16       1248.58        42.78 o                         
   4   7   8         65.81         67.91         7.53 o                         
   5   7   8        358.65        330.64        11.85 o                         
   6   7   8       1724.08       1880.82        23.67 o                         
   7   7   8        791.63        836.87        45.91 o                         
   8   7   8        665.38        685.57        46.79 o                         
   9   7   8          6.81         11.38         4.68 o                         
  10   7   8         76.74         58.66        14.37 o                         
  11   7   8         13.88          4.25         5.69 o                         
  12   7   8          5.60         10.64         5.58 o                         
  13   7   8         61.90         60.21         9.22 o                         
  -8   8   8         20.58         16.21         3.68 o                         
  -7   8   8        362.41        446.64        15.01 o                         
  -6   8   8        563.77        639.10        21.79 o                         
  -5   8   8        257.73        276.42         7.73 o                         
  -4   8   8         57.22         50.27         6.87 o                         
  -3   8   8         21.50         21.72         4.63 o                         
  -2   8   8        861.80        795.61        18.66 o                         
  -1   8   8         75.10        100.12        21.59 o                         
   0   8   8        594.80        623.13        16.44 o                         
   1   8   8        402.26        473.43        11.00 o                         
   2   8   8         47.83         33.49         5.65 o                         
   3   8   8        202.37        256.26        20.53 o                         
   4   8   8        206.48        244.36        11.01 o                         
   5   8   8        575.17        608.08        15.96 o                         
   6   8   8        296.02        350.50        17.90 o                         
   7   8   8       1810.51       2082.24       152.26 o                         
   8   8   8          0.20          0.88         6.08 o                         
   9   8   8        203.73        202.30        21.15 o                         
  10   8   8          5.40         19.20         9.62 o                         
  11   8   8         24.63          9.02         8.38 o                         
  12   8   8        604.20        764.16        67.56 o                         
  13   8   8         98.80        105.02        15.07 o                         
  -7   9   8         52.69         53.99         5.24 o                         
  -6   9   8        137.61        131.82         6.55 o                         
  -5   9   8        297.22        279.60        10.67 o                         
  -4   9   8         48.00         41.84         6.14 o                         
  -3   9   8        204.04        263.39        10.40 o                         
  -2   9   8       1223.29       1233.16        33.14 o                         
  -1   9   8          1.19          4.34         2.98 o                         
   0   9   8         23.22         23.04         5.33 o                         
   1   9   8        304.48        276.03        18.23 o                         
   2   9   8        661.52        548.77        20.11 o                         
   3   9   8        390.61        369.66        17.93 o                         
   4   9   8        980.41        971.91        18.13 o                         
   5   9   8        318.28        351.81        12.05 o                         
   6   9   8        241.38        250.66        19.32 o                         
   7   9   8        163.56        206.94        22.81 o                         
   8   9   8         27.42         15.02         6.81 o                         
   9   9   8        532.64        454.29        55.34 o                         
  10   9   8        210.28        198.94        34.76 o                         
  11   9   8        270.71        461.06        34.91 o                         
  12   9   8        212.99        247.72        25.54 o                         
  -6  10   8         69.58         91.64         6.37 o                         
  -5  10   8        440.19        479.77        11.56 o                         
  -4  10   8        204.47        190.05         7.04 o                         
  -3  10   8        669.05        721.34        26.90 o                         
  -2  10   8        338.75        312.65        14.29 o                         
  -1  10   8        117.23        102.96         4.82 o                         
   0  10   8        347.61        406.55        15.92 o                         
   1  10   8         73.33        107.76         9.76 o                         
   2  10   8       1429.30       1550.20        44.11 o                         
   3  10   8        309.30        297.74        11.92 o                         
   4  10   8         45.99         59.99         4.56 o                         
   5  10   8        163.30        155.01         7.86 o                         
   6  10   8         70.79         39.27         7.09 o                         
   7  10   8        241.90        248.80        37.84 o                         
   8  10   8          2.49         14.56         6.69 o                         
   9  10   8        377.72        407.12        52.16 o                         
  10  10   8         42.98         39.23         6.43 o                         
  11  10   8         56.91         36.19         8.35 o                         
  12  10   8         71.86         39.10         9.09 o                         
  -6  11   8         23.44         33.88         4.93 o                         
  -5  11   8        255.85        290.75        11.68 o                         
  -4  11   8         88.90         91.14         6.35 o                         
  -3  11   8          4.63          1.48         3.19 o                         
  -2  11   8        103.43         61.99         7.84 o                         
  -1  11   8       1068.37       1005.46        52.35 o                         
   0  11   8        408.02        406.90        22.66 o                         
   1  11   8        141.09        187.67        13.05 o                         
   2  11   8        429.42        404.83        19.93 o                         
   3  11   8          1.50          4.45         3.36 o                         
   4  11   8        456.33        460.81        16.39 o                         
   5  11   8         25.96         46.68         3.89 o                         
   6  11   8        638.97        596.33        40.56 o                         
   7  11   8        382.98        339.79        65.64 o                         
   8  11   8         39.14         26.39         6.00 o                         
   9  11   8         13.71         16.05         6.34 o                         
  10  11   8          1.42          5.91         5.73 o                         
  11  11   8        256.46        276.25        12.10 o                         
  -5  12   8         24.14         26.16         9.49 o                         
  -4  12   8        132.61        112.29         6.63 o                         
  -3  12   8        627.70        632.52        23.00 o                         
  -2  12   8          0.62          7.20         3.38 o                         
  -1  12   8        779.18        828.07        35.43 o                         
   0  12   8          1.52          1.14         3.92 o                         
   1  12   8         22.27         15.51         3.46 o                         
   2  12   8         19.45         21.38         3.53 o                         
   3  12   8        272.80        255.00        15.60 o                         
   4  12   8        640.87        672.21        31.85 o                         
   5  12   8         12.29         10.39         3.70 o                         
   6  12   8        820.59        858.72        90.23 o                         
   7  12   8         32.66         26.20         7.10 o                         
   8  12   8        134.91        120.35        20.16 o                         
   9  12   8         16.77         31.13         7.11 o                         
  10  12   8        143.60        163.57        13.53 o                         
  -3  13   8        191.83        179.68        11.89 o                         
  -2  13   8         32.82         23.38         3.79 o                         
  -1  13   8         22.69         29.02         5.13 o                         
   0  13   8        161.91        159.69         7.28 o                         
   1  13   8        573.02        641.51        21.68 o                         
   2  13   8         21.70         35.30         3.81 o                         
   3  13   8        600.87        570.28        32.95 o                         
   4  13   8        128.93        122.56         7.61 o                         
   5  13   8          2.25          3.54         3.63 o                         
   6  13   8          5.20          1.75         4.88 o                         
   7  13   8         25.61         18.36         5.97 o                         
   8  13   8        339.68        248.69        84.49 o                         
  -1  14   8        192.06        216.67        10.73 o                         
   0  14   8        183.95        219.17        11.26 o                         
   1  14   8        323.21        336.72        13.91 o                         
   2  14   8         30.22         31.20         5.37 o                         
   3  14   8         20.89         18.04         4.11 o                         
   4  14   8          7.95         14.57         3.68 o                         
   5  14   8        140.74        118.74        15.66 o                         
   6  14   8        360.93        387.09        46.77 o                         
   1 -11   9         14.59          8.16         4.43 o                         
   2 -11   9          3.17          3.95         3.28 o                         
   3 -11   9          1.72          3.60         3.38 o                         
   4 -11   9         17.02         19.61         3.81 o                         
  -2 -10   9         95.72        131.66        17.68 o                         
  -1 -10   9         36.10         26.18         6.41 o                         
   0 -10   9        469.38        469.64        19.60 o                         
   1 -10   9          7.55          6.89         3.96 o                         
   2 -10   9          4.91          5.87         4.05 o                         
   3 -10   9         13.87         16.97         4.31 o                         
   4 -10   9        161.98        197.83        14.63 o                         
   5 -10   9         79.22         79.65         9.52 o                         
   6 -10   9         39.69         29.19         3.91 o                         
   7 -10   9          0.65          3.74         3.68 o                         
  -4  -9   9         84.31         84.35        10.87 o                         
  -3  -9   9         78.44         86.13        11.11 o                         
  -2  -9   9          5.90          1.02         6.50 o                         
  -1  -9   9          1.38          0.55         6.50 o                         
   0  -9   9         41.96         55.42         5.76 o                         
   1  -9   9         79.52         86.31         6.40 o                         
   2  -9   9         19.64         37.67         4.60 o                         
   3  -9   9          1.07          3.09         4.57 o                         
   4  -9   9        151.05        198.32        10.23 o                         
   5  -9   9         53.94         38.86         4.48 o                         
   6  -9   9         50.35         47.00         4.97 o                         
   7  -9   9        108.85         78.35         5.58 o                         
   8  -9   9         41.73         40.33         7.31 o                         
  -5  -8   9        340.19        381.88        16.01 o                         
  -4  -8   9        151.59        162.62        12.26 o                         
  -3  -8   9          6.75         11.27         6.77 o                         
  -2  -8   9         36.55         27.97         6.96 o                         
  -1  -8   9        120.11        113.14        11.83 o                         
   0  -8   9        532.69        642.64        16.59 o                         
   1  -8   9        127.05        134.78         7.75 o                         
   2  -8   9         80.93         77.95         7.79 o                         
   3  -8   9         29.42         35.48         5.09 o                         
   4  -8   9         74.29         77.49         4.96 o                         
   5  -8   9          0.49          1.79         4.40 o                         
   6  -8   9        293.48        344.15        18.69 o                         
   7  -8   9         39.41         31.20         4.76 o                         
   8  -8   9         42.60         39.51         5.17 o                         
   9  -8   9         13.89         17.68         4.84 o                         
  10  -8   9         10.23          4.82         4.19 o                         
  -6  -7   9         52.58         40.22        13.99 o                         
  -5  -7   9          4.69          6.06         6.82 o                         
  -4  -7   9        203.74        176.44        12.37 o                         
  -3  -7   9        989.30       1012.09        86.06 o                         
  -2  -7   9        764.60        918.08        53.22 o                         
  -1  -7   9        752.84        848.99        59.13 o                         
   0  -7   9         80.74         63.95         9.30 o                         
   1  -7   9          6.87         10.62         4.52 o                         
   2  -7   9          9.16          6.17         4.53 o                         
   3  -7   9        446.41        496.57        17.40 o                         
   4  -7   9        108.28        125.60         7.96 o                         
   5  -7   9        162.49        220.97         9.56 o                         
   6  -7   9        280.37        329.99        17.28 o                         
   7  -7   9         17.31         11.92         4.73 o                         
   8  -7   9        133.69        140.63        11.08 o                         
   9  -7   9         79.01         72.15         6.45 o                         
  10  -7   9         59.68         55.99         7.29 o                         
  11  -7   9         12.14          6.58         6.63 o                         
  -7  -6   9          1.46          0.58         7.03 o                         
  -6  -6   9          3.06          1.67         8.91 o                         
  -5  -6   9         25.28         21.68         7.16 o                         
  -4  -6   9        393.30        446.07        22.18 o                         
  -3  -6   9         10.03         12.25         7.93 o                         
  -2  -6   9        170.06        161.41        16.32 o                         
  -1  -6   9        194.76        224.01        30.87 o                         
   0  -6   9       1250.44       1357.71        49.82 o                         
   1  -6   9         47.10         47.97         7.11 o                         
   2  -6   9        432.02        471.15        18.53 o                         
   3  -6   9        353.55        421.02        19.95 o                         
   4  -6   9         73.59         69.74         5.00 o                         
   5  -6   9        329.01        415.47        20.84 o                         
   6  -6   9         65.57         43.60         5.17 o                         
   7  -6   9         68.62         55.87         5.97 o                         
   8  -6   9          4.37          5.17         4.98 o                         
   9  -6   9         21.50         16.25         4.98 o                         
  10  -6   9         37.46         38.57         5.86 o                         
  11  -6   9          5.83          2.13         5.00 o                         
  -7  -5   9        196.43        201.01        16.52 o                         
  -6  -5   9        436.61        423.35        17.45 o                         
  -5  -5   9         73.57        113.81        13.49 o                         
  -4  -5   9        314.16        336.88        15.92 o                         
  -3  -5   9          7.40          6.69         7.57 o                         
  -2  -5   9         91.32         87.69        11.44 o                         
  -1  -5   9         21.41         16.14        11.70 o                         
   0  -5   9         20.03         17.97        11.28 o                         
   1  -5   9         33.39         21.87         9.51 o                         
   2  -5   9         27.17         35.18         7.30 o                         
   3  -5   9        138.47        203.56        13.46 o                         
   4  -5   9         80.24        100.36         9.87 o                         
   5  -5   9        734.66        697.40        28.07 o                         
   6  -5   9        255.65        258.14        10.37 o                         
   7  -5   9        586.16        581.72        29.51 o                         
   8  -5   9        147.52        120.01         8.38 o                         
   9  -5   9        139.01        122.81         8.63 o                         
  10  -5   9         64.27         49.52         6.36 o                         
  11  -5   9          2.86          0.23         5.30 o                         
  12  -5   9         49.71         17.77         4.89 o                         
  -8  -4   9         31.33         32.11         5.53 o                         
  -7  -4   9        421.84        433.24        15.95 o                         
  -6  -4   9          3.12          6.36         9.19 o                         
  -5  -4   9          1.45          2.38         5.14 o                         
  -4  -4   9         17.44         13.30         5.13 o                         
  -3  -4   9        115.63         87.79         8.29 o                         
  -2  -4   9       1197.97       1233.12       102.53 o                         
  -1  -4   9        159.07        206.66        20.21 o                         
   0  -4   9        643.63        680.44        28.59 o                         
   1  -4   9          1.36          5.70         9.29 o                         
   2  -4   9         59.17         57.70         8.08 o                         
   3  -4   9        272.45        300.94        14.88 o                         
   4  -4   9         38.46         22.59         8.82 o                         
   5  -4   9       1569.90       1545.51        35.31 o                         
   6  -4   9         85.16         84.96        11.15 o                         
   7  -4   9         95.83        104.97         5.33 o                         
   8  -4   9        211.57        207.83        15.17 o                         
   9  -4   9        263.86        203.89        18.65 o                         
  10  -4   9         16.07          1.42         4.88 o                         
  11  -4   9        107.74        129.64        15.61 o                         
  12  -4   9         49.48         38.16         5.38 o                         
  13  -4   9          7.36          3.63         5.03 o                         
  -8  -3   9          1.64          0.00         5.63 o                         
  -7  -3   9        133.55        113.56         9.34 o                         
  -6  -3   9         11.86          2.93         6.75 o                         
  -5  -3   9        244.77        276.47        20.21 o                         
  -4  -3   9         41.64         42.03         8.49 o                         
  -3  -3   9        241.69        210.46        11.48 o                         
  -2  -3   9        128.24        120.81        20.67 o                         
  -1  -3   9          5.63          9.38        13.21 o                         
   0  -3   9         57.35         60.13        15.92 o                         
   1  -3   9         25.55         45.39         9.59 o                         
   2  -3   9       1226.62       1309.25        39.92 o                         
   3  -3   9         77.28         85.00         7.47 o                         
   4  -3   9       2191.43       2177.34        79.17 o                         
   5  -3   9          8.49          4.72         6.61 o                         
   6  -3   9        123.39        121.41         7.47 o                         
   7  -3   9         25.30         41.17         6.99 o                         
   8  -3   9        201.68        216.06        17.53 o                         
   9  -3   9         11.82          7.19         4.78 o                         
  10  -3   9          5.80          5.40         5.20 o                         
  11  -3   9        132.16        185.27        18.17 o                         
  12  -3   9          4.04          6.33         5.58 o                         
  13  -3   9         13.66          4.18         4.78 o                         
  -8  -2   9         88.78        119.50         8.73 o                         
  -7  -2   9        234.90        233.34         9.89 o                         
  -6  -2   9        443.60        466.21        14.68 o                         
  -5  -2   9        389.80        396.92        14.30 o                         
  -4  -2   9         36.44         34.55         6.04 o                         
  -3  -2   9          5.50          4.45         6.94 o                         
  -2  -2   9          2.76          3.55        13.38 o                         
  -1  -2   9        843.66        813.47        28.90 o                         
   0  -2   9        588.91        536.09        26.99 o                         
   1  -2   9        123.60        135.09        12.86 o                         
   2  -2   9       1305.85       1317.68        44.59 o                         
   3  -2   9        118.19        142.69        11.29 o                         
   4  -2   9         37.06         36.35         7.28 o                         
   5  -2   9        253.83        251.56        11.71 o                         
   6  -2   9        109.47        115.17        10.91 o                         
   7  -2   9        643.85        747.44        29.99 o                         
   8  -2   9         83.77         98.32         9.48 o                         
   9  -2   9          2.24          1.94         4.65 o                         
  10  -2   9         41.50         45.82         8.88 o                         
  11  -2   9         30.35         24.62         6.23 o                         
  12  -2   9        102.85         69.48         8.82 o                         
  13  -2   9        176.17        178.80        14.13 o                         
  -9  -1   9          2.73          0.36         3.77 o                         
  -8  -1   9        226.41        237.55        14.83 o                         
  -7  -1   9        295.58        250.93        10.65 o                         
  -6  -1   9        266.21        272.32        14.31 o                         
  -5  -1   9         31.31         42.53         7.88 o                         
  -4  -1   9        145.95        169.48        12.29 o                         
  -3  -1   9        648.14        603.74        34.09 o                         
  -2  -1   9        623.95        563.17        28.77 o                         
  -1  -1   9       1990.38       1759.66        32.69 o                         
   0  -1   9        124.56         79.60        17.42 o                         
   1  -1   9         42.44         53.72         9.66 o                         
   2  -1   9        502.94        407.96        37.01 o                         
   3  -1   9         86.98         51.60         9.18 o                         
   4  -1   9       1221.81       1068.06        51.73 o                         
   5  -1   9        145.39        199.72        12.49 o                         
   6  -1   9        821.34        820.22        30.77 o                         
   7  -1   9          0.70          3.65         6.95 o                         
   8  -1   9        193.78        191.11        28.36 o                         
   9  -1   9         12.91          9.75         4.39 o                         
  10  -1   9        138.33        135.97         9.67 o                         
  11  -1   9        234.28        299.27        21.32 o                         
  12  -1   9          7.56          3.12         5.04 o                         
  13  -1   9        269.64        280.29        20.49 o                         
  14  -1   9          0.93          0.22         4.04 o                         
  -9   0   9        129.49        140.54         5.31 o                         
  -8   0   9        340.51        308.41        12.25 o                         
  -7   0   9         16.51          9.52         5.24 o                         
  -6   0   9         15.81         18.32        10.46 o                         
  -5   0   9         15.77         20.69        13.99 o                         
  -4   0   9        742.62        733.06        39.08 o                         
  -3   0   9        363.94        366.45        22.71 o                         
  -2   0   9        691.16        675.52        20.49 o                         
  -1   0   9          1.46          0.00        12.19 o                         
   0   0   9         10.75          7.75        21.09 o                         
   1   0   9         40.51         26.88        18.12 o                         
   2   0   9       1601.26       1552.43        93.66 o                         
   3   0   9       1922.29       1707.29        60.34 o                         
   4   0   9       1203.92       1076.41        52.45 o                         
   5   0   9         77.65         86.09        16.23 o                         
   6   0   9        674.86        596.68        41.58 o                         
   7   0   9         84.58        106.55        17.95 o                         
   8   0   9        247.72        313.45        30.82 o                         
   9   0   9         28.60         38.12         6.66 o                         
  10   0   9        255.84        265.44        14.64 o                         
  11   0   9          6.77          8.42         5.26 o                         
  12   0   9        108.89        159.97        12.75 o                         
  13   0   9          9.49          9.18         5.95 o                         
  14   0   9          5.80          9.59         7.23 o                         
  -9   1   9          7.78          1.83         4.81 o                         
  -8   1   9         30.54         19.45         5.13 o                         
  -7   1   9        438.62        444.90        12.60 o                         
  -6   1   9        276.91        263.67        11.68 o                         
  -5   1   9          0.76          3.27         6.53 o                         
  -4   1   9        229.25        199.79        23.80 o                         
  -3   1   9         52.65         58.98        33.48 o                         
  -2   1   9          3.35          3.26        19.06 o                         
  -1   1   9        791.59        736.58        33.84 o                         
   0   1   9        648.35        591.08        22.85 o                         
   1   1   9        417.36        480.15        21.20 o                         
   2   1   9          4.74          9.28        16.52 o                         
   3   1   9         11.93         13.42        10.58 o                         
   4   1   9          9.20         18.48        10.76 o                         
   5   1   9         96.36        110.54        11.66 o                         
   6   1   9        255.55        295.95        20.57 o                         
   7   1   9        652.77        616.22        35.51 o                         
   8   1   9        547.85        637.77       109.53 o                         
   9   1   9         28.67         36.21        11.35 o
[truncated: 217,567 more chars]
